# Supplementary material for: iTRAQ-based Proteomic Analysis of Porcine Kidney Epithelial PK15 cells Infected with Pseudorabies virus
Source: Sci Rep. 2017 Apr 4;7:45922. doi: 10.1038/srep45922 (PMC5379687; doi:10.1038/srep45922)
Supplement: Supplementary File 1 [file srep45922-s2.xls]

## Sheet: Ident&Quant proteins
Unused	Uniprot ID	Name	GeneName	Protein Mass	Protein Length	%Cov(95)	#of Peptides	#of Unique Peptides	Unique Pep. Seq.	#of Spectra	#of Unique Spectra	Unique Spectra	#of quant. Spectra 115:118	115:118	PVal 115:118	#of quant. Spectra 115:119	115:119	PVal 115:119	#of quant. Spectra 115:121	115:121	PVal 115:121	#of quant. Spectra 116:118	116:118	PVal 116:118	#of quant. Spectra 116:119	116:119	PVal 116:119	#of quant. Spectra 116:121	116:121	PVal 116:121	#of quant. Spectra 117:118	117:118	PVal 117:118	#of quant. Spectra 117:119	117:119	PVal 117:119	#of quant. Spectra 117:121	117:121	PVal 117:121	PRV:Mock	SD PRV:Mock	PVal PRV:Mock	Q-value PRV:Mock
510.07	K9IVQ6	Plectin	PLEC	402912	3567	67.28	248	247	QSSEAEIQAK;LQEVGILSTEELQR;GSSVIAGVWLEEAGRK;AVSGYRDPYTEQTISLFEAMR;RLQEDKEQMAQQLAQETQGFQR;LAAEQELIR;IVITIVEEAEAVR;GLLRPSTAALLLEAQAATGFLVDPVR;QVEEEILALK;QRELAEQELEK;ALPNGRDAPDGPAVEAEPEHAFDGLRR;APVPASELVAAGVLSQAQFEQLQDGR;QLQLAQEAAQK;GLFDEEMNEILTDPSDDTK;LSYTQLLR;AALAHSEEIAASQAAAAK;QTLSVYQALK;FLEAQYLTGGLIEPDTPGRVPLDEALQR;LTVDEAVR;LKQEAELLQLK;LKAEVTEAAR;AQVEQELTALR;FLEGTSSIAGVLVDATK;VIDHDLYR;RQELEAELAK;…	1805	1797	7.1.1.1805.2;8.1.1.1606.2;10.1.1.871.17;4.1.1.1803.26;6.1.1.1985.24;2.1.1.1444.19;2.1.1.1477.25;8.1.1.1224.30;7.1.1.1638.10;6.1.1.1317.26;12.1.1.1403.14;5.1.1.961.24;7.1.1.1411.30;1.1.1.856.7;8.1.1.1267.13;9.1.1.1024.8;4.1.1.1289.29;5.1.1.1422.24;5.1.1.1612.7;12.1.1.1217.3;5.1.1.892.24;6.1.1.1072.7;2.1.1.1354.3;5.1.1.1345.21;6.1.1.1205.12;5.1.1.1043.16;9.1.1.1269.24;5.1.1.1790.18;6.1.1.1770.15;7.…	1716	1.04713	0	1716	1.03753	0	1717	1.00925	4.38853e-07	1715	1.03753	0	1716	1.03753	0	1715	1.00925	3.64747e-05	1715	1.03753	0	1714	1.02802	0	1715	1	0.00255209	1.04537	0.0166148	0	0
252.03	A0A0B8RSX6	Filamin A, alpha	FLNA	279882	2639	66.16	142	132	YGGPYHIGGSPFK;VYGPGVAK;VANPSGNLTETYVQDR;QMQLENVSVALEFLDRESIK;THIQDNHDGTYTVAYVPDVTGR;RLTVSSLQESGLK;VTYCPTEPGNYIINIK;LTVSSLQESGLK;GIEPTGNMVK;VKASGPGLNTTGVPASLPVEFTIDAK;FNEEHIPDSPFVVPVASPSGDARR;KTHIQDNHDGTYTVAYVPDVTGR;FIPRENGVYLIDVK;AGNNMLLVGVHGPR;FNEEHIPDSPFVVPVASPSGDAR;YAPSEAGLHEMDIR;NGQHVASSPIPVVISQSEIGDASR;WGDEHIPGSPYR;IANLQTDLSDGLR;FNGTHIPGSPFK;VAQPAITDNKDGTVTVR;VDVGKDQEFTVK;ANLPQSFQVDTSK;IVGPS…	948	910	2.1.1.834.31;6.1.1.1047.19;5.1.1.876.7;12.1.1.1126.17;5.1.1.1145.23;2.1.1.932.11;12.1.1.943.29;5.1.1.954.27;10.1.1.793.17;2.1.1.826.17;3.1.1.839.17;8.1.1.1021.11;9.1.1.1327.18;4.1.1.789.26;3.1.1.999.30;7.1.1.856.3;9.1.1.1167.24;4.1.1.831.20;2.1.1.1074.13;11.1.1.1436.26;12.1.1.2027.26;11.1.1.1404.30;12.1.1.971.9;8.1.1.1437.16;8.1.1.1022.18;4.1.1.1295.31;4.1.1.777.29;8.1.1.1158.21;7.1.1.890.26;8.1.…	768	0.731139	0.659375	757	0.731139	0.140089	732	0.862979	0.33385	803	1.02802	0.512866	789	1.01859	0.699588	765	1.15878	0.89839	615	0.416869	0.244566	603	0.420727	0.0469431	579	0.47863	0.139274	0.77431	0.278838	0.0469431	0.241001
247.07	K9IVP5	N-myosin-9	MYH9	226453	1960	58.57	137	109	YEILTPNSIPK;HSQAVEELAEQLEQTKR;IMGIPEEEQMGLLR;TVGQLYKEQLAK;KANLQIDQINTDLNLER;EMEAELEDER;NMDPLNDNIATLLHQSSDKFVSELWKDVDR;EQEVNILKK;TDLLLEPYNK;RGDLPFVVPR;QLEEAEEEAQR;DVLLQVDDERR;ELEDTLDSTAAQQELR;ELESQISELQEDLESER;VEAQLQEMQVK;IAQLEEQLDNETK;VISGVLQLGNIVFKK;AQQAADKYLYVDKNFINNPLAQADWAAK;RQLEEAEEEAQR;IAEFTTNLMEEEEKSK;TFHIFYYLLSGAGEHLK;EQEVNILK;EMEAELEDERK;QAQQERDELADEIANSSGK;EEDQIIMEDQNCK;ASREEILAQAK;LQRE…	937	791	4.1.1.769.25;10.1.1.1002.22;3.1.1.914.27;8.1.1.1895.29;2.1.1.1215.15;1.1.1.896.14;2.1.1.1691.8;8.1.1.1324.7;11.1.1.1187.11;7.1.1.1298.19;3.1.1.1631.13;2.1.1.1353.26;7.1.1.1032.7;4.1.1.1587.14;2.1.1.1519.16;1.1.1.1033.4;12.1.1.1262.8;7.1.1.1487.7;10.1.1.1067.26;10.1.1.1690.13;1.1.1.969.6;6.1.1.1975.31;5.1.1.1848.15;2.1.1.1139.2;4.1.1.1690.15;11.1.1.1584.13;9.1.1.882.16;6.1.1.2034.15;3.1.1.1013.9;9…	598	0.809096	0.712538	593	1.04713	0.64041	590	0.758578	0.0132158	604	0.912011	0.819454	596	1.14815	0.543755	597	0.831764	0.0191373	518	0.564937	0.805181	503	0.731139	0.36268	505	0.529663	0.126211	0.829227	0.202721	0.0132158	0.120302
207.37	A0A0B8RVD8	Vimentin	VIM	53667.2	466	88.41	134	121	VEVERDNLAEDIMR;SLTCEVDALKGTNESLER;QVQSLTCEVDALKGTNESLER;LQEETLQREEA;RDNLAEDIMR;DGQVINETSQHHDDLE;EETLQREEAESTLQSFR;GDLYEEEMR;QVQSLTCEVDALK;QQYESVAAK;DMDVSKPDLTAALR;LQDEIQNMK;TYSLGSALR;FSSLNLR;DNLAEDIMR;KVESLQEEIAFL;RKVESLQEEIAFLK;LQEETLQREEAESTLQSFRQDVDNASLAR;FADLSEAANRNNDALR;KLHDEEIQELQAQIQEQ;RLGDLYEEEMR;VELQELNDRFANYIDKVR;MALDIEIATYRK;LQEETLQREEAEST;MREMEENFAVEAANYQDTIGR;AVEAANYQDTIGR;QEETLQREEA…	3771	3430	12.1.1.1698.28;5.1.1.1638.18;5.1.1.992.13;7.1.1.1432.30;3.1.1.779.23;7.1.1.1336.30;9.1.1.779.5;11.1.1.1434.31;10.1.1.986.11;5.1.1.1302.18;6.1.1.1622.23;7.1.1.1966.31;7.1.1.2048.29;3.1.1.841.30;9.1.1.1154.18;6.1.1.1530.30;4.1.1.1055.12;10.1.1.1243.8;2.1.1.2105.9;5.1.1.919.12;4.1.1.1833.9;9.1.1.1265.7;7.1.1.1919.15;5.1.1.1288.6;8.1.1.1451.14;11.1.1.1078.17;5.1.1.1457.17;3.1.1.1312.15;6.1.1.1496.30;…	2241	1.0666	1.9742e-12	2235	1.05682	5.66081e-12	2227	1	0.231288	2226	1.05682	7.05792e-09	2217	1.05682	1.78095e-07	2211	0.990832	0.81551	2190	1.04713	0.00775098	2181	1.03753	0.0208725	2178	0.981748	0.0482768	1.05109	0.0326799	1.9742e-12	2.13855e-09
178.68	F1RR78	spectrin alpha, non-erythrocytic 1	SPTAN1	282104	2452	48.57	99	98	LQIASDENYKDPTNLQGK;SLSAQEEKITALDEFATK;VLETAEDIQER;QGFVPAAYVK;KASAFNSWFENAEEDLTDPVR;GRELPTAFDYVEFTR;TYLLDGSCMVEESGTLESQLEATK;DMDDEESWIK;DLSSVQTLLTK;EKEQLMASDDFGR;LQQLFRDVEDEETWIR;LLEAQSHFR;ELPTAFDYVEFTR;AGTFQAFEQFGQQLLAHGHYASPEIK;DADETKEWIEEK;ADVVESWIGEKENSLKTDDYGR;SADESGQALLAAGHYASDEVREK;QDEVNAAWQR;FLADFR;ETENVKSSEEIESAFR;EQLMASDDFGRDLASVQALLR;EKEQLMASDDFGRDLASVQALLR;IAALQSFADQLIAAGHYAK;LLVSSEDYG…	360	357	4.1.1.944.25;2.1.1.1374.11;5.1.1.1638.6;7.1.1.1727.9;3.1.1.968.29;12.1.1.1427.10;11.1.1.2011.31;7.1.1.1608.5;10.1.1.1724.4;11.1.1.1900.28;7.1.1.1723.7;9.1.1.1621.10;9.1.1.1681.27;4.1.1.1838.6;3.1.1.1284.23;10.1.1.1369.2;4.1.1.1204.5;8.1.1.1986.29;10.1.1.1409.30;7.1.1.1659.25;9.1.1.1227.4;2.1.1.985.6;6.1.1.1802.11;8.1.1.2033.14;9.1.1.1274.13;5.1.1.1049.30;11.1.1.1218.17;2.1.1.1793.5;8.1.1.1055.9;3…	348	0.704693	0.287464	352	0.586138	0.000113905	345	0.559758	2.35443e-05	364	0.855067	0.668893	367	0.711214	0.0136366	360	0.685488	0.00422844	321	0.613762	0.234209	325	0.524808	0.0846454	317	0.496592	0.0395062	0.648854	0.112576	2.35443e-05	0.0013975
177.84	C0MHR2	Clathrin heavy chain	CLTC	191613	1675	58.69	96	96	AFMTADLPNELIELLEK;LHIIEVGTPPTGNQPFPK;VGEQAQVVIIDMNDPSNPIR;LLEMNLMHAPQVADAILGNQMFTHYDR;KAVDVFFPPEAQNDFPVAMQISEK;VGEQAQVVIIDMNDPSNPIRRPISADSAIMNPASK;AVNYFSK;VVGAMQLYSVDR;MEGNAEESTLFCFAVR;DPHLACVAYER;LLYNNVSNFGR;LASTLVHLGEYQAAVDGAR;IHEGCEEPATHNALAK;QNLQICVQVASK;LTDQLPLIIVCDR;PNELIELLEK;LEKHELIEFR;ENPYYDSR;ANVPNKVIQCFAETGQVQK;EKVGEQAQVVIIDMNDPSNPIR;ESYVETELIFALAK;AMLSANIR;VSQPIEGHAASFAQFK;ALEHFTDLYDI…	860	859	11.1.1.1627.31;2.1.1.1867.3;9.1.1.753.16;9.1.1.1684.25;11.1.1.1795.19;6.1.1.1503.21;3.1.1.978.9;2.1.1.1148.4;12.1.1.1387.29;12.1.1.2035.6;4.1.1.911.9;9.1.1.1682.4;12.1.1.1881.18;4.1.1.1379.16;11.1.1.1238.15;6.1.1.1353.31;6.1.1.1233.21;4.1.1.944.6;5.1.1.1307.19;8.1.1.1445.21;7.1.1.1280.24;2.1.1.1794.20;4.1.1.1384.30;3.1.1.1611.15;9.1.1.1179.18;3.1.1.1805.26;2.1.1.1949.8;4.1.1.980.2;11.1.1.1899.30;…	684	1.39316	0.00153781	683	1.11686	0.21171	632	1.8197	0.00105605	676	1.21339	0.0550466	675	0.972747	0.951642	626	1.58489	0.0421801	511	0.432514	0.339094	507	0.356451	0.0177227	457	0.57544	0.479202	1.07041	0.514893	0.00105605	0.0215842
159.39	A5YV76	Fatty acid synthase	FASN	272193	2512	48.81	84	4	AAENYWPQATYHGNVTLLR;TLLEGSGLESILSIIHSCLAEPR;TGGAYGEDLGADYNLSQVCDGK;MEEVVIAGMSGK	491	20	11.1.1.1652.11;6.1.1.1402.30;5.1.1.1275.27;12.1.1.1669.19;5.1.1.1279.26;12.1.1.1677.16;5.1.1.1275.28;10.1.1.1539.11;5.1.1.1283.27;10.1.1.1536.14;12.1.1.1673.19;4.1.1.1079.25;12.1.1.1679.15;7.1.1.1226.30;12.1.1.2043.20;11.1.1.1659.15;10.1.1.1532.10;11.1.1.1655.15;10.1.1.1543.12;11.1.1.1663.9	9	1.02802	0.391225	9	1.01859	0.707981	9	0.981748	0.738177	9	0.990832	0.729119	9	0.981748	0.419611	9	0.954993	0.385411	9	1.04713	0.742594	9	1.04713	0.955675	9	1.00925	0.889027	1.02453	0.0317054	0.385411	0.569378
159.01	F1SS24	fibronectin 1	FN1	272273	2478	46.25	85	85	NTFAEVTGLSPGVTYHFK;GATYNIIVEALKDQK;KVVTPLSPPTNLHLEANPDTGVLTVSWER;QAQQIVQPQSPLVDSQR;IAWESPQGQVSR;GNLLQCICTGNGR;ATITGYK;STTPDITGYR;VTIMWTPPESPVTGYRVDVIPVNLPGEHGQR;LSCQCLGFGSGHFR;FLATTPNSLLVSWQPPR;LTVGLTR;GDSPASSKPVSIDYR;GEWTCVAYSQLR;ITGYIIK;QYNVGPSASQYLLR;FGFCPMAAHEEICTTNEGVMYR;SYTITGLQPGTDYK;GEWTCKPIAEK;VEYELSEEGDEPQYLDLPSTATSVNIPDLLPGRK;TYHVGEQWQK;SPVQEFTVPGSK;TFYQIGDSWEK;GATYNIIVEALK;IVQPQSPLVDS…	610	608	6.1.1.1140.15;8.1.1.892.25;7.1.1.1950.25;4.1.1.985.13;9.1.1.756.22;8.1.1.1173.29;12.1.1.1267.9;6.1.1.1571.26;10.1.1.1519.15;3.1.1.1204.11;6.1.1.1268.24;2.1.1.1226.27;4.1.1.1167.28;2.1.1.1330.28;12.1.1.1844.28;3.1.1.1044.5;12.1.1.1829.10;10.1.1.1047.29;3.1.1.1563.19;2.1.1.1233.30;2.1.1.928.19;3.1.1.1129.29;4.1.1.1062.31;12.1.1.893.24;2.1.1.938.26;3.1.1.1196.16;12.1.1.1059.31;10.1.1.1163.4;12.1.1.1…	476	0.591562	0.00407021	478	0.413047	6.65024e-12	466	0.654636	0.000153563	488	0.636796	0.00104187	491	0.436516	8.57314e-13	481	0.691831	3.05673e-05	329	0.172187	7.43451e-08	331	0.127057	1.33227e-15	324	0.190546	3.23422e-08	0.442653	0.224604	1.33227e-15	1.92424e-12
146.79	I3L5D5	Uncharacterized protein	AHNAK	135901	1267	73.16	80	79	FKMPEMNIK;AEGPEVDVNLPK;GPKVDIDAPDVDVHGPDWHLK;MTLPDVDMDLKGPK;GTKLDIETPSLEGTVTGPK;PDVDVHGPDWHLK;VNVEAPDVNIGGLAGNLKGPDVKLPEVSVK;VKGDVDVSLPK;VDVEVPDVNIEGPEGK;MDVDVGDIDIECPEGK;VDIDAPDVDVHGPDWHLK;FSMPGFKGEGPEVDVNLPK;GEGPEVDVNLPK;VNVEAPDVNIGGLAGNLKGPDVK;VGGEIKVPDVELK;VDIEAPDVSLEGPEGK;GEYDVTAPK;VDINAPDVGVHGPDWHLK;VTVPDIDVK;LEGTVTGPK;ADIDISGPKVDIEALDVSLEGPEGK;FSMPGFKGEGPEVDVNVPK;VDVDVPDVDVHGPDWHLK;VDIDAPD…	438	436	4.1.1.1362.2;11.1.1.1165.18;9.1.1.1001.27;8.1.1.1274.11;8.1.1.1344.16;6.1.1.1597.6;5.1.1.1429.5;11.1.1.1316.8;11.1.1.983.14;9.1.1.1335.22;10.1.1.798.6;4.1.1.1200.5;12.1.1.1286.28;10.1.1.1265.27;10.1.1.1208.13;9.1.1.1184.23;3.1.1.1170.4;11.1.1.1271.29;9.1.1.1411.13;9.1.1.1214.23;7.1.1.1311.21;4.1.1.1327.25;8.1.1.1241.21;4.1.1.1245.12;10.1.1.1067.4;8.1.1.1448.31;11.1.1.1417.2;4.1.1.1221.28;12.1.1.9…	429	1.09648	0.0176428	427	0.870964	0.577347	395	2.65461	2.02999e-05	435	1.6293	1.45297e-06	431	1.30617	0.0292048	401	3.98107	1.71339e-10	413	1.25892	1.24124e-06	411	1	0.0265626	381	3.01995	1.43848e-10	1.90188	1.08956	1.43848e-10	6.92546e-08
145.92	K9IWG6	Spectrin beta chain, brain 1	SPTBN1	268699	2315	46.52	85	85	LTTLELLEVR;LVSDGNINSDR;MLTAQDMSYDEAR;ALLDACEGR;EVDDLEQWIAER;HALVEADIGIQAER;VIESTQDLGNDLAGVMALQR;ETWLSENQR;LLTQHENIKNEIDNYEEDYQK;KQQMLENQMEVR;LILEVHQFSR;FANSLVGVQQQLQAFNTYR;ALVADSHPESER;QLWGQLIEETEKR;EGMQLISEKPETEAVVK;VLLLSQDYGK;DVSSVELLMNNHQGIK;IHCLENVDK;ILSSDDYGKDLTSVMR;SQNIVADSSSLSAEAIR;DLVAIEAK;ITDLYTDLR;LQQFLR;QALQDTLALYK;IVSSNDVGHDEYSTQSLVK;TSLPAQSAATLPAR;TQILAASYELHK;EAASELLMR;LQALDTGWNELHK…	340	339	2.1.1.1595.22;4.1.1.697.24;3.1.1.1691.3;6.1.1.2083.13;5.1.1.1811.10;2.1.1.1169.7;3.1.1.1014.4;4.1.1.1123.5;7.1.1.1045.27;4.1.1.1431.19;4.1.1.1365.5;7.1.1.1151.29;8.1.1.1027.16;6.1.1.1370.7;4.1.1.1771.30;3.1.1.1680.21;7.1.1.1164.24;8.1.1.1139.31;7.1.1.1633.11;9.1.1.756.11;12.1.1.985.31;7.1.1.1169.15;7.1.1.1143.29;8.1.1.1272.9;3.1.1.1687.8;12.1.1.1865.21;2.1.1.1892.2;5.1.1.1647.8;7.1.1.1673.20;8.1.…	322	0.691831	0.086911	321	0.636796	0.00351758	322	0.510505	6.58299e-06	329	0.794328	0.281147	328	0.744732	0.0209232	329	0.597035	7.79906e-05	290	0.353183	0.0102939	287	0.331131	0.000192982	288	0.270396	1.63712e-07	0.557525	0.191642	1.63712e-07	2.72832e-05
145.19	I3LVD5	actin gamma 1	ACTG1	41792.5	375	86.4	96	4	EEIAALVIDNGSGMCK;EIAALVIDNGSGMCK;EEEIAALVIDNGSGMCKAGFAGDDAPR;EEEIAALVIDNGSGMCK	3977	370	7.1.1.1815.21;7.1.1.2145.21;8.1.1.1745.29;7.1.1.2066.13;11.1.1.1801.28;10.1.1.1675.29;9.1.1.1606.30;9.1.1.1680.29;6.1.1.1945.30;5.1.1.1803.31;6.1.1.2223.25;8.1.1.1887.28;11.1.1.1858.29;7.1.1.1715.29;7.1.1.2083.11;7.1.1.1711.31;7.1.1.2182.11;7.1.1.2104.16;7.1.1.1739.28;7.1.1.1907.27;6.1.1.2256.18;6.1.1.2240.23;12.1.1.1869.23;8.1.1.1825.30;7.1.1.1799.29;8.1.1.1928.28;8.1.1.1895.27;9.1.1.1696.30;7.1…	0	0	-	0	0	-	0	0	-	0	0	-	0	0	-	0	0	-	0	0	-	0	0	-	0	0	-	0	--	--	--
138.17	F1SC82	Uncharacterized protein	-	231512	2036	46.41	76	62	VSMFVLGTGDEPPPEKR;LLWYPVMNGDK;LIGTATVALKDLVGDQSR;LQSNLEALK;ASFLSAPPCR;LTIYDWDR;GWEWEGDWIVDPER;HKDGSNLPILPSQR;AEDIPQMDDAFSQTVK;LIDEITEDTRYTLPLTEGK;IYRAEDIPQMDDAFSQTVK;IDVGFVYDEPGHAVMR;DRENDSDDVESNLLLPAGIALR;STLAEIEDWLDK;GWWPCYVDKDGSR;AMEALEDREGWEYASLIGWK;ALSQIHEAAVR;VVIELFDSDQVGKDEFLGR;TPNFPSSVLFMK;CYIYQAR;ASFLSAPPCRDVIIEIEDTKPLLASK;IKLTIYDWDR;HSATTVFGANTPIVSCNFDR;VIEDRDHYIPNTLNPVFGR;DFETIGQNK;GIP…	290	230	12.1.1.1764.10;3.1.1.1873.19;4.1.1.1628.22;12.1.1.1165.14;2.1.1.839.29;5.1.1.1420.18;8.1.1.1757.8;3.1.1.1877.21;4.1.1.780.31;7.1.1.1290.30;3.1.1.1363.25;8.1.1.1339.30;5.1.1.1428.29;11.1.1.1602.4;4.1.1.1632.9;4.1.1.1091.9;12.1.1.957.28;8.1.1.1330.31;4.1.1.1787.9;4.1.1.1616.22;4.1.1.1632.6;7.1.1.1420.14;8.1.1.1335.30;12.1.1.1768.8;3.1.1.1683.19;4.1.1.1628.5;11.1.1.1677.29;4.1.1.1801.15;5.1.1.1014.2…	266	0.870964	0.307996	257	1.45881	0.00520839	256	1.44544	0.00271426	274	1.11686	0.289956	265	1.90546	0.00465865	264	1.87068	0.00241517	258	1.10662	0.0116851	250	1.80302	0.000383061	249	1.75388	0.000214577	1.50768	0.380268	0.000214577	0.00709741
136.77	F1S5J1	leucine rich pentatricopeptide repeat containing	LRPPRC	158698	1393	55.78	73	72	ADAVWNK;DNSVEAMQVKDFAETHIK;DATVLSFFHILNGAALR;HLILILCSEENMEK;VIEEQLEPALEK;LIAAYCNEGDIEGASK;LFECDRDQLYYNLLK;SPFQFTLQCALLANKIDLAK;DYLKDALTTLK;SPFQFTLQCALLANK;EFDRLDSSAVLDTGK;LQWFCDR;DNSVEAMQVK;SYVLDKDVTSAK;DAFNIFLK;IIETPGIR;NASQFDWALMR;DLPITEAVFSALVTGHAR;QYFHQLK;LVNGLEDSIGLSR;TALDLEQIPSR;LQDAINILK;LEDTALQILLACPVSR;VYLQNEYK;GFTLNDAANSLLIITQVR;EKNVQGIVEILK;ITELLYKDGR;ALKEEGFPIR;AVLQEHGCLHENTVFSQAELR;S…	368	352	10.1.1.1609.28;5.1.1.1832.19;6.1.1.1690.3;6.1.1.1524.25;8.1.1.2015.28;11.1.1.953.10;3.1.1.1283.2;3.1.1.1660.23;5.1.1.1517.2;6.1.1.1618.14;11.1.1.1247.16;4.1.1.1002.3;10.1.1.806.10;7.1.1.1321.11;9.1.1.969.20;3.1.1.873.9;6.1.1.1982.19;3.1.1.1278.10;12.1.1.987.10;5.1.1.1375.14;9.1.1.973.20;5.1.1.1836.23;9.1.1.1268.9;4.1.1.1363.16;11.1.1.1046.15;3.1.1.1678.24;10.1.1.1401.11;5.1.1.1826.15;8.1.1.1537.3…	331	1.65959	4.59202e-06	334	1.51356	0.000490905	328	1.39316	0.0201971	332	1.43219	0.000381516	335	1.2942	0.0182942	330	1.18032	0.260977	310	0.937562	0.00670772	312	0.847227	0.193314	308	0.794328	0.879721	1.24988	0.308393	4.59202e-06	0.000414525
127.79	K9IWI4	Talin-1	TLN1	269826	2541	41.28	71	71	VSHVLAALQAGNR;GVGAAATAVTQALNELLQHVR;QVAASTAQLLVACK;AIADMLR;GIWLEAGK;AAMEPIVISAK;ERIPEALAGPPSDFGLFLSDDDPK;AQEACGPLEMDSALSVVQNLER;ECDNALRELETVR;QAAASATQTIAAAQHAASTPK;TMLESAGGLIQTAR;GLAGAVSELLR;ILAQATSDLVNAIKADAEGESDLENSR;VQELGHGCAALVTK;AVAEQIPLLVQGVR;ALDGAFTEENR;IPEALAGPPSDFGLFLSDDDPK;LKPLPGETMEK;TYGVSFFLVK;AGFLDLKDFLPK;TTAGPQPLLVQSCK;LNEAAAGLNQAATELVQASR;LLAALLEDEGGSGRPLLQAAK;NLGTALAELR;NGNLPEFGEA…	252	252	7.1.1.1894.5;12.1.1.2054.7;3.1.1.1303.29;11.1.1.1858.17;2.1.1.1532.18;2.1.1.1093.28;2.1.1.1205.31;2.1.1.1357.8;12.1.1.1838.18;2.1.1.884.26;5.1.1.1169.9;9.1.1.850.28;10.1.1.977.19;10.1.1.795.9;3.1.1.1143.14;8.1.1.1780.30;11.1.1.1410.21;6.1.1.1490.26;11.1.1.1854.18;5.1.1.1324.28;3.1.1.1803.20;5.1.1.1274.26;5.1.1.1854.3;6.1.1.1689.2;8.1.1.1719.29;6.1.1.1294.15;8.1.1.1979.30;4.1.1.947.3;5.1.1.1270.28…	216	0.448745	1.75341e-06	218	0.487529	0.000150246	214	0.436516	1.52931e-07	230	0.549541	0.000106044	230	0.60256	0.00499831	227	0.534564	1.14474e-05	199	0.398107	0.00197305	200	0.436516	0.0490201	197	0.387258	0.000274208	0.484175	0.0731358	1.52931e-07	2.65061e-05
122.18	A0A0B8S0C5	Actinin, alpha 4	ACTN4	104904	911	74.53	62	41	QFASQANIVGPWIQTK;RDHALLEEQSK;SIVDYKPNLDLLEQQHQLIQEALIFDNK;DHALLEEQSK;QRDYETATLSDIK;KDDPVTNLNNAFEVAEK;VQQLVPK;AGTQIENIDEDFRDGLK;GISQEQMQEFR;KAGTQIENIDEDFRDGLK;ETTDTDTADQVIASFK;ASFNHFDKDHGGALGPEEFK;TIPWLEDRVPQK;QLETIDQLHLEYAK;DDPVTNLNNAFEVAEK;LSGSNPYTTVTPQIINSK;GAGGGGSMGDYMAQEDDWDRDLLLDPAWEK;ACLISLGYDVENDRQGDAEFNR;DYETATLSDIK;LSNRPAFMPSEGK;EAILAIHK;STLPDADRER;QLETIDQLHLEYAKR;NVNVQNFHISWK;DGLAFNALIH…	555	341	8.1.1.1089.27;12.1.1.984.5;2.1.1.1213.13;2.1.1.1209.14;2.1.1.1174.23;10.1.1.1238.8;3.1.1.1094.14;5.1.1.1932.12;7.1.1.1068.9;7.1.1.1017.22;7.1.1.1386.19;2.1.1.1520.18;6.1.1.1551.15;3.1.1.1136.15;3.1.1.1148.12;4.1.1.1071.20;8.1.1.1412.17;3.1.1.744.7;3.1.1.1488.12;11.1.1.1504.29;6.1.1.1262.29;11.1.1.1266.18;2.1.1.907.6;7.1.1.1405.30;3.1.1.1131.25;10.1.1.1300.10;2.1.1.911.5;10.1.1.1296.8;5.1.1.1372.1…	293	0.539511	0.00639524	294	0.539511	0.00656806	286	0.483059	0.00021472	306	0.711214	0.0302842	307	0.711214	0.0309963	300	0.630957	0.000353352	280	0.524808	0.543202	280	0.529663	0.5985	275	0.474242	0.0764693	0.581753	0.0907145	0.00021472	0.00704836
121.98	Q3ZD69	Prelamin-A/C	LMNA	74217.8	664	61.14	61	59	SNEDQSMGNWQIKR;IDSLSAQLSQLQK;LEAALGEAKK;AQHEDQVEQYKK;MQQQLDEYQELLDIK;DLEALLNSK;LQTLKEELDFQK;SNEDQSMGNWQIK;LRDLEDSLAR;SNLVGAAHEELQQSR;LQEKEDLQELNDR;IRIDSLSAQLSQLQK;VAVEEVDEEGKFVR;SQNTWGCGNSLR;LADALQDLR;SLETENAGLR;TALINSTGEEVAMR;EAALSTALSEKR;SAYEAELGDAR;AGQVVTIWAAGAGATHSPPADLVWK;LVEIDNGKQR;KEGDLMAAQAR;MQQQLDEYQELL;TLEGELHDLR;QNGDDPLLTYRFPPK;LQTLKEELDFQKNIYSEELR;RTLEGELHDLR;LKDLEALLNSK;ITESEEVVSR;TV…	701	692	7.1.1.967.20;9.1.1.1544.13;5.1.1.1096.30;2.1.1.1453.31;6.1.1.1828.10;2.1.1.1094.26;8.1.1.954.26;3.1.1.804.30;10.1.1.933.31;5.1.1.1149.12;6.1.1.1103.20;10.1.1.937.30;1.1.1.1143.27;3.1.1.792.20;10.1.1.929.29;11.1.1.1753.4;7.1.1.867.17;5.1.1.895.30;3.1.1.804.27;11.1.1.1067.26;9.1.1.772.9;9.1.1.1544.29;11.1.1.1090.17;7.1.1.910.20;3.1.1.774.19;10.1.1.944.6;12.1.1.1758.17;11.1.1.1522.16;9.1.1.1553.28;8…	511	1.28233	0.151466	513	0.972747	0.937142	527	0.539511	9.15157e-08	517	1.05682	0.687121	518	0.816582	0.336226	532	0.448745	1.66528e-09	300	0.180302	6.89408e-05	301	0.158489	0.000225646	314	0.0937562	0	0.627566	0.434674	0	0
121.78	Q29092	Endoplasmin	HSP90B1	92469.9	804	64.3	62	59	YNDTFWK;EGVKFDESEK;GTTITLVLKEEASDYLELDTIK;GLFDEYGSKK;YSQFINFPIYVWSSK;EFEPLLNWMK;TLDMIK;LTESPCALVASQY;GYEVIYLTEPVDEYCIQALPEFDGK;KTFEINPR;YNDTFWKEFGTNIK;KEAESSPFVER;EDEVDVDGTVEEDLGK;LSLNIDPDAK;EDEDDKTVSDLAVVLFETATLR;HNNDTQHIWESDSNEFSVIADPR;SGYLLPDTK;QDKIYFMAGSSR;EGSRTDDEVVQREEEAIQLDGLNASQIR;NLLHVTDTGVGMTREELVK;NLLHVTDTGVGMTR;VFITDDFHDMMPK;IADEKYNDTFWKEFGTNIK;EAVEKEFEPLLNWMK;EAVEKEFEPLLNWMKDK;EEASDY…	782	721	3.1.1.1720.15;12.1.1.1656.20;3.1.1.942.9;2.1.1.1549.21;1.1.1.1209.18;5.1.1.1838.17;11.1.1.1647.17;5.1.1.1844.8;11.1.1.2107.9;2.1.1.1541.20;11.1.1.1733.15;1.1.1.931.8;12.1.1.1874.11;2.1.1.1419.3;1.1.1.1220.5;12.1.1.2061.15;11.1.1.2176.18;11.1.1.1615.20;2.1.1.1972.7;12.1.1.2224.11;1.1.1.1229.13;11.1.1.2070.8;9.1.1.791.5;9.1.1.795.27;11.1.1.967.28;12.1.1.1878.12;12.1.1.1957.30;2.1.1.1587.15;7.1.1.89…	537	3.0761	1.86514e-09	533	2.80543	4.88496e-07	571	1.5417	0.000405861	531	2.80543	5.72214e-08	530	2.51189	1.28982e-05	564	1.39316	0.00595865	452	1.83654	1.30022e-06	452	1.6293	0.000764602	488	0.981748	0.0489583	2.10135	0.746592	1.86514e-09	6.21664e-07
119.06	I3LHZ6	Uncharacterized protein	DHX9	140324	1274	52.83	61	61	AIEPPPLDAVIEAEHTLRELDALDANDELTPLGR;MGGEEAEIR;DLQAILQER;FSDHVALLSVFQAWDDAR;YPSPFFVFGEK;PPEDPSVPVTLNLGK;AIEPPPLDAVIEAEHTLR;GANLKDYYSR;HLEMNPHFGNHR;FDRLETHMTPEMFR;PLDAVIEAEHTLR;TTQVPQFILDDFIQNDR;QLYHLGVIEAYSGLTK;DINTDFLLVVLR;FESILPR;MTPSYEIR;LAHFEPSQR;KEEQEVQATLESEEVDLNAGLHGNWTLENAK;AENNSGYGVTGPTWDR;YQILPLHSQIPR;TPLHEIALSIK;VQSDGQIVLVDDWIR;SSVNCPFSSQDMKYPSPFFVFGEK;AAMEALVVEVTKQPDIISQLDPVNER;DVVQAYPE…	515	512	8.1.1.916.20;3.1.1.1699.26;8.1.1.1229.24;4.1.1.1677.29;2.1.1.1332.12;6.1.1.2182.27;1.1.1.769.12;2.1.1.1813.17;6.1.1.2031.30;9.1.1.1325.27;7.1.1.1298.13;4.1.1.1086.5;10.1.1.845.12;8.1.1.1758.30;3.1.1.885.8;7.1.1.1912.21;10.1.1.1361.26;3.1.1.1458.3;5.1.1.1295.9;4.1.1.1091.10;8.1.1.1424.10;8.1.1.1992.13;4.1.1.1668.10;12.1.1.2037.4;3.1.1.1711.29;7.1.1.1623.8;9.1.1.1321.6;6.1.1.2043.9;2.1.1.1337.20;3.…	472	1.35519	0.00111088	454	1.43219	0.00213513	424	2.70396	1.30017e-06	471	1.33045	0.00565556	454	1.39316	0.0101469	426	2.58226	1.59403e-05	399	0.597035	0.706084	378	0.613762	0.863794	352	1.14815	0.0910143	1.48783	0.741447	1.30017e-06	0.000148253
115.54	F1RS36	78 kDa glucose-regulated protein	HSPA5	70251.3	634	68.45	62	55	EEEDKKEDVGTVVGIDLGTTYSCVGVFK;VYEGERPLTK;ELEEIVQPIISK;KSQIFSTASDNQPTVTIK;ETAEAYLGK;VMEHFIK;MVNDAEKFAEEDKK;KVTHAVVTVPAYFNDAQR;NGRVEIIANDQGNR;SDIDEIVLVGGSTR;MKETAEAYLGKK;IEIESFYEGEDF;VTHAVVTVPAYFNDAQR;MKETAEAYLGK;DNHLLGTFDLTGIPPAPR;DVCPLTLGIETVGGVMTK;KKELEEIVQPIISK;SQIFSTASDNQPTVTIK;NELESYAYSLK;AVEEKIEWLESHQDADIEDFK;IINEPTAAAIAYGLDKR;DAGTIAGLNVMR;AKFEELNMDLFR;KTKPYIQVDIGGGQTK;NEPTAAAIAYGLDKR;ITPSYVA…	1328	1245	10.1.1.1507.7;12.1.1.1756.31;10.1.1.2009.8;7.1.1.1102.24;3.1.1.1030.20;2.1.1.1135.31;12.1.1.1635.7;7.1.1.1071.22;2.1.1.1569.3;3.1.1.1298.8;11.1.1.1351.4;10.1.1.2076.10;5.1.1.1586.5;2.1.1.896.23;10.1.1.1172.31;9.1.1.1086.15;4.1.1.1454.26;3.1.1.1822.16;6.1.1.1825.5;5.1.1.1427.28;6.1.1.1343.27;4.1.1.812.5;7.1.1.1432.19;9.1.1.956.31;7.1.1.1461.16;3.1.1.1532.31;11.1.1.1728.31;5.1.1.1567.3;5.1.1.1148.1…	747	5.10505	1.17926e-11	688	5.80764	1.27052e-11	809	2.46604	0.000663395	738	4.7863	6.86158e-10	674	5.29664	7.4142e-10	799	2.33346	0.0128878	639	2.85759	0.000122539	576	3.16228	0.000874733	698	1.48594	0.685276	3.76599	1.55871	1.17926e-11	1.02194e-08
112.19	F1SIH8	Transitional endoplasmic reticulum ATPase	VCP	89430	808	66.83	56	56	ESIESEIR;IVSQLLTLMDGLK;GGNIGDGGGAADRVINQILTEMDGMSTK;ELQELVQYPVEHPDK;EVDIGIPDATGRLEILQIHTK;EAVCIVLSDDTCSDEK;AVANETGAFFFLINGPEIMSK;ELQELVQYPVEHPDKFLK;QTNPSAMEVEEDDPVPEIRR;LAGESESNLR;EMVELPLRHPALFK;LADDVDLEQVANETHGHVGADLAALCSEAALQAIR;ERQTNPSAMEVEEDDPVPEIRR;GDTVLLK;ESIESEIRR;WALSQSNPSALR;VVETDPSPYCIVAPDTVIHCEGEPIKREDEEESLNEVGYDDIGGCRK;GFGSFR;NAPAIIFIDELDAIAPKR;VINQILTEMDGMSTK;FGMTPSK;VVETDPSPYCIVAPDT…	521	521	8.1.1.1166.29;1.1.1.1168.22;4.1.1.1679.6;4.1.1.1848.6;2.1.1.1873.19;6.1.1.1985.29;8.1.1.2018.5;7.1.1.1159.29;7.1.1.1216.6;4.1.1.868.28;11.1.1.1663.28;10.1.1.1167.30;2.1.1.1773.17;7.1.1.1192.3;6.1.1.1292.31;4.1.1.1805.10;7.1.1.1084.17;2.1.1.1119.16;3.1.1.1308.8;12.1.1.1521.16;6.1.1.1997.7;3.1.1.1899.28;5.1.1.2031.6;8.1.1.1193.28;5.1.1.1973.10;1.1.1.1063.21;6.1.1.2112.12;7.1.1.1885.7;5.1.1.1198.23;…	381	0.711214	0.189485	384	0.608135	0.000767504	360	0.847227	0.125385	397	0.912011	0.914718	396	0.77983	0.0428368	375	1.08643	0.636913	322	0.487529	0.808011	327	0.42462	0.119838	303	0.586138	0.509425	0.728651	0.212883	0.000767504	0.0170543
110.6	K9IWF9	Ras GTPase-activating-like protein IQGAP1	IQGAP1	189216	1657	50.03	59	54	IQAFIR;SPDVGLYGVIPECGQTYQSDLAEAK;ATFYGEQVDYYK;QLSSSVTGLTNIEEENYQR;GGYYYYHNLETQEGGWDEPPDFVQNFMQLSR;DHINDIIK;LIVDVIR;YQELINDIAK;SWVNQMESQTGEASKLPYDVTPEQALAHEEVR;SATDEVDGLGVARPHYGSVLDNER;SKVDQIQEIVTGNPTVIK;WMEACLGEDLPPTTELEEGLR;NVIFEISPTEEVGDFEVK;FQPGETLTEILETPATSEQEAEHQR;NVIFEISPTEEVGDF;LTAEEMDER;VDQIQEIVTGNPTVIK;IFYPETTDIYDR;TVLELMNPEAQLPQVYPFAAELYQK;LAAVAAINAAIQK;EQLWLANEGLITR;LEGVLAEVAQHYQDTLIR;…	257	242	12.1.1.1492.15;9.1.1.1818.26;3.1.1.1408.15;6.1.1.1682.13;10.1.1.1736.19;2.1.1.1291.27;2.1.1.1291.5;12.1.1.912.28;2.1.1.1630.27;5.1.1.1812.29;9.1.1.1899.6;2.1.1.896.29;3.1.1.1404.12;9.1.1.1371.15;9.1.1.1533.5;8.1.1.1275.20;12.1.1.1718.22;10.1.1.1604.28;7.1.1.1999.31;10.1.1.1596.29;8.1.1.1281.17;10.1.1.1732.18;2.1.1.1708.14;10.1.1.1157.31;2.1.1.1887.15;9.1.1.1030.13;10.1.1.1584.27;2.1.1.825.25;10.1…	219	0.539511	0.00282385	218	0.847227	0.775664	217	0.731139	0.129097	224	0.685488	0.0247601	223	1.07647	0.597899	223	0.92045	0.47233	186	0.390841	0.000473872	187	0.625173	0.385303	185	0.534564	0.0511264	0.718216	0.214242	0.000473872	0.0120075
107.69	F1SHL9	Pyruvate kinase	PKM	58722.3	540	77.41	57	56	PTRAEGSDVANAVLDGADCIMLSGETAKGDYPLEAVR;EAEAAIYHLQLFEELR;QKGPDFLVTEVENGGFLGSK;AATESFASDPILYRPVAVALDTK;ITLDNAYMEK;GIFPVVCKDPVQEAWAEDVDLR;GVNLPGAAVDLPAVSEK;RFDEILEASDGIMVAR;QKGPDFLVTEVENGGFLGSKK;LAPITSDPTEAAAVGAVEASFK;GSGTAEVELK;EVENGGFLGSK;NTGIICTIGPASR;KGVNLPGAAVDLPAVSEKDIQDLK;ATQMLESMIK;FGVEQDVDMVFASFIRK;FDEILEASDGIMVAR;ITLDNAYMEKCDENVLWLDYK;LNFSHGTHEYHAETIK;GSGTAEVELKK;VNLAMNVGK;RLAPITSDPTEAAAVGA…	1552	1550	8.1.1.1787.7;10.1.1.957.21;12.1.1.1356.29;10.1.1.1487.14;2.1.1.1547.6;11.1.1.1579.16;12.1.1.1824.22;11.1.1.1994.25;2.1.1.1142.3;2.1.1.1472.3;5.1.1.953.15;4.1.1.1347.2;9.1.1.1536.30;8.1.1.1556.2;3.1.1.1666.4;2.1.1.2008.4;2.1.1.1575.20;8.1.1.1892.3;12.1.1.1538.8;4.1.1.1330.7;2.1.1.1271.30;12.1.1.2169.12;4.1.1.1370.12;2.1.1.1586.11;4.1.1.1326.8;3.1.1.918.28;11.1.1.1891.15;5.1.1.1401.31;3.1.1.1651.7;…	1219	0.946237	5.19887e-06	1215	0.946237	6.85474e-06	1200	0.963829	0.000731052	1206	0.963829	0.000663819	1207	0.963829	0.000847531	1184	0.981748	0.034874	1194	0.981748	0.072913	1195	0.981748	0.147552	1178	1	0.643718	0.987183	0.01788	5.19887e-06	0.000450534
106.55	O02705	Heat shock protein HSP 90-alpha	HSP90AA1	84774.1	733	59.48	52	35	HLEINPDHSIIETLR;LDSGKELHINLIPNKQDR;DQVANSAFVER;HGLEVIYMIEPIDEYCVQQLK;ELHINLIPNKQDR;CLELFTELAEDKENYK;TKFENLCK;NPDDITNEEYGEFYK;FYEQFSK;DNSTMGYMAAK;TLTIVDTGIGMTK;HSQFIGYPITLFVEK;TLTIVDTGIGMTKADLINNLGTIAK;HIYYITGETK;ELISNSSDALDK;IMKDILEK;KHLEINPDHSIIETLR;HSQFIGYPITLFVEKER;APFDLFENR;DDITNEEYGEFYK;VTVITK;DLVILLYETALLSSGFSLEDPQTHANR;HGLEVIYMIEPIDEYCVQQLKEFEGK;ELISNSSDALDKIR;LVTSPCCIVTSTYGWTANMER;VFIMDNC…	743	272	2.1.1.833.19;12.1.1.1407.24;3.1.1.1843.12;8.1.1.1582.5;10.1.1.1036.29;12.1.1.917.20;2.1.1.1137.8;7.1.1.1249.6;8.1.1.1733.25;3.1.1.1663.7;8.1.1.1608.31;6.1.1.1087.28;9.1.1.1927.28;7.1.1.1955.19;12.1.1.1144.23;3.1.1.1854.23;11.1.1.1151.18;12.1.1.1018.5;4.1.1.994.28;3.1.1.1085.6;8.1.1.1564.28;3.1.1.1057.22;9.1.1.1014.12;2.1.1.1006.29;12.1.1.1148.19;7.1.1.1951.22;6.1.1.1051.27;8.1.1.1725.17;10.1.1.10…	228	1.1695	0.381115	232	0.801678	0.90783	231	0.801678	0.250428	234	1.19124	0.85584	237	0.816582	0.560407	235	0.816582	0.0700221	198	0.654636	0.872339	203	0.436516	0.357626	202	0.440555	0.0337338	0.806213	0.267406	0.0337338	0.203012
106.27	I3LII3	eukaryotic translation elongation factor 2	EEF2	95353.4	858	67.25	55	54	YRCELLYEGPPDDEAAMGIK;YEWDVAEAR;DLEEDHACIPIKK;STAISLFYELSENDLNFIK;NMSVIAHVDHGK;IMGPNYTPGKK;TGTITTFEHAHNMR;ETVSEESNVLCLSK;ALLELQLEPEELYQTFQR;QFAEMYVAK;GLKEGIPALDNFLDKL;IMGPNYTPGKKEDLYLKPIQR;YFDPANGK;TFCQLILDPIFK;TILMMGR;DSVVAGFQWATK;CELLYEGPPDDEAAMGIK;IMGPNYTPGK;FAAKGEGQLGPAER;GPLMMYISK;DLEEDHACIPIK;FSVSPVVR;CLYASVLTAQPR;VTDGALVVVDCVSGVCVQTETVLR;SNTGGQAFPQCVFDHWQILPGDPFDNTSRPSQVVAETR;PDDEAAMGIK;KED…	650	645	3.1.1.1140.19;12.1.1.1072.6;8.1.1.1691.8;12.1.1.1254.21;11.1.1.1268.21;8.1.1.1260.5;3.1.1.1959.13;10.1.1.1234.16;6.1.1.2233.17;7.1.1.1861.5;1.1.1.788.18;8.1.1.1155.5;12.1.1.874.13;3.1.1.1875.4;4.1.1.1133.6;11.1.1.1015.14;4.1.1.1834.7;7.1.1.1853.3;5.1.1.2086.27;2.1.1.1007.28;12.1.1.2042.10;12.1.1.1083.15;4.1.1.953.29;8.1.1.1822.30;11.1.1.2002.4;11.1.1.1880.2;11.1.1.1899.5;10.1.1.1132.17;5.1.1.1929…	586	1.77011	1.58411e-07	571	2.03236	2.54582e-06	565	2.07014	4.51541e-08	589	1.67494	4.59735e-05	572	1.92309	0.000550321	565	1.95885	1.43701e-05	481	0.744732	0.154688	465	0.862979	0.426227	455	0.870964	0.141826	1.57287	0.55396	4.51541e-08	1.02975e-05
105.63	F1S9K5	glutamyl-prolyl-tRNA synthetase	EPRS	170136	1509	48.51	57	45	TGNKYNVYPTYDFACPIVDSIEGVTHALR;LTWFVDEGLVDGWDDPRFPTVR;SIVNMEWDKIWAFNK;SLTGVDYKPVSVTGAEDRDK;GNAAWQEQLQQNK;VSENVVFTDINSILR;KGDIIQLQR;YVALLK;DTVSVSVEEGRENTLR;NLQMWEEMK;WFGFLEAQR;VIDPVAPR;VNEAVECLLSLK;LNLNNTVLSK;ASKDHVDTAVQELLQLK;HEELMLGDPCLK;FPPEASGYLHIGHAK;TPESGLSPGGAGEGPGPK;GFFICDQPYEPVSPYSCIEAPCVLIYIPDGHTK;YNVYPTYDFACPIVDSIEGVTHALR;GSQFGQSCCLR;SLTGVDYKPVSVTGAEDR;AYVDDTPAEQMK;FVELPGAEMGK;SPPSLNNTCA…	232	183	7.1.1.1686.9;7.1.1.1996.15;5.1.1.957.17;9.1.1.1100.29;6.1.1.1362.22;7.1.1.1011.14;5.1.1.1933.3;5.1.1.1842.11;4.1.1.1069.24;7.1.1.1690.6;7.1.1.1914.24;4.1.1.1269.10;7.1.1.1682.12;5.1.1.1941.4;5.1.1.1946.23;6.1.1.2109.29;6.1.1.1849.14;6.1.1.2097.25;8.1.1.926.10;9.1.1.1588.11;5.1.1.1152.30;8.1.1.944.21;7.1.1.1902.3;5.1.1.1955.23;12.1.1.1119.11;3.1.1.1132.25;11.1.1.885.8;3.1.1.1131.8;4.1.1.727.27;4.1…	193	0.855067	0.106199	193	0.758578	0.0243783	192	1	0.1883	193	0.862979	0.400116	193	0.765597	0.133464	192	1.00925	0.593565	188	0.539511	0.00664735	189	0.483059	0.000966792	188	0.625173	0.014931	0.78023	0.187917	0.000966792	0.0201399
105.17	F1SMZ7	60 kDa heat shock protein, mitochondrial	HSPD1	61132.3	575	77.91	56	4	DGKTLNDELEIIEGMKFDR;TLNDELEIIEGMKFDR;LVQDVANNTNEEAGDGTTTATVLAR;NIGAKLVQDVANNTNEEAGDGTTTATVLAR	1689	120	11.1.1.1727.16;10.1.1.1534.19;8.1.1.1345.27;9.1.1.1260.27;10.1.1.1198.26;11.1.1.1323.28;7.1.1.1501.21;10.1.1.1667.14;8.1.1.1384.26;11.1.1.1755.9;11.1.1.1732.12;12.1.1.1710.7;9.1.1.1469.15;11.1.1.1731.20;10.1.1.1671.11;10.1.1.1620.15;9.1.1.1238.30;12.1.1.1683.28;8.1.1.1361.26;10.1.1.1652.17;8.1.1.1369.29;10.1.1.1400.20;10.1.1.1644.8;8.1.1.1357.28;10.1.1.1194.23;8.1.1.1522.5;10.1.1.1526.14;10.1.1.1…	82	3.31131	0.12482	81	4.44631	0.0693394	94	1	0.517313	84	2.80543	0.139168	82	3.98107	0.0754525	95	0.816582	0.444227	72	1.23595	0.269807	70	1.65959	0.125462	81	0.366438	0.209336	2.21912	1.48969	0.0693394	0.290568
104.47	F1SUX4	nuclear mitotic apparatus protein 1	NUMA1	236228	2111	38.7	64	2	LTAQVEQLEVFQR;QKLTAQVEQLEVFQR	162	7	4.1.1.1347.22;3.1.1.1221.19;3.1.1.1424.24;4.1.1.1355.23;2.1.1.1407.29;3.1.1.1428.26;3.1.1.1419.22	7	0.801678	0.600913	7	0.751623	0.551994	7	0.765597	0.581268	7	0.816582	0.734654	7	0.758578	0.67719	7	0.787046	0.711718	7	0.428549	0.512719	7	0.401791	0.470691	7	0.405508	0.495788	0.669146	0.185386	0.470691	0.608263
104.23	F1RKM0	lamin B1	LMNB1	66485.6	586	70.48	52	50	LYKEELEQTYHAK;IQELEDLLAK;LQIELGK;EMAEIRDQMQQQLNDYEQLLDVK;MRIESLSSQLSNLQK;QLADETLLKVDLENR;NMYEEEINETR;IESLSSQLSNLQK;SLETENSALQLQVTER;IGDTSVSYK;ALYETELADARR;AGQTVTIWAANAGVTASPPTDLIWK;TTIPEEEEEEEEAAEVAVEEELFHQQGAPR;IQELEDLLAKER;LAQALHEMR;CQSLTEDLEFR;LAVYIDKVR;AEHDQLLLNYAK;LKNTSEQDQPMGGWEMIRK;LSSEMNTSTVNSAR;QLADETLLK;KQLADETLLK;NQNSWGTGEDVKVILK;AKLQIELGK;EELMESR;ESDLNGAQIK;LALDMEISAYRK;FKAEHDQLLLNYAK…	363	342	2.1.1.1700.3;4.1.1.1756.11;2.1.1.1936.10;9.1.1.754.31;9.1.1.963.28;8.1.1.1019.14;3.1.1.775.18;12.1.1.1040.29;10.1.1.1581.22;10.1.1.1070.31;2.1.1.864.27;9.1.1.961.19;2.1.1.1704.3;7.1.1.937.6;2.1.1.827.16;11.1.1.1307.20;10.1.1.1195.19;8.1.1.1071.9;12.1.1.2042.6;8.1.1.1102.19;2.1.1.1755.31;8.1.1.1155.30;5.1.1.886.30;11.1.1.998.5;7.1.1.1280.7;3.1.1.1290.20;2.1.1.1914.2;5.1.1.931.27;7.1.1.896.29;6.1.1…	286	2.96483	2.95364e-06	288	2.80543	5.02425e-05	319	0.990832	0.738098	288	2.80543	3.01694e-05	291	2.55859	0.00044327	321	0.912011	0.318046	245	1.18032	0.0490645	248	1.09648	0.284557	275	0.42462	0.00595055	1.77987	1.00898	2.95364e-06	0.000297631
103.05	F1S073	Annexin	ANXA2	38578.6	339	84.37	51	51	ALLYLCGGDD;QDIAFAYQR;TPAQYDASELKASMK;GDLENAFLNLVQCIQNKPLYFADR;GLGTDEDSLIEIICSR;STVHEILCK;SEVDMLK;SYSPYDMLESIK;YKSYSPYDMLESIKK;TDLEKDIISDTSGDFRK;DALNIETAIK;WISIMTER;GTDVPKWISIMTER;DIISDTSGDFRK;AEDGSVIDYELIDQDARDLYDAGVKR;SALSGHLETVILGLLK;LGTDEDSLIEIICSR;YKSYSPYDMLESIK;DLYDAGVKR;LSLEGDHSTPASAYGSVK;RAEDGSVIDYELIDQDARDLYDAGVKR;ELASALK;AYTNFDAERDALNIE;GVDEVTIVNILTNR;KLMVALAK;GVDEVTIVNIL;EMYKTDLEKDIISDT…	964	963	5.1.1.1044.21;5.1.1.1385.7;9.1.1.1222.16;7.1.1.1404.25;8.1.1.1630.24;12.1.1.1545.5;1.1.1.1279.9;7.1.1.1712.22;7.1.1.1496.10;6.1.1.1862.21;9.1.1.1380.12;3.1.1.1038.15;12.1.1.1573.17;11.1.1.1786.23;10.1.1.1593.23;10.1.1.854.11;9.1.1.1893.3;12.1.1.1812.27;10.1.1.835.21;10.1.1.1373.10;6.1.1.1332.28;12.1.1.1630.28;12.1.1.1738.18;1.1.1.1323.6;12.1.1.1015.23;7.1.1.1750.30;10.1.1.1001.7;8.1.1.1474.10;2.1…	572	2.0893	0.000279842	550	2.22844	4.11891e-05	626	0.855067	0.453772	590	2.70396	0.00016753	571	2.85759	2.40682e-05	653	1.1272	0.536594	497	2.22844	0.00759083	476	2.14783	0.00669781	561	1.01859	0.693441	1.95152	0.736511	2.40682e-05	0.00140929
102.49	E1CAJ5	Protein disulfide-isomerase	GN=grp-58 PE=1	56858.2	505	82.97	51	50	DASVVGFFK;ASDVLELTDDNFESR;DGEEAGAYDGPR;GEKFVMQEEFSR;TADGIVSHLK;TADGIVSHLKK;FLQDYFDGNLK;FAHTNVESLVDKYDDDGEGITLFRPLHLMNKFEDK;FIQENIFGICPHMTEDNKDLIQGK;VDCTANTNTCNK;FVMQEEFSR;FAHTNVESLVDKYDDDGEGITLFR;LNFAVASR;QAGPASVPLR;VMMVAK;FISDKDASVVGFFK;KFLDAGK;GFPTIYFSPANK;FEDKTVAYTEPK;FRDGEEAGAYDGPR;DPNIIIAK;GIVPLAK;LAPEYEAAATR;KLNFAVASR;EATNPPIIQEEKPK;FAHTNVESLVDKYDDDGEGITLFRPLHLMNK;IFRDGEEAGAYDGPR;TFSHELSDFG…	690	683	8.1.1.1849.16;7.1.1.1806.7;7.1.1.1761.12;12.1.1.1726.12;8.1.1.1112.11;3.1.1.855.22;5.1.1.1127.31;8.1.1.977.26;5.1.1.1396.29;1.1.1.1196.8;4.1.1.835.30;5.1.1.1354.30;5.1.1.1487.31;8.1.1.995.10;6.1.1.1472.30;5.1.1.1773.20;7.1.1.1076.31;7.1.1.1136.22;12.1.1.1559.9;4.1.1.1507.20;4.1.1.799.30;12.1.1.1672.10;11.1.1.1315.3;6.1.1.1302.30;8.1.1.1433.12;8.1.1.1741.7;3.1.1.1018.19;7.1.1.1367.12;6.1.1.1606.29…	466	3.13329	7.45194e-07	479	2.05116	1.28817e-05	480	1.61436	0.26342	461	2.55859	0.000502615	472	1.69044	0.00558991	475	1.34276	0.406726	375	1.07647	0.0729763	384	0.744732	0.358713	386	0.642688	0.0590196	1.67989	0.825153	7.45194e-07	9.78462e-05
100.08	P26234	Vinculin	VCL	123943	1135	53.92	52	52	MLGQMTDQVADLR;ILLVAK;ALASQLQDSLK;QVATALQNLQTK;ALASQLQDSLKDLK;WIDNPTVDDR;ETVQTTEDQILKR;MSAEINEIIR;MQEAMTQEVSDVFSDTTTPIK;EAFQPQEPDFPPPPPDLEQLR;AGEVINQPMMMAAR;TNISDEESEQATEMLVHNAQNLMQSVK;IFVTTK;STVEGIQASVK;NQWIDNVEK;DYLIDGSR;AVAGNISDPGLQK;VDQLTAQLADLAAR;SFLDSGYR;GILSGTSDLLLTFDEAEVRK;VAMANIQPQMLVAGATSIAR;LVQAAQMLQSDPYSVPAR;TIESILEPVAQQISHLVIMHEEGEVDGK;LLAVAATAPPDAPNREEVFDER;TDAGFTLR;GWLRDPTASPGDAGEQA…	279	276	2.1.1.797.30;12.1.1.963.20;5.1.1.1850.19;2.1.1.1423.23;8.1.1.959.13;2.1.1.1230.21;7.1.1.1022.24;5.1.1.1851.5;12.1.1.1270.31;4.1.1.930.25;9.1.1.1329.3;10.1.1.1732.25;6.1.1.1164.24;4.1.1.1796.30;10.1.1.1310.28;3.1.1.1880.11;7.1.1.1807.3;7.1.1.1704.30;2.1.1.1098.28;9.1.1.1609.31;12.1.1.1159.27;9.1.1.830.18;8.1.1.1458.11;8.1.1.1651.29;9.1.1.1118.9;8.1.1.958.29;8.1.1.1052.21;10.1.1.1434.18;8.1.1.1056.…	266	0.887156	0.802518	259	0.990832	0.890335	262	0.711214	0.0148298	263	0.765597	0.921905	256	0.847227	0.833459	259	0.60256	0.00593947	195	0.270396	0.0893146	188	0.313329	0.111113	191	0.229087	0.00016924	0.635269	0.28707	0.00016924	0.00611098
98.41	A0A0B8RZ10	Ubiquitin-like modifier activating enzyme 1	UBA1	117770	1058	60.02	50	50	LAYVAAGDLAPINAFIGGLAAQEVMK;FEVQGLQPNGEEMTLK;QFLDYFK;VLGPYTFSICDTSGFSDYIR;NGSEADIDEGLYSR;NFAMIGLGCGEGGEIVVTDMDTIEK;IIPAIATTTAAVVGLVCLELYK;GSEADIDEGLYSR;DNPGVVTCLDEAR;QNRFDGQVAVFGSDLQEK;IYDDDFFQNLDGVANALDNVDAR;QLYVLGHEAMK;IHVSDQELQSANASVDDSRLEELK;LVVADTR;DEFEGLFKQPAENVNQYLTDPK;ALPAVQQDSLDEDLIR;AVTLHDQGTAQWADLSSQFYLR;LAGTQPLEVLEAVQR;AKNGSEADIDEGLYSR;DEFEGLFK;NEEDATELVTLAR;QLLHNFPPDQLTSSGAPFWSGPK;AVT…	381	381	11.1.1.1629.21;5.1.1.892.28;5.1.1.1154.16;8.1.1.1440.14;8.1.1.1006.11;4.1.1.829.20;1.1.1.873.28;4.1.1.1447.22;2.1.1.959.5;7.1.1.1406.4;9.1.1.1044.23;4.1.1.1765.5;7.1.1.1979.12;11.1.1.2022.18;5.1.1.1047.28;7.1.1.1221.29;5.1.1.1950.6;11.1.1.1386.15;2.1.1.964.26;10.1.1.1737.2;10.1.1.1504.28;8.1.1.1847.7;7.1.1.1354.28;6.1.1.2045.15;1.1.1.948.16;5.1.1.1150.23;1.1.1.839.16;5.1.1.983.31;2.1.1.813.28;6.1…	311	0.642688	0.200421	307	0.619441	0.340566	285	1	0.560142	318	0.765597	0.520232	315	0.744732	0.757851	292	1.18032	0.96342	239	0.334195	0.246397	237	0.331131	0.447057	210	0.534564	0.57084	0.695803	0.280985	0.200421	0.456105
97.78	G9F6X8	Protein disulfide-isomerase	-	56398	508	87.4	50	49	TGPAATTLADGAAAEALVESSEVAVIGFFK;PLVIEFTEQTAPK;VDATEESDLAQQYGVR;YQLDKDGVVLFKK;ILEFFGLKR;NVFVEFYAPWCGHCK;YLLVEFYAPWCGHCK;LITLEEEMT;IKPHLMSQELPDDWDKQPVK;THILLFLPK;TVIDYNGER;NFEEVAFDARK;KNVFVEFYAPWCGHCK;EAAEGFK;TLEEEMTK;NFEEVAFDAR;RTGPAATTLADGAAAEALVESSEVAVIGFFK;DGVVLFK;VFGGEVK;ILFIFIDSDHSDNQR;ALAPEYAK;FFPAGAGR;LLDFIR;KFDEGRNDFEGEVTK;VHSFPTLK;FDEGRNDFEGEVTKEK;GAPDEEDHVLVLNKGNFDEALAAHK;TLDGFKK;EADDIVNW…	784	782	5.1.1.2097.30;1.1.1.804.25;9.1.1.1494.3;12.1.1.1513.4;9.1.1.1475.3;2.1.1.1591.18;5.1.1.1004.9;5.1.1.1167.30;12.1.1.1593.3;2.1.1.1671.31;11.1.1.1500.2;10.1.1.1440.22;10.1.1.1214.4;7.1.1.1777.4;10.1.1.1120.24;5.1.1.1024.27;7.1.1.967.16;4.1.1.1871.30;11.1.1.886.19;6.1.1.1152.20;5.1.1.1945.28;12.1.1.1601.2;12.1.1.945.25;5.1.1.1969.26;2.1.1.1568.31;4.1.1.1172.18;7.1.1.1093.26;2.1.1.836.17;12.1.1.1992.…	513	3.37287	1.61386e-07	481	4.05509	1.01645e-10	569	1.23595	0.483543	522	3.13329	2.97438e-05	483	3.7325	3.68793e-07	576	1.13763	0.333236	401	1.23595	0.463329	369	1.48594	0.143985	451	0.505825	0.00946835	2.24992	1.34179	1.01645e-10	6.29182e-08
97.76	K9J4P3	UDP-glucose glycoprotein glucosyltransferase 1	UGGT1	176564	1549	42.93	51	51	GQYQGLSQDPNSLSNLDQDLPNNMIHQVPIK;LGIEGLSLHNILK;SCDFDTLETLLLTASER;KDDSFIRPVTFWIVGDFDSPSGR;KYPYVEVNSILGIDSAYDQNRK;ILETTTFFQR;LNIQPSEADYAVDIR;ILFLDVLFPLVVDK;IMMLSVLK;GYYEQTGVGPLPVVLFNGMPLEKEQLDPDELETITMHK;VDALLSAQPK;MDFILSHAMYCR;EFIPYMANK;VKVEHVVSVLEK;IVPEWQDYDQEIK;FTVLDSQGK;DLSQNFPTK;QLLYDAIK;EGETYFDVVAVVDPVTR;SPAISWINNLELDSR;TEEVKQDKDDVINIFSVASGHLYER;VWQLQDLSFQTAAR;WGFTGGQK;EQLDPDELETITMHK;KEPVYLSG…	209	209	2.1.1.980.7;6.1.1.1532.9;12.1.1.2066.3;9.1.1.1295.11;10.1.1.808.27;6.1.1.1366.13;3.1.1.1057.28;12.1.1.1662.2;8.1.1.1521.15;2.1.1.863.28;7.1.1.1150.9;12.1.1.1046.29;5.1.1.1716.6;10.1.1.1438.14;11.1.1.1297.31;12.1.1.1540.14;9.1.1.1204.29;2.1.1.1656.28;3.1.1.1052.25;12.1.1.1710.28;11.1.1.1714.12;8.1.1.1920.23;5.1.1.1766.10;11.1.1.1044.19;4.1.1.1173.26;6.1.1.1521.8;3.1.1.1902.28;12.1.1.1545.18;2.1.1.…	231	2.10863	2.32711e-06	225	2.208	9.07041e-06	206	2.70396	2.7974e-06	226	1.99526	1.54775e-05	223	2.0893	5.73946e-05	204	2.60615	1.84932e-05	216	1.51356	1.79799e-05	210	1.59956	0.000337886	194	1.97697	0.00024674	2.12624	0.395631	2.32711e-06	0.00024008
95.3	F1SAD9	Protein disulfide-isomerase	PDIA4	72908.7	646	62.23	50	48	TFDSIVMDPK;SPPIPLAK;MDATSNDITNDRYK;VKEISQPNWIPPPEVTLVLTK;GQAVDYEGSR;EISQPNWIPPPEVTLVLTK;SFVTAFKK;LAPEYER;YEPQSHVLHIQGSTEASAIK;VSPDKLVVMQPEK;TFDSIVMDPKK;FDVSGYPTIK;RFDVSGYPTLK;FAMEPDDFDANALR;KLAPEYER;QVQEFLK;LVVMQPEK;KFAMEPDDFDANALR;IDATSESELASR;SFVTAFK;TQEEIVAK;KGQAVDYEGSR;ENDPPIPVAK;EKYGIVDYMIEQSGPPSK;VDATAETDLAK;YKVEGFPTIYFAPSGDK;IATTLKENDPPIPVAK;QLEPVYTSLGK;GKPFDYNGPR;DLGLSESGEEVNAAILDEGGR;LYH…	429	421	5.1.1.1681.27;3.1.1.902.12;5.1.1.1801.19;8.1.1.906.29;11.1.1.1215.27;3.1.1.1071.5;6.1.1.1637.22;2.1.1.1068.28;4.1.1.1252.29;4.1.1.743.29;10.1.1.1302.24;2.1.1.1291.9;5.1.1.1015.17;6.1.1.1181.2;10.1.1.1044.3;5.1.1.1608.14;4.1.1.1759.25;11.1.1.1178.3;6.1.1.1079.31;5.1.1.1700.13;4.1.1.1001.25;6.1.1.1168.17;9.1.1.1316.30;12.1.1.1179.25;9.1.1.1145.7;6.1.1.1056.17;2.1.1.1287.10;4.1.1.1413.9;6.1.1.1842.3…	378	2.22844	3.16594e-08	378	1.90546	4.80609e-06	379	1.8197	4.92355e-05	378	2.07014	1.44268e-07	379	1.78649	2.04106e-05	379	1.69044	0.000194491	367	1.38038	7.05749e-06	367	1.20226	0.00110282	368	1.14815	0.00587761	1.72252	0.376542	3.16594e-08	7.62111e-06
90.91	F1SGG2	keratin 8, type II	KRT8	54426.6	489	63.8	50	44	YEELQSLAGK;SNIDNMFESYINNLRR;ASLEAAIADAEQR;LEGLTDEINFYR;LVSESSDVLSK;LEVELGNMQGLVEDFK;ASLEAAIADAEQRGELAVK;LKLEVELGNMQGLVEDFK;DLDGIIAEVK;DGKLVSESSDVLSK;LESGMQNMSIHTK;ASLEAAIADAEQRGELA;TDMENEFVIIKK;LQAEIEGLKGQR;SRSLDLDGIIAEVK;DVDEAYMNKVELESRLEGLTDEINFYR;EMQSQISDTSVVLSMDNSR;LQAEIEGLK;DVDEAYMNK;LLEGEESRLESGMQNMSIHTK;WNLLQQQK;SRAEAETMYQIKYEELQSLAGK;DVDEAYMNKVELESR;ISSSAFSR;QLYEEEIR;SRAEAETMYQIK;EVELGNMQ…	709	633	6.1.1.1310.26;10.1.1.1161.3;11.1.1.1646.20;11.1.1.1419.6;7.1.1.1147.24;11.1.1.1918.8;7.1.1.1645.4;11.1.1.1650.16;9.1.1.902.25;6.1.1.1298.26;4.1.1.708.21;10.1.1.1153.5;12.1.1.1673.7;11.1.1.1950.6;10.1.1.1589.16;12.1.1.1843.30;11.1.1.1367.7;6.1.1.1884.9;4.1.1.1480.2;8.1.1.1024.21;11.1.1.1403.9;10.1.1.1077.20;5.1.1.1660.4;10.1.1.1463.14;7.1.1.1296.18;7.1.1.1134.12;12.1.1.1555.17;12.1.1.1650.22;7.1.1…	408	2.58226	1.67373e-05	414	2.24905	0.0174659	442	1.14815	0.716709	414	2.72898	1.60497e-05	421	2.33346	0.0182175	447	1.24738	0.713271	323	1.1695	0.0180591	330	0.990832	0.541542	355	0.591562	0.512187	1.701	0.794894	1.60497e-05	0.0010699
89.67	K9J4V0	U5 small nuclear ribonucleoprotein 200 kDa helicase	SNRNP200	244522	2136	30.01	48	48	GLFYFDNSFRPVPLEQTYVGITEK;NALLQLSDSQIADVAR;MMILYCTLLASAQSEAEKER;DILCGAADEVLAVLK;MDTDLETMDLDQGGEALAPR;MQLSAELQSDTEEILSK;HINMDGTINVDDFK;DILCGAADEVLAVLKNEK;DTLGLFLR;QVLDLEDLVFTQGSHFMANKR;LTAIDILTTCAADIQR;GRWTELGALDILQMLGR;ANSNLVLQADR;LPDMLNAEIVLGNVQNAK;VVLLTGETSTDLK;TLVEDLFADK;GYTLLSEGIDEMVGIIYKPK;TIENKQDAVDYLTWTFLYR;EGSASTEVLR;TNVALMCMLR;FQIMNEIVYEK;ETLLNGVGYLHEGLSPMER;MEADPELSK;EIGKHINMDGTINVDDFK;Y…	182	182	4.1.1.1462.3;8.1.1.1909.7;3.1.1.1339.5;8.1.1.1601.6;7.1.1.1430.30;7.1.1.1358.7;7.1.1.1438.29;9.1.1.1896.3;2.1.1.1535.2;11.1.1.1416.19;7.1.1.1975.18;6.1.1.1775.23;7.1.1.1430.18;4.1.1.1235.12;5.1.1.1419.16;12.1.1.2061.31;12.1.1.1072.28;4.1.1.718.25;8.1.1.905.26;4.1.1.1234.11;10.1.1.1469.14;4.1.1.1215.15;8.1.1.1901.5;6.1.1.1653.5;10.1.1.1213.9;12.1.1.1589.6;3.1.1.1343.8;3.1.1.1360.26;8.1.1.1998.17;9…	187	0.731139	0.0391403	187	0.666807	0.0012536	187	0.744732	0.0206966	187	0.794328	0.0787345	187	0.731139	0.00323561	187	0.816582	0.0441193	183	0.591562	0.0285471	184	0.539511	0.000827817	184	0.60256	0.016928	0.703232	0.0960476	0.000827817	0.0177571
89.04	A0A0B8S089	Eukaryotic translation initiation factor 3 subunit A	EIF3A	166056	1376	34.08	49	49	GADDDRPSWR;RLEEIPLIK;EDAPIGPHLQSMPSEQIR;IKDMDLWEQQEEERITTMQLER;IHEPIMLK;ANEFLEVGK;QRELEIEER;EQPEKEPELQQYVPQLQNNTILR;GLDEDRGSWR;VSTVFWK;WGDRDSEGTWR;FNVLQYVVPEVK;NICQQVNIK;LLDMDGIIVEK;TKNETDEDGWTTVR;LTSLVPFVDAFQLER;EGLYQYK;GPAEESSSWR;NLTQEEMQR;ITTMQLER;LATLLGLQAPPTR;MLEDRDLFVMR;FLWESYR;LEEIPLIK;IGLINDMVR;QPALDVLYDVMK;EESWGPPR;DLYNWLEVEFNPLK;VLLATLSIPITPER;IKDMDLWEQQEEER;AVEDIHGLFSLSK;NMDDDRIPR;TLSF…	139	139	6.1.1.2174.5;2.1.1.992.14;7.1.1.923.6;4.1.1.1124.4;12.1.1.1422.20;12.1.1.1028.12;8.1.1.937.12;12.1.1.1929.21;9.1.1.1110.12;8.1.1.1526.9;9.1.1.1877.20;6.1.1.1588.7;12.1.1.1435.10;8.1.1.1514.8;1.1.1.753.4;10.1.1.1903.25;1.1.1.796.5;5.1.1.874.6;5.1.1.1418.6;7.1.1.1269.9;5.1.1.884.22;8.1.1.1209.26;12.1.1.1848.18;12.1.1.1840.18;4.1.1.685.8;3.1.1.752.23;12.1.1.1599.26;12.1.1.1597.4;4.1.1.1128.3;5.1.1.1…	150	1.33045	0.00494104	148	1.38038	0.0338128	142	1.51356	0.0717343	146	1.05682	0.130218	145	1.10662	0.438093	139	1.21339	0.664624	118	0.529663	0.299173	116	0.57544	0.672044	112	0.613762	0.849431	1.05401	0.37367	0.00494104	0.0618772
87.57	F1RGJ3	Stress-70 protein, mitochondrial	HSPA9	73649.9	679	60.09	46	45	ERVEAVNMAEGIIHDTESK;QAVTNPNNTFYATK;ASNGDAWVEAHGK;RYDDPEVQKDIK;AMQDAEVSKSDIGEVILVGGMTR;GDTFLGGEDFDQALLR;LLGQFTLVGIPPAPR;LVGMPAK;VLENAEGAR;EQQIVIQSSGGLSK;QAVTNPNNTFYATKR;AKCELSSSVQTDINLPYLTMDASGPK;EQQIVIQSSGGLSKDDIENMVK;DDIENMVK;LFEMAYK;GVFEVK;GAVVGIDLGTTNSCVAVMEGK;LVGMPAKR;MEEFKDQLPADECNK;MKETAENYLGHTAK;VQQTVQDLFGR;QAASSLQQASLK;LYSPSQIGAFVLMK;VQQTVQDLFGRAPSK;TTPSVVAFTADGER;VINEPTAAALAYGLDK;SDIGEVI…	628	588	12.1.1.1574.15;4.1.1.1389.3;9.1.1.1642.9;8.1.1.1642.14;12.1.1.1578.14;11.1.1.892.22;8.1.1.993.22;10.1.1.1462.28;6.1.1.1718.15;5.1.1.1578.6;3.1.1.1453.26;10.1.1.1453.10;3.1.1.1324.20;10.1.1.1452.30;12.1.1.1836.22;6.1.1.1744.11;2.1.1.1658.4;11.1.1.1606.25;2.1.1.1542.26;7.1.1.1616.26;11.1.1.988.15;12.1.1.1877.20;10.1.1.1260.29;9.1.1.2034.4;4.1.1.1397.5;2.1.1.1659.22;7.1.1.1650.28;8.1.1.1647.12;9.1.1…	434	3.28095	2.25274e-10	424	2.99226	2.83788e-08	448	1.72187	0.0004279	434	2.77971	1.12615e-08	426	2.51189	1.49555e-06	447	1.45881	0.0114926	370	1.48594	5.26759e-07	360	1.36773	0.00047931	383	0.83946	0.0848206	2.08522	0.855508	2.25274e-10	9.76111e-08
87.41	K9IWD4	Hypoxia up-regulated protein 1	HYOU1_tv1	111395	998	47.29	48	48	TVLSANADHMAQIEGLMDDVDFKAK;MMALDREVQYLLNK;LAVMSVDLGSESMK;AANSLEAFIFETQDKLYQPEYQEVSTEEQREDISGK;VQEVLLK;AANSLEAFIFETQDKLYQPEYQEVSTEEQR;KLCQGLFFR;DAVIYPILVEFTREVEEEPGVHSLK;VAIVKPGVPMEIVLNKESR;TLGGLEMELR;SLAEDFAEQPIKDAVITVPAFFNQAER;VLQLINDNTATALSYGVFR;LSATSSWLEDEGFGATTAMLK;FFGDSAASMAIK;LKTVLSANADHMAQIEGLMDDVDFK;LKGVGESFR;LQDLTLR;LIPEMDQIFTEVEMTTLEK;VAIVKPGVPMEIVLNK;MMALDR;ETLVEDSPEEESTLTK;LQDLTLRDLEK;…	339	337	10.1.1.1383.21;8.1.1.1100.10;3.1.1.1928.17;8.1.1.1702.25;5.1.1.1996.16;2.1.1.1670.19;6.1.1.1637.8;12.1.1.1195.23;4.1.1.1761.16;10.1.1.1563.22;2.1.1.1454.20;12.1.1.1682.11;6.1.1.2144.15;6.1.1.1636.4;12.1.1.1611.11;4.1.1.1008.15;3.1.1.1870.20;2.1.1.1141.3;5.1.1.1998.19;4.1.1.1799.19;7.1.1.1940.19;6.1.1.1357.22;12.1.1.1735.21;4.1.1.1796.19;4.1.1.1281.9;9.1.1.1565.28;2.1.1.1002.8;5.1.1.1734.8;6.1.1.1…	277	1.92309	3.06786e-06	269	1.94089	7.4039e-05	267	2.03236	0.00117026	275	1.87068	5.63446e-05	268	1.85353	0.00112815	265	1.95885	0.0164133	259	1.19124	0.0259804	253	1.15878	0.20682	251	1.22462	0.541305	1.71376	0.373052	3.06786e-06	0.000295401
87.33	F1SAE9	laminin subunit beta 1	LAMB1	198554	1799	29.18	46	46	NIGNLFEEAEK;ELAEQLEFIK;AMDFDQDVLSALAEVEQLSK;ALDPAFR;QFASSCYQDPVTLQLACVCNPGYIGSR;ERVESLSQVEVILQQSAADIAR;ELDSLQAEAESLENTVK;AQELVRLEGEVR;VESLSQVEVILQQSAADIAR;CFICNSQDPYHETLNPDSHLIENVVTTFAPNR;CLYHTEGVHCQLCR;YEPQLPDHWEK;DILAQSPAAEPLKNIGNLFEEAEK;YFAYDCESSFPGIPTGPMK;TLDGELEEKYK;NIGNLFEEAEKLTK;GLNCELCMDFYHDLPWRPAEGR;DRVEDLMLEQESQFR;KVDDIICDSR;TWGVYR;LLDELAGK;AAQNSGEAEYIEK;ISGVIGPYR;LGYYGDALQQDCR;IEDPYSPR…	232	232	7.1.1.2014.30;5.1.1.1575.11;10.1.1.803.4;5.1.1.2033.31;8.1.1.2006.25;1.1.1.791.11;4.1.1.1708.12;2.1.1.1167.7;10.1.1.1222.12;2.1.1.1326.9;8.1.1.1719.19;5.1.1.1106.16;6.1.1.1940.18;6.1.1.1242.19;3.1.1.1892.25;12.1.1.2052.19;6.1.1.1944.31;3.1.1.1783.12;5.1.1.1607.12;10.1.1.1304.2;12.1.1.1427.21;5.1.1.1102.20;5.1.1.917.19;2.1.1.1964.18;6.1.1.1748.31;7.1.1.1300.29;2.1.1.1947.7;7.1.1.1751.18;6.1.1.1383…	204	1.04713	0.261473	209	0.698232	0.237075	200	0.765597	0.0951229	210	1.11686	0.471805	214	0.765597	0.114237	206	0.824138	0.0396863	168	0.465586	0.70802	172	0.334195	0.0386588	164	0.366438	0.0158487	0.721939	0.277835	0.0158487	0.136255
86.95	F1S300	translocated promoter region, nuclear basket protein	TPR	267339	2365	25.24	51	51	IQQLTEEIGR;KGAILSEEELAAMSPTAAAVAK;LSQELEYLTEDVK;FLADQQSEIDGLKGR;QHQMHLVDSIVR;QVAEEVHKNIEVR;TDELLALGR;SNASLTNNQNLIQSLKEDLNK;FLADQQSEIDGLK;FEVAQVESLR;LTATTQKQEQIINTMTQDLR;NLDVQLLDTKR;LDELQASDVSVK;ELENANDLLSATK;LESALTELEQLRESR;AMVTSLEESLNKEK;HVEDLLTK;TSTSNVEQYR;ELMLHAADVEALQAAK;LTELYNAYVETQDQLLLEK;GAILSEEELAAMSPTAAAVAK;SVTPVGTEEEVMAEESTD;NLDVQLLDTK;EGIQGPLNVSISEEGK;QLDTETNLHLNTK;VLQQVLERA;QAEEQVNDLK…	148	148	11.1.1.1195.14;11.1.1.1558.3;2.1.1.1496.8;10.1.1.1346.8;12.1.1.1342.18;10.1.1.1211.17;11.1.1.1298.8;10.1.1.804.3;2.1.1.1510.26;10.1.1.1698.6;5.1.1.2033.14;10.1.1.1188.10;12.1.1.1346.13;8.1.1.1253.30;12.1.1.1627.10;8.1.1.940.24;3.1.1.1877.13;5.1.1.1617.26;10.1.1.1338.6;8.1.1.1292.28;11.1.1.1110.23;2.1.1.1312.16;12.1.1.1235.31;11.1.1.1549.17;11.1.1.1331.24;2.1.1.1518.29;7.1.1.1774.27;10.1.1.1267.19…	137	1.80302	5.22524e-05	139	1.48594	0.000132802	138	1.09648	0.188131	137	1.69044	1.47962e-05	139	1.39316	0.000104134	138	1.02802	0.165155	131	1.23595	0.00863928	133	1.00925	0.0287434	132	0.731139	0.938137	1.29752	0.348327	1.47962e-05	0.00103406
86.74	F1SU03	Uncharacterized protein	-	195010	1848	41.18	44	44	CVVPGQAHAQVTWHR;GGSLPPHAQVHGPR;LRSPLPWQHQLEGDTLIIPR;IAHVELADAGQYR;AAGVPSATITWR;TSVQTVVVGHSVEFECLALGDPKPQVTWSK;AGETVHLQCLAHGTPPLTFQWSR;LRSPVISIDPPSSTVQQGQDASFK;CSATGNPTPTLEWTGGPGGQLPQK;LHQVSPADSGEYVCR;AITLECVSAGEPR;LYQLSPADSGEYVCR;LHQVSQADSGEYVCR;LDGNLPPDSR;EGGSLPPQAR;IETSSSHVAEGQTLDLK;AQILGGILR;LYIFQASPADAGEYVCR;AVLHVHGGNGPR;IVGGSVPLEASVLVTIEPADSVPALGVTPPVR;CLIHDGAAPISLEWK;LRLPQVTPADSGEYVCR;KEMLL…	269	269	3.1.1.1434.27;7.1.1.1388.7;4.1.1.1032.26;12.1.1.1060.28;10.1.1.1108.30;3.1.1.1015.17;7.1.1.2004.28;11.1.1.949.9;9.1.1.1092.31;3.1.1.1087.29;9.1.1.743.22;2.1.1.1145.30;10.1.1.762.20;12.1.1.1774.18;10.1.1.949.29;9.1.1.1084.31;4.1.1.951.24;4.1.1.1124.23;12.1.1.1248.29;10.1.1.793.22;10.1.1.957.29;4.1.1.1120.19;11.1.1.1239.28;7.1.1.1267.29;9.1.1.1664.25;3.1.1.979.26;6.1.1.1674.17;8.1.1.1305.12;11.1.1.…	237	1.80302	0.0172968	246	1.08643	0.735147	230	1.78649	0.149312	238	1.85353	0.024627	245	1.10662	0.847568	230	1.8197	0.193438	197	0.744732	0.668533	204	0.444631	0.095507	188	0.751623	0.582786	1.28886	0.55674	0.0172968	0.143029
86	I3LRH2	Uncharacterized protein	LOC100519984	78227.4	724	38.26	45	45	LELQGPR;KFGYVDFESAEDLEK;ESFDGSIR;SKGIAYIEFK;QKVEATEPTTSFNLFVGNLNFSK;KQKVEATEPTTSFNLFVGNLNFSK;GFGFVDFNSEEDAK;SASELKTGISDVFAK;EAMEDGEIDGNKVTLDWAKPK;NLPYKVTQDELK;FGYVDFESAEDLEK;GYAFIEFASFEDAKEALNSCNK;VEATEPTTSFNLFVGNLNFSK;VTQDELKEVFEDA;NLPYKVTQDELKEVFEDAVEIR;GIAYIEFKTEADAEK;TLEEKQGTEIDGR;SKGYAFIEFASFEDAKEALNSCNKR;EVFEDAVEIR;NDLAVVDVR;TGISDVFAKNDLAVVDVR;SISLYYTGEK;GYAFIEFASFEDAKEALNSCNKR;GLSEETTEETLK…	451	451	12.1.1.1347.16;3.1.1.939.11;6.1.1.2207.25;10.1.1.1740.25;4.1.1.1550.28;11.1.1.1334.9;7.1.1.1434.26;12.1.1.1830.15;9.1.1.1717.27;7.1.1.1393.13;11.1.1.1604.5;2.1.1.844.16;10.1.1.1185.23;6.1.1.1731.7;5.1.1.1490.18;5.1.1.2036.13;6.1.1.1482.29;11.1.1.1276.22;11.1.1.1275.8;12.1.1.1077.24;9.1.1.1286.25;3.1.1.1096.16;4.1.1.977.20;8.1.1.1417.29;10.1.1.1064.29;9.1.1.1082.25;6.1.1.1571.28;12.1.1.1889.4;2.1.…	377	1.39316	0.0510941	366	1.41906	0.0362612	305	2.51189	0.269024	373	1.27057	0.318938	362	1.23595	0.265533	298	2.29087	0.627096	344	1.31826	0.302005	330	1.25892	0.342483	272	2.22844	0.511761	1.6881	0.522636	0.0362612	0.210616
85.83	A0A0B8RW53	ATP-citrate synthase	ACLY	120883	1101	49.68	43	43	LTLLNPK;GVTIIGPATVGGIKPGCFK;LLVGVDEK;SATLFSR;HPWDDISYVLPEHMSM;VDATADYICK;YICTTSAIQNR;DLVSSLTSGLLTIGDR;GKLGLVGVNLTLDGVK;SGGMSNELNNIISR;VTPDTDWAR;AKPAMPQDSVPSPR;AVQGMLDFDYVCSRDEPSVAAMVYPFTGDHK;DGDHVLFHHEGGVDVGDVDAK;SMGFIGHYLDQK;AISEQTGKELLYK;QHFPATPLLDYALEVEK;EAGVFVPR;MIVVLGEIGGTEEYKICR;TILSLMTR;WGDIEFPPPFGR;TIAIIAEGIPEALTR;GVIVPAQEVPPPTVPMDYSWAR;EILIPVFK;SAYDSTMETMNYAQIR;AVQGMLDFDYVCSR;AFDSGIIPMEF…	270	270	7.1.1.930.18;7.1.1.1453.13;5.1.1.1655.28;5.1.1.1400.19;6.1.1.1939.6;12.1.1.1352.23;12.1.1.1210.26;4.1.1.1446.14;12.1.1.1350.5;11.1.1.1057.3;7.1.1.1730.15;8.1.1.1029.31;8.1.1.1887.21;5.1.1.1479.17;6.1.1.1643.17;6.1.1.2063.18;5.1.1.1634.20;4.1.1.1339.26;7.1.1.1861.21;11.1.1.1004.6;3.1.1.1788.6;6.1.1.1738.9;5.1.1.1605.22;6.1.1.1574.31;7.1.1.1978.25;12.1.1.999.31;8.1.1.1764.16;12.1.1.1346.4;2.1.1.972…	278	0.501187	0.00167784	274	0.539511	0.00218591	272	0.758578	0.0629783	288	0.717794	0.0514445	284	0.77983	0.0626856	282	1.08643	0.573351	259	0.461318	0.0644487	256	0.505825	0.0960563	254	0.704693	0.64633	0.684776	0.197726	0.00167784	0.0297955
85.31	F1SFF3	nidogen 2	NID2	151764	1385	42.09	45	44	AIAVDPIRGNLYWTDWNR;MVYWTDVAGR;SFSCACLPGYAGDGHQCADVDECSENR;DSPDPSWAALPPHPDEGALPAERDVPPVPSGGEVVLPNYPR;RPDHAPPLGR;DSPDPSWAALPPHPDEGALPAER;GEVDDLKREEQYFSLTSTEQSVK;VFALYTDEEKVLR;ILVNKDIGLPNGLTFDPFSK;VFTYNAANR;GNLYWTDWNR;SDFCWCVDQDGREVQGTR;CVDVNECATGFHR;VFALYTDEEK;ASLEPGAEPETIVNSGLISPEGLAIDHFR;VIQNNLNYPFSIVSYADHFYHTDWR;LLCWADAGTK;DSGQFTDEYLPEQR;ESLLEHYGGTPR;ESYNVQLELPAR;HWAIPTTQQLNVDR;KLECTLPDGTGR;GETS…	280	273	12.1.1.1220.23;11.1.1.1305.16;6.1.1.1485.20;6.1.1.1255.22;2.1.1.1564.20;2.1.1.1564.19;12.1.1.1314.26;5.1.1.1251.26;6.1.1.1543.26;3.1.1.1633.11;12.1.1.1326.29;3.1.1.1186.3;7.1.1.1185.30;4.1.1.1045.19;6.1.1.1423.27;3.1.1.1620.6;5.1.1.1759.8;11.1.1.1125.26;6.1.1.1241.31;4.1.1.739.25;12.1.1.1054.24;4.1.1.1562.12;11.1.1.1306.31;6.1.1.1223.8;6.1.1.1539.22;4.1.1.893.17;5.1.1.1770.8;5.1.1.936.22;6.1.1.14…	228	0.912011	0.877622	233	0.60256	0.0065372	233	0.625173	0.00533603	232	1.1695	0.092692	236	0.765597	0.201917	236	0.794328	0.177038	208	0.685488	0.349391	213	0.461318	0.187038	212	0.47863	0.175598	0.734472	0.222387	0.00533603	0.0651296
85.27	F1S0J8	keratin 19	KRT19	44212.8	404	90.84	44	38	TDLELQIEGLKEELAYLKK;LSVEADINGLRR;IRDWYQK;LASYLEK;TIEDLRDKILGATIENSK;EVAGHTEQLQISK;NLLEGQDANYNNLTIIK;TEELNREVAGHTEQLQISK;ISGIEAQLSDVR;TEVTDLR;ILSDMR;FSAGGAFR;QSSATSSFGGLGGGSVR;ILGATIENSK;TIEDLRDK;TKFETEQALR;DAEAWFTSR;SQYEVMAEQNR;TLQGLEIELQSQLSMK;FVSSSSSGGYGGGYGGGYAGALAGSDGLLAGNEK;NHEEEISALK;LSVEADINGLR;NHEEEISALKGQVGGQVSVEVDSAPGIDLAK;DYSHYFK;QNQEYQHLMDIK;ADTERQNQEYQHLMDIK;AALEGTLAETEAR;KDAEAWFTSR;…	674	571	4.1.1.1753.9;10.1.1.782.29;8.1.1.889.26;2.1.1.789.26;11.1.1.913.31;5.1.1.899.29;2.1.1.1328.20;4.1.1.1742.12;12.1.1.1112.19;3.1.1.1896.4;2.1.1.1300.31;11.1.1.1072.27;6.1.1.1185.16;6.1.1.1742.14;7.1.1.879.23;1.1.1.1205.8;4.1.1.803.31;3.1.1.1817.4;4.1.1.1766.9;3.1.1.1392.31;8.1.1.1094.18;7.1.1.995.27;10.1.1.1271.17;4.1.1.706.14;12.1.1.1173.17;3.1.1.1266.3;8.1.1.1203.29;4.1.1.1867.5;9.1.1.889.20;5.1.…	352	3.04789	1.66459e-05	358	2.37684	0.00242899	397	0.847227	0.855434	347	2.44343	0.00028143	352	1.95885	0.0268348	391	0.691831	0.441896	258	0.887156	0.276098	266	0.751623	0.849124	303	0.280543	0.0205023	1.50244	0.98503	1.66459e-05	0.00109283
85.09	I7HD36	Sodium/potassium-transporting ATPase subunit alpha	atp1a1	112623	1020	47.94	44	44	QAADMILLDDNFASIVTGVEEGR;NSVFQQGMK;NLEAVETLGSTSTICSDKTGTLTQNR;GGDRIPADLR;DGPNALTPPPTTPEWVK;LSLDELHR;ADIGVAMGIAGSDVSK;EQPLDEELKDAFQNAYLELGGLGER;NLEAVETLGSTSTICSDK;IISANGCKVDNSSLTGESEPQTR;GVGIISEGNETVEDIAAR;IMESFK;SPDFTNENPLETR;LIIVEGCQR;MSINAEEVVVGDLVEVK;LIFDNLKK;EQPLDEELK;IVEIPFNSTNK;ACVVHGSDLKDMTSEQLDDILK;MTVAHMWFDNQIHEADTTENQSGVSFDK;VIMVTGDHPITAK;LSLDELHRK;EVSMDDHK;MSINAEEVVVGDL;AVFQANQENLPILK;A…	432	432	6.1.1.1346.28;10.1.1.1827.9;2.1.1.851.4;10.1.1.1085.23;9.1.1.1686.17;11.1.1.1062.30;11.1.1.1264.31;5.1.1.1349.17;11.1.1.2057.3;12.1.1.937.19;4.1.1.873.15;11.1.1.910.22;2.1.1.850.6;10.1.1.1091.31;4.1.1.1331.27;9.1.1.1156.22;6.1.1.1285.3;12.1.1.1295.14;11.1.1.1515.26;3.1.1.1125.6;3.1.1.1117.9;2.1.1.1957.3;2.1.1.1945.11;11.1.1.1698.9;10.1.1.1083.24;10.1.1.1949.5;5.1.1.1180.6;5.1.1.1064.25;10.1.1.159…	306	0.288403	6.68505e-06	301	0.366438	0.000298731	291	0.346737	2.67549e-05	340	0.359749	7.12033e-07	330	0.47863	3.63556e-05	325	0.444631	2.9465e-06	294	0.376704	0.0169238	280	0.510505	0.196723	278	0.448745	0.0661886	0.409446	0.0718465	7.12033e-07	9.95238e-05
84.74	F1S663	laminin subunit gamma 1	LAMC1	177185	1606	33.31	44	44	NTLQEANDILNNLKDFDR;AGDKAVEIYASVAQLTPVDSEALENEANK;EAQLALGNAAADATEAK;AFDITYVR;HKQEADDIVR;SAGYLDDVTLASAR;KKQDDADQDMMMAGMASQAAQEAEINAR;EAQDVKDVDQNLMDR;SYYYAISDFAVGGR;TFAEVTDLDNEVNNMLK;AKLQELENLIANLGTGDEMVTDQAFEDR;QDIAVISDSYFPR;NTLQEANDILNNLKDFDRR;SQECYFDPELYR;DVDQNLMDR;DGSEASLEWSSER;TEQQTADQLLAR;RCELCDDGYFGDPLGR;CELCDDGYFGDPLGR;PVDSEALENEANK;QLQEAEKELK;VESTEQLIEIASR;DGSEASLEWSSERQDIAVISDSYFPR;DCGACDP…	220	220	5.1.1.963.31;7.1.1.1200.30;4.1.1.758.30;3.1.1.742.4;4.1.1.765.31;5.1.1.1720.9;6.1.1.1378.19;8.1.1.1180.21;2.1.1.1540.21;9.1.1.1085.30;6.1.1.1662.28;7.1.1.1158.7;4.1.1.1688.26;11.1.1.1894.15;9.1.1.1066.26;10.1.1.1031.12;7.1.1.1159.21;10.1.1.1029.28;5.1.1.1049.28;10.1.1.1769.12;3.1.1.1007.16;6.1.1.1639.19;11.1.1.1346.9;3.1.1.782.31;7.1.1.863.31;10.1.1.1033.28;10.1.1.1232.7;5.1.1.1214.15;4.1.1.762.2…	219	0.772681	0.623707	226	0.630957	0.0069927	227	0.487529	5.96937e-05	222	0.903649	0.747222	228	0.731139	0.0108602	228	0.564937	0.000102495	185	0.383707	0.071814	191	0.328095	0.00123792	192	0.253513	7.25993e-07	0.571805	0.21843	7.25993e-07	9.8304e-05
84.22	A0A0B8RSY9	Enolase 1, (Alpha)	ENO1	47287.6	434	77.65	41	40	VNQIGSVTESLQACK;SGETEDTFIADLVVGLCTGQIK;IEEELGSK;HIADLAGNAEVILPVPAFNVINGGSHAGNK;SFIRDYPVVSIEDPFDQDDWEAWQK;FTGSAGIQVVGDDLTVTNPK;DATNVGDEGGFAPN;SGKYDLDFK;GNPTVEVDLHTAK;AAVPSGASTGIYEALELRDNDKTR;PFDQDDWEAWQK;DATNVGDEGGFAPNILENKEALELLK;IGAEVYHNLK;EALELLK;DYPVVSIEDPFDQDDW;YGKDATNVGDEGGFAPNILENKEALELLK;YGKDATNVGDEGGFAPNILENK;TIAPALVSKK;TIAPALVSK;LMIEMDGTENK;VVIGMDVAASEFYR;SGKYDLDFKSPDDPSR;YISPDQLADLYK;DY…	1332	1327	2.1.1.1516.28;5.1.1.1740.23;7.1.1.1656.23;4.1.1.1844.17;1.1.1.872.25;3.1.1.1574.19;5.1.1.995.16;2.1.1.1477.28;11.1.1.1605.11;9.1.1.1884.29;5.1.1.1740.22;3.1.1.1702.4;5.1.1.2162.12;2.1.1.904.19;10.1.1.1014.9;11.1.1.1709.17;3.1.1.1170.13;12.1.1.1679.7;12.1.1.1243.23;3.1.1.1620.22;9.1.1.1053.9;4.1.1.915.16;3.1.1.1972.4;7.1.1.1669.25;12.1.1.1285.18;5.1.1.2053.22;5.1.1.2160.12;4.1.1.1571.17;12.1.1.172…	798	0.390841	0.195835	742	0.529663	0.0173416	750	0.387258	0.0324227	899	0.717794	0.150732	844	1.00925	0.0120292	858	0.679204	0.0211602	753	0.483059	0.0248977	693	0.672977	0.00319553	710	0.469894	0.00766795	0.603892	0.199097	0.00319553	0.0451017
83.89	F1RQI7	Unconventional myosin-VI	MYO6	144926	1253	40.78	43	43	FAEFDQIMK;YLTESYGTGQDIDDRIVEANPLLEAFGNAK;SLGTMPPHVFAIADK;TQLNLLLDKLR;IVEANPLLEAFGNAK;LQQFFNER;NNDALHMSLESLICESR;VQWCSLSVIK;QFEEIWER;NIRDDEGFIIR;SSVVGGFVSHYLLEK;ALGLNEIDYK;LSQSIIVSGESGAGKTENTK;LHLSSPDNFR;SDPDHLAELVK;SDPDHLAELVKR;TVYSHLFDHVVNR;AGSLKDPLLDDHGDFIR;DTINTSCDIELLAACR;STQALEYCAELLGLDQDDLR;EGLGVNEVHYVDNQDCIDLIEAR;IQAEVEAQLAR;TQLNLLLDK;SVTDYAQQNPAVQLPAR;DLEISIDALMAK;VVAGVLHLGNIDFEEAGSTSGGCN…	125	125	11.1.1.1286.20;6.1.1.1501.30;7.1.1.996.14;1.1.1.759.30;3.1.1.1635.4;6.1.1.1482.15;7.1.1.1818.8;11.1.1.1278.17;5.1.1.1241.16;11.1.1.975.31;8.1.1.1518.7;11.1.1.1416.14;12.1.1.1089.27;12.1.1.1155.4;6.1.1.1544.26;3.1.1.1838.19;9.1.1.989.22;2.1.1.1705.2;11.1.1.1143.5;9.1.1.1180.17;5.1.1.1379.24;11.1.1.1233.14;9.1.1.882.5;7.1.1.1286.6;6.1.1.1490.17;10.1.1.1171.14;12.1.1.1085.29;11.1.1.1072.20;9.1.1.794…	139	0.524808	0.0271595	137	0.648634	0.162138	138	0.636796	0.113751	141	0.549541	0.0130267	139	0.679204	0.0917107	140	0.660694	0.0618709	129	0.398107	0.117902	127	0.47863	0.469982	126	0.469894	0.358118	0.570685	0.100247	0.0130267	0.119334
83.86	F1SEN2	Glutamate dehydrogenase 1, mitochondrial	GLUD1	61307.3	558	70.43	41	41	ELEDFKLQHGTILGFPK;GASIVEDKLVEDLK;CAVVDVPFGGAK;EMSWIADTYASTIGHYDINAHACVTGKPISQGGIHGR;AKIYEGSILEADCDILIPAASEK;IYEGSILEADCD;NYTDNELEK;IYEGSILEADCDILIPAASEK;LTFKYER;GASIVEDKLVEDLKTR;FTMELAKK;YNLGLDLR;TAAYVNAIEK;FTMELAK;IIKPCNHVLSLSFPIR;LQHGTILGFPK;KGFIGPGIDVPAPDMSTGER;RFTMELAK;MVEGFFDR;ISGASEKDIVHSGLAYTMER;HYSEAAADREDDPNFFK;CVGVGESDGSIWNPDGIDPKELEDFK;TFVVQGFGNVGLHSMR;HGGTIPIVPTAEFQDR;ALASLMTYK;DSNYHL…	759	758	12.1.1.1351.19;8.1.1.1130.9;7.1.1.1659.6;2.1.1.1013.7;11.1.1.2007.21;11.1.1.1396.24;12.1.1.1199.11;9.1.1.1506.27;12.1.1.1062.18;12.1.1.1142.6;7.1.1.1400.18;11.1.1.1634.13;3.1.1.1279.16;2.1.1.1175.30;7.1.1.994.6;3.1.1.1219.9;3.1.1.1282.11;6.1.1.1156.13;7.1.1.1312.21;7.1.1.1045.12;5.1.1.996.20;7.1.1.1358.19;11.1.1.1867.22;3.1.1.972.6;8.1.1.907.21;2.1.1.1362.9;7.1.1.1308.11;3.1.1.1102.27;12.1.1.1356…	466	4.65586	1.06662e-07	530	2.58226	2.63865e-06	510	2.37684	0.00551221	472	4.28548	4.95113e-07	525	2.26987	3.81621e-05	508	2.18776	0.0167922	381	1.83654	0.00119665	436	1	0.0323402	422	0.963829	0.570911	2.50589	1.27697	1.06662e-07	2.00942e-05
82.92	I3LCA2	chaperonin containing TCP1 subunit 8	CCT8	59598	548	73.18	42	42	KDWDDDQND;DMLEAGVLDTYLGK;NVGLDIEAEVPAVK;AHEILPDLVCCSAK;AVDDGVNTFK;AIADTGANVVVTGGK;LELAEELLR;TAYGPNGMNK;GSTDNLMDDIERAVDDGVNTFK;IGLSVSEVIEGYEIACR;HEKEDGAISTIVLR;VDQIIMAKPAGGPKPPSGK;KAHEILPDLVCCSAK;LFVTNDAATILR;VDQIIMAK;APGFAQMLK;FAEAFESIPR;VADMALHYANKYNIMLVR;TVGATALPR;TAEELMNFSK;NLRDVDEVSSLLHTSVMSK;GSTDNLMDDIER;VADMALHYANK;LATNAAVTVLR;ETEGDVTSVKDAK;GEENLMEAQVK;MVINHLEK;DMLEAGVLDTYLGKYWAIK;TAEELMNFS…	306	304	4.1.1.1783.27;4.1.1.1793.30;7.1.1.1100.10;10.1.1.869.14;8.1.1.1555.12;10.1.1.1395.4;12.1.1.1721.3;4.1.1.1347.14;8.1.1.1384.30;4.1.1.1239.8;3.1.1.990.28;11.1.1.1216.13;9.1.1.1263.30;2.1.1.1588.25;10.1.1.1102.31;3.1.1.1003.12;3.1.1.1831.26;11.1.1.1224.7;10.1.1.884.19;3.1.1.999.12;11.1.1.867.24;1.1.1.818.29;3.1.1.1260.3;11.1.1.1261.28;12.1.1.1231.29;10.1.1.1223.31;6.1.1.1110.30;6.1.1.1354.5;4.1.1.11…	249	0.554626	0.10129	244	0.597035	0.20789	244	0.465586	0.000154036	262	0.711214	0.33235	259	0.751623	0.570758	257	0.580764	0.001212	200	0.363078	0.380568	196	0.405508	0.602593	196	0.313329	0.0182544	0.536357	0.15166	0.000154036	0.0057046
82.27	F1RGP1	MYB binding protein 1a	MYBBP1A	151766	1347	38.23	41	41	SPAESCDLLGDIQTCIK;EQLQLVMR;APEWEQLMGQILAK;EFLDFFWDIAKPQQETR;LMGPVNLFSDENIPR;QEQDLLHK;NVVPLTPFTTQQR;LVQFADMLLSHSR;LLGAALPLLSK;VLDLIEVLVTK;SPSLLQSGAR;ALVDILSEVPEAVLQEVLPK;LTTDLSAVLGVLQSQQPR;DMFLQPDLDALVDFSTNNQKK;QAPEQAQDRQPWTYR;LLSPPALQGYVAWLR;EVPEATQNPVSMK;LALQEDKFPWFWK;DMFLQPDLDALVDFSTNNQK;VTPIYSAVLSSFLTKR;VTPIYSAVLSSFLTK;AETESMDVAEPVSPVEVPK;NSPLTVPMFLSLFCR;HQAQACLLLQK;KLPAVALDLLR;EVVEQGLLKK;QFWP…	185	185	8.1.1.1165.7;12.1.1.2058.2;7.1.1.2038.2;12.1.1.2035.26;10.1.1.1924.2;9.1.1.1599.23;9.1.1.1614.9;7.1.1.1947.26;10.1.1.1144.9;5.1.1.2004.20;7.1.1.1673.4;7.1.1.1664.3;8.1.1.2008.4;7.1.1.945.31;8.1.1.1704.4;1.1.1.1278.7;8.1.1.935.19;9.1.1.1838.3;8.1.1.1292.15;9.1.1.1930.21;10.1.1.1341.11;9.1.1.1610.7;12.1.1.1859.21;1.1.1.1329.6;7.1.1.919.19;8.1.1.2020.3;7.1.1.1660.27;1.1.1.1321.12;1.1.1.811.13;5.1.1.…	166	0.313329	1.23307e-09	168	0.387258	8.11538e-07	163	0.501187	0.000117268	173	0.444631	1.71452e-08	174	0.554626	1.11214e-05	169	0.704693	0.00166974	144	0.214783	1.46389e-05	146	0.263027	0.00107438	144	0.331131	0.0277374	0.42009	0.155323	1.23307e-09	4.4524e-07
81.94	F1SV22	microtubule-actin crosslinking factor 1	MACF1	829753	7334	12.27	61	58	LEDLCSWVGQAER;AQQEVLQSLEPQVDYLR;VTLDPVQLESSLLR;ATQQDLSALQQNQSDLKDLQDDIQNR;LQSQLQENEEFQK;QFHETAEPISDFLSVTEK;ATVDMLQAEGGR;DSALFSVADR;QKQLEDILVLAK;VDEIDAAIQR;LEDLLQDSMDEKEQLIQSK;QTTGEEVLLIQEK;VDSLIPWIK;VIEVELAK;EASSVLQWLESKEEVLK;EVENNLEEEQVASLSSGVIQEALATNMK;GLVEDAPDGSDASQLLR;ELNPEEGEMVEEK;LQQVNGLGQGLVQSAGK;SLQDTAELLSLENHPAK;AGNELLESSAGDDASSLR;FMETADSTTAAVLQGK;LLDAEDVDVPSPDEK;FLQDHQEFENWLER;QTVEAYSAA…	115	102	10.1.1.1599.23;2.1.1.1643.4;9.1.1.1144.23;8.1.1.1238.4;5.1.1.1339.4;10.1.1.1456.8;11.1.1.1574.30;5.1.1.1972.2;8.1.1.1725.11;4.1.1.745.21;2.1.1.1487.9;4.1.1.749.21;2.1.1.1493.10;5.1.1.1769.13;2.1.1.1149.15;5.1.1.1976.10;4.1.1.1440.24;5.1.1.1753.24;10.1.1.1603.29;2.1.1.1944.10;10.1.1.1013.16;7.1.1.1256.14;7.1.1.1471.18;8.1.1.1460.17;7.1.1.966.21;2.1.1.1637.14;3.1.1.1861.5;11.1.1.1565.11;11.1.1.1983…	106	0.698232	0.0526753	106	0.937562	0.885998	107	0.698232	0.00468404	108	0.83946	0.320891	108	1.09648	0.386759	108	0.831764	0.0595097	106	0.92045	0.2413	106	1.21339	0.00517333	106	0.928966	0.693867	0.923324	0.169102	0.00468404	0.0600472
81.02	F1RI15	heat shock protein family A (Hsp70) member 4	HSPA4	94495.6	840	54.52	41	37	EPFTLEAYYSSPQDLPYPDPAIAQFSVQK;LKVLATAFDTTLGGR;YMEEERNFTTEQVTAMLLSK;VLATAFDTTLGGR;QVYVDKLAELK;NAVEEYVYEMR;GKFLEMCDDLLAR;AFSDPFVEAEK;FVSEDDRNTFTLK;LEDTENWLYEDGEDQPK;EDIYAVEIVGGATR;EMLNLYIENEGK;KFDEVLVNHFCEEFGK;KFDEVLVNHFCEEFGKK;NFTTEQVTAMLLSK;WNSPAEEGSSDCEVFSK;KEPFTLEAYYSSPQDLPYPDPAIAQFSVQK;AGGIETIANEYSDR;FQESEERPK;KPVVDCVVSVPCFYTDAER;EFSITDVVPYPISLR;SVMDATQIAGLNCLR;QSLTVDPVVK;FLEMCDDLLAR;NKEDQYDHL…	234	203	4.1.1.1514.27;6.1.1.1606.27;5.1.1.1849.31;7.1.1.1805.24;7.1.1.1919.20;3.1.1.1634.27;9.1.1.1203.25;9.1.1.853.5;7.1.1.1854.8;7.1.1.1091.27;8.1.1.1335.21;8.1.1.1198.29;6.1.1.1602.13;7.1.1.1923.10;8.1.1.1883.16;2.1.1.940.30;2.1.1.1358.9;3.1.1.1575.11;8.1.1.982.31;5.1.1.1441.27;6.1.1.2096.11;2.1.1.1308.12;8.1.1.1242.10;3.1.1.1638.28;7.1.1.1060.24;10.1.1.837.8;6.1.1.2094.24;4.1.1.1518.9;4.1.1.1208.26;5…	203	1.28233	0.166143	199	1.1695	0.442158	197	1.21339	0.857806	203	1.27057	0.354396	197	1.14815	0.76343	197	1.20226	0.77116	159	0.483059	0.62693	155	0.465586	0.907442	153	0.469894	0.536061	0.984417	0.373195	0.166143	0.43056
80.84	F1RGJ2	catenin alpha 1	CTNNA1	100103	906	61.48	41	41	FTEQVEAAVEALSSDPAQPMDENEFIDASR;IALYCHQLNICSK;HVNPVQALSEFK;QALQDLLSEYMGNAGRK;WDDSGNDIIVLAK;TSVQTEDDQLIAGQSAR;LLVQLK;LVYDGIR;NAGTEQDLGIQYK;QIIVDPLSFSEER;AEVQNLGGELVVSGVDSAMSLIQAAK;QLQQAVTGISNAAQATASDDASQHQGGGGGELAYALNNFDK;VKAEVQNLGGELVVSGVDSAMSLIQAAK;TAVHTGNINFK;ESQFLKEELVAAVEDVR;IVAECNAVR;TIADHCPDSACKQDLLAYLQR;AHVLAASVEQATENFLEK;EYAQVFR;AHVLAASVEQATENFLEKGDK;NLMNAVVQTVK;VVEDGILK;QDLLAYLQR;AIMAQLPQ…	165	164	6.1.1.2061.14;5.1.1.1371.29;8.1.1.1991.24;12.1.1.1500.23;2.1.1.978.12;7.1.1.1090.15;5.1.1.1918.14;9.1.1.1115.14;4.1.1.745.30;3.1.1.1715.2;7.1.1.1951.25;10.1.1.1769.13;5.1.1.1353.7;4.1.1.1636.3;11.1.1.1413.23;8.1.1.1189.16;7.1.1.1121.17;10.1.1.1772.4;7.1.1.1875.15;3.1.1.1598.3;7.1.1.1944.14;2.1.1.1441.7;8.1.1.2043.30;4.1.1.744.30;4.1.1.1522.11;4.1.1.1629.9;9.1.1.758.4;10.1.1.1785.12;10.1.1.1302.9;…	142	0.263027	6.29258e-08	136	0.380189	1.95575e-06	136	0.369828	2.73934e-07	150	0.267917	1.13262e-07	143	0.383707	9.92165e-05	143	0.387258	2.32963e-06	132	0.226986	3.73378e-06	127	0.331131	0.00133875	129	0.328095	2.69628e-05	0.332273	0.0603239	6.29258e-08	1.36329e-05
80.43	M3VH45	Annexin	ANXA6	75868.4	673	58.1	39	10	CLTEILASR;FMTILCTR;VAAEILEIADTSSGDK;DVFVAIVQSVK;SEIDLLNIRR;VAAEILEIADTSSGDKTSLETR;VFQEFVK;SEIDLLNIR;SLHQAIEGDTSGHFLK;ALLAICGGED	180	48	12.1.1.1736.28;4.1.1.1079.18;2.1.1.1221.15;8.1.1.1734.3;9.1.1.1375.7;11.1.1.1792.6;10.1.1.1698.9;2.1.1.1006.2;12.1.1.1750.24;12.1.1.1292.11;11.1.1.1786.17;12.1.1.1483.6;3.1.1.1192.8;11.1.1.1768.2;11.1.1.1800.3;8.1.1.1740.21;8.1.1.1742.3;11.1.1.1788.5;3.1.1.1165.7;12.1.1.1732.25;3.1.1.1196.5;4.1.1.1083.18;2.1.1.1254.12;12.1.1.1744.6;12.1.1.1748.7;11.1.1.1804.6;12.1.1.1296.15;11.1.1.1772.4;12.1.1.1…	52	1.14815	0.734968	55	0.912011	0.478994	53	0.77983	0.403579	51	1.18032	0.937142	54	0.92045	0.339093	52	0.801678	0.281686	47	0.895365	0.694548	51	0.698232	0.652437	48	0.636796	0.650953	0.901645	0.184744	0.281686	0.518719
79.47	I3LNH3	Neutral alpha-glucosidase AB	GANAB	106675	944	53.81	41	41	LVAIVDPHIKVDSSYR;LDLLEDR;LSVSGQDDNSVEVTVAEGPYK;TRDGSDYEGWCWPGAASYPDFTNPK;LSFQHDPETSVLILR;IDELEPR;YRVPDVLVAEPPTAR;VDSSYRVHEELQNLGLYVK;NPEPELLVR;IRIDELEPR;AWWADMFR;EPWLLPTQYQDMIR;VPDVLVAEPPTAR;GLLNFEHQR;AFFAGSQR;YFTWDPSR;WYQMGAYQPFFR;VHEELQNLGLYVK;FGAVWTGDNTAEWDHLK;TMLEHLASK;THSDSKPYGPTSVGLDFSLPGMEHVYGIPEHADSLR;FSFSGNTLVSSSADSK;PFRLDLLEDR;ALLDSLQLGPDTLTIHLINEVTK;VLLVLELQGLQK;REPWLLPTQYQDMIR;DLHNIYG…	221	221	6.1.1.1509.11;9.1.1.769.21;9.1.1.1530.11;9.1.1.1552.19;11.1.1.1295.5;5.1.1.1067.30;3.1.1.1214.12;7.1.1.1054.13;4.1.1.801.7;6.1.1.1233.18;5.1.1.1268.8;3.1.1.1206.12;6.1.1.1392.21;5.1.1.954.6;3.1.1.1001.18;5.1.1.1016.12;5.1.1.1241.18;9.1.1.1182.6;2.1.1.986.5;5.1.1.1118.9;5.1.1.1638.4;3.1.1.1202.14;8.1.1.1285.28;9.1.1.1802.4;4.1.1.812.10;2.1.1.1535.28;5.1.1.1262.6;10.1.1.881.2;2.1.1.1395.31;7.1.1.10…	196	2.1677	0.00055887	196	1.64437	0.0260048	158	5.86138	2.2858e-06	196	2.18776	0.000864051	196	1.67494	0.0366211	157	5.86138	3.68734e-06	169	0.963829	0.53951	169	0.758578	0.458996	134	2.51189	0.0549286	2.67252	1.91927	2.2858e-06	0.00024157
78.71	K9IVK2	E3 SUMO-protein ligase RanBP2	RANBP2	348660	3154	20.89	47	47	IAVAVLEETTR;EAGQNLLEMMAYDR;FGESTTGFNFSFK;VTVPFLGK;TGEEDEEEFFCNR;NAFNFGSK;DGSAVVFGQTGSTFTFADLAK;TGSGLNSFYDQR;SIFATPAAELANR;TDLVQGDEGADAASEVGGVSGTPEATTK;ITPDMTLQSMK;VWVWTACDFADGER;FLGLLYEAEENIDK;TFEECQQNLLK;SGEEDEEVLFKER;DKNFQWANTGAAVFR;AWMWLASDFSDGDAK;SCVGGNDELSDTFLEMK;SSPASAVPAPASFK;SGQSALYDALFSSQSPK;FGHVDQENTPSFTFQGSSNTDSK;EGQWDCSVCLVR;FKTPEEAALFK;FVFGSESVK;SFLGNDDFGCIDVQAPEPDDLAR;HVVFGFVK;VIPDF…	129	129	6.1.1.1666.12;3.1.1.1774.4;1.1.1.1012.30;6.1.1.1366.31;11.1.1.1389.4;4.1.1.1693.3;3.1.1.994.28;3.1.1.1782.3;7.1.1.1228.4;1.1.1.1005.25;3.1.1.1778.26;9.1.1.992.27;4.1.1.1701.3;4.1.1.1356.25;4.1.1.992.24;5.1.1.1501.8;6.1.1.2044.4;9.1.1.1100.31;3.1.1.1770.3;11.1.1.1311.5;3.1.1.1130.25;6.1.1.1362.31;11.1.1.943.29;3.1.1.1788.3;7.1.1.1638.26;6.1.1.1817.27;7.1.1.1156.18;4.1.1.1304.8;6.1.1.1429.28;11.1.1…	131	1.70608	5.46348e-05	130	1.40605	0.00647557	131	1.55597	0.00671246	129	1.5417	0.00330571	129	1.28233	0.139289	130	1.40605	0.142787	125	1.20226	0.0698181	124	1	0.713668	125	1.11686	0.726231	1.38165	0.227762	5.46348e-05	0.00260146
78.03	F1RTN3	Moesin	MSN	67786.5	577	64.64	38	28	TANDMIHAENMR;ERQEAEEAKEALLK;KTQEQLALEMAELTAR;QRIDEFESM;IAQDLEMYGVNYFSIK;EDAVLEYLK;ALELEQER;AQMVQEDLEK;SGYLAGDKLLPQR;AQMVQEDLEKTR;GFSTWLK;ESPLLFK;VLEQHKLNKDQWEER;ISQLEMAR;AKFYPEDVSEELIQDITQR;ALTSELANAR;EGILNDDIYCPPETAVLLASYAVQSK;FYPEDVSEEL;EVWFFGLQYQDTK;GMLREDAVLEYLK;RALELEQER;GSELWLGVDALGLNIYEQNDRLTPK;FYPEDVSEELIQDITQR;TQEQLALEMAELTAR;QEAEEAKEALLK;ALTSELANARDESK;TAMSTPHVAEPAENDQDEQDENGAEASADLR;ES…	415	234	6.1.1.2123.15;2.1.1.825.21;10.1.1.1401.13;10.1.1.1751.9;10.1.1.1802.13;6.1.1.1882.6;6.1.1.2111.10;11.1.1.990.14;6.1.1.2107.5;2.1.1.946.17;5.1.1.1904.10;9.1.1.1448.29;6.1.1.2154.10;10.1.1.1782.3;10.1.1.1880.27;10.1.1.1457.24;8.1.1.976.6;11.1.1.1915.25;11.1.1.2009.29;12.1.1.1838.5;11.1.1.994.14;2.1.1.995.22;8.1.1.968.22;10.1.1.1810.15;6.1.1.1372.22;3.1.1.750.16;6.1.1.2313.13;8.1.1.972.22;10.1.1.842…	173	0.258226	0.000157314	171	0.363078	0.00588201	167	0.37325	0.000570854	189	0.510505	0.00182712	187	0.731139	0.049978	183	0.731139	0.00619593	176	0.539511	0.0271906	173	0.816582	0.459085	170	0.77983	0.124527	0.577126	0.20612	0.000157314	0.0057281
77.61	F1RFI2	AP complex subunit beta	AP1B1	104590	947	42.56	37	1	IQPGNPNFTLSLK	144	7	5.1.1.1310.8;6.1.1.1475.30;5.1.1.1302.7;5.1.1.1301.31;5.1.1.1305.30;6.1.1.1471.31;6.1.1.1475.14	7	0.963829	0.949884	7	1.09648	0.812549	7	1.02802	0.995805	7	0.972747	0.951606	7	1.10662	0.810964	7	1.02802	0.994073	7	0.92045	0.882631	7	1.05682	0.876988	7	0.981748	0.935915	1.0353	0.0627766	0.810964	0.816049
76.79	F1RM15	leucyl-tRNA synthetase	LARS	130022	1136	47.01	40	40	DKYFVTFPYPYMNGR;ELMGEEILGASLSAPLTSYK;WQFLTLR;MIDTGDAYAYMEPEKQVMSR;GTGVVTSVPSDSPDDFAAFR;SFITTDVNPYYDSFVR;YQWDIMK;ADIGDTMIYLVH;VLEPYPCK;TCLYPFGLHCTGMPIK;NFEATLDWLQEHACSR;NVFLVAATLRPETMFGQTNCWVHPEIK;SSQYLMEVAHDLR;YIGFETVNGDIFICTPR;STGNFLTLTEALDKYSADGMR;TEPGVLVSLVNPQPFSGHFSAK;EVWDYIFFK;QTGEGVGPQEYTLIK;NLETFCEETR;YTIYSPK;YGIRDDMVLPFEPVPIIEIPGFGK;ANGHLLLNSEK;VIASELGNLPELK;LYTWVEWVK;DYPSWQHVTLSVLR;VMPFV…	158	158	4.1.1.1065.3;2.1.1.1138.17;5.1.1.1646.10;4.1.1.1383.30;8.1.1.1342.7;7.1.1.1638.12;2.1.1.1142.13;2.1.1.1236.8;9.1.1.1537.21;6.1.1.1641.24;6.1.1.2074.16;7.1.1.1081.31;12.1.1.1937.22;6.1.1.1868.22;9.1.1.1541.4;4.1.1.1770.10;8.1.1.2020.7;3.1.1.1424.15;5.1.1.1710.18;12.1.1.1296.8;10.1.1.1041.14;10.1.1.1049.13;2.1.1.1094.21;9.1.1.1795.26;2.1.1.1695.30;4.1.1.1061.4;7.1.1.1300.18;12.1.1.1941.23;10.1.1.12…	158	0.765597	0.024629	158	0.83946	0.12308	156	1.27057	0.540565	157	0.981748	0.528783	157	1.08643	0.904193	155	1.61436	0.0524903	149	0.597035	0.0568222	149	0.654636	0.201874	147	1.00925	0.82805	0.997348	0.319624	0.024629	0.172961
76.13	I3LQ79	major vault protein	MVP	99690.7	900	53.89	40	39	VPHNAAVQVYDYR;GQDPLADRGEKDTAR;LFSVPDFVGDACK;IPPYHYIHVLDQNSNVSR;VRELELVYAR;IEGEGSVLQAK;AEALAIETEAELQR;LKAEALAIETEAELQR;ILFAPVR;AVFPQNGLVVSSVDVQSVEPVDQR;VYVLSEQQGLLLR;AVIGSTYMLTQDEVLWEK;TAVFGFEIPETK;LAQDPFPLYPGEVLEK;TAVFGFEIPETKGPDSTALPQPR;DAQGSVQCDVTGQVR;VVFGPELVSLGPEEQFTVLSLSAGRPK;DITPLQVVLPNTALHLK;ELPPGVEELLLK;KEVEVVQIIQASVIK;GAVASVTFDDFHK;DRAVFPQNGLVVSSVDVQSVEPVDQR;EVEVVQIIQASVIK;SFFLQPGEKLER;A…	161	160	10.1.1.972.12;4.1.1.1683.6;5.1.1.1608.3;3.1.1.1390.25;4.1.1.935.16;6.1.1.1807.25;7.1.1.1079.12;4.1.1.1311.24;10.1.1.980.9;7.1.1.1003.9;5.1.1.1496.29;4.1.1.1303.28;10.1.1.1446.10;3.1.1.1613.22;4.1.1.1675.5;12.1.1.1688.27;4.1.1.1547.18;7.1.1.1633.28;4.1.1.774.25;2.1.1.1629.4;7.1.1.984.5;8.1.1.1658.5;6.1.1.1284.14;3.1.1.1573.31;4.1.1.931.15;8.1.1.1068.15;7.1.1.1261.24;7.1.1.1265.25;5.1.1.1497.16;10.…	172	0.855067	0.46595	173	0.744732	0.0314209	172	0.946237	0.503967	170	0.946237	0.796748	170	0.816582	0.0869371	169	1.03753	0.844452	169	0.691831	0.575424	169	0.597035	0.0460149	169	0.765597	0.617775	0.836959	0.139261	0.0314209	0.196177
75.92	F1SUF2	Hexokinase	HK1	83568.8	752	48.14	37	29	FLLSESGSGK;STPDGTEHGDFLALDLGGTNFR;SANLVAATLGAILNR;YLSQIESDR;MLPSFVR;DMLLEVK;NVEMLEGTEGR;FKASGVEGTDVVK;GKFNTSDVSAIEK;YLSQIESDRLALLQVR;AILQQLGLNSTCDDSILVK;GIFQTK;EGLLFEGR;ATDCVGHDVVTLLR;CNVSFLLSEDGSGK;ASGVEGTDVVK;MVDEYSLNAGK;HIDLVEGDEGR;FNTSDVSAIEK;GAALITAVGVR;ITPELLTR;LGVEPSDDDCISVQHVCTIVSFR;MVSGMYMGELVR;AEMDLGLKK;AEMDLGLK;TTVGVDGSLYK;GLDHLNVTVGVDGTLYK;QIQETLAHFSLTK;MPLGFTFSFPCK	218	160	5.1.1.1070.26;7.1.1.1537.20;12.1.1.1433.16;7.1.1.1541.25;2.1.1.1369.20;9.1.1.974.11;6.1.1.1726.2;4.1.1.904.11;9.1.1.905.14;3.1.1.1083.11;12.1.1.1729.6;9.1.1.1439.10;12.1.1.1208.15;6.1.1.1351.16;3.1.1.929.7;11.1.1.1080.11;1.1.1.843.12;4.1.1.1295.23;12.1.1.1211.10;8.1.1.1732.21;7.1.1.1706.28;8.1.1.968.11;6.1.1.1785.8;9.1.1.793.27;10.1.1.826.8;4.1.1.711.6;12.1.1.1471.22;9.1.1.982.12;2.1.1.1143.6;10.…	144	1.55597	0.00122185	138	2.51189	9.12284e-06	138	2.29087	5.35308e-05	146	1.65959	0.00359995	140	2.72898	4.3615e-05	140	2.46604	0.000168949	124	0.92045	0.230457	119	1.49969	0.0461835	118	1.35519	0.0786805	1.92124	0.625116	9.12284e-06	0.000718714
75.08	P02554	Tubulin beta chain	-	49860.6	445	78.2	38	2	INVYYNEAAGNKYVPR;INVYYNEAAGNK	861	8	3.1.1.1026.25;4.1.1.956.25;3.1.1.1022.24;12.1.1.1046.15;12.1.1.1042.19;11.1.1.1033.15;11.1.1.1037.17;11.1.1.1029.11	8	1.11686	0.746478	8	1.00925	0.957345	8	1.10662	0.849112	8	1.0666	0.848182	8	0.954993	0.929933	8	1.04713	0.959346	8	0.981748	0.866982	8	0.887156	0.672283	8	0.972747	0.762609	1.03399	0.0752721	0.672283	0.70945
74.62	F1RJX8	Coatomer subunit alpha	COPA	138440	1224	44.77	39	39	TTFFHHEYPWILSASDDQTIR;SGAWDESGVFIYTTSNHIK;QELILSNSEDK;AWEVDTCR;GTSPTQIWCNNSQLPVDHILAGSFETAMR;CLFTLLGHLDYIR;GFFEGSIASK;ASNLENSTYDLYTIPK;LNDLIQR;LVGQSIIAYLQK;LLQPPAPIMPLDTNWPLLTVSK;KYDEVLHMVR;MCTLIDKFDEHDGPVR;ISPLQFR;YAVTTGDYGIIR;SLAYLTAATHGLDEEAENLKETFDPEKETIPDIDPNAK;FAVLDR;QLFLQTYAR;DAESITLFDVQQK;LGEVALLQGNHQIVEMCYQR;DMSGHYQNALYLGDVSER;GITGVDLFGTTDAVVK;GYPEVALHFVKDEK;GVNWAAFHPTMPLIVSGADDR;VWDISGL…	117	117	9.1.1.1602.6;7.1.1.1409.11;8.1.1.1685.12;3.1.1.1363.11;4.1.1.878.3;2.1.1.970.3;5.1.1.1632.11;12.1.1.1900.4;6.1.1.1312.20;3.1.1.995.25;12.1.1.2032.17;9.1.1.1182.19;6.1.1.1911.14;6.1.1.1117.30;12.1.1.2040.5;6.1.1.1497.8;2.1.1.1070.25;12.1.1.998.17;6.1.1.1793.6;7.1.1.930.25;3.1.1.977.26;12.1.1.1340.9;3.1.1.1074.18;2.1.1.1010.8;9.1.1.1171.11;2.1.1.1281.26;9.1.1.1483.23;11.1.1.980.14;2.1.1.1280.5;12.1…	138	0.666807	0.000899363	137	0.83946	0.122125	132	1.39316	0.142947	138	0.691831	0.00123891	138	0.870964	0.149494	133	1.44544	0.116561	121	0.401791	0.000562034	121	0.510505	0.0635982	116	0.887156	0.762439	0.871594	0.358096	0.000562034	0.013605
74.61	Q7SIB7	Phosphoglycerate kinase 1	PGK1	44558.3	417	88.73	40	5	SLPGKDVLFLK;VDFNVPMK;SLSNKLTLDKLDVK;LTLDKLDVK;VDFNVPMKNNQITNNQR	406	32	10.1.1.877.28;2.1.1.998.28;12.1.1.1134.22;2.1.1.945.29;3.1.1.1004.24;2.1.1.1065.21;2.1.1.1052.24;2.1.1.1004.13;2.1.1.1061.25;12.1.1.1138.22;12.1.1.1071.30;3.1.1.1000.25;3.1.1.1008.21;2.1.1.1057.21;2.1.1.949.28;12.1.1.1079.3;2.1.1.1199.5;12.1.1.1079.12;12.1.1.1021.28;12.1.1.1130.26;12.1.1.1070.2;12.1.1.1025.29;12.1.1.1086.29;12.1.1.1075.3;2.1.1.1007.2;2.1.1.967.28;2.1.1.1003.17;2.1.1.1203.6;3.1.1.…	25	0.870964	0.443184	25	0.630957	0.326377	25	1.13763	0.903462	25	1.01859	0.978848	25	0.751623	0.785201	25	1.33045	0.380828	25	0.787046	0.458698	25	0.580764	0.337322	25	1.03753	0.877365	0.921178	0.246073	0.326377	0.54246
74.47	F1RHH8	pre-mRNA processing factor 8	PRPF8	262309	2240	24.42	41	41	TAEEVAALIR;SQEPLPDDDEEFELPEFVEPFLK;DINLQDEDWNEFNDINK;FGDLILK;RLTLEDLEDSWDR;LVVDSHVQYR;ANPALYVLR;GSELQLPFQACLK;LLILALER;EMEPLGWIHTQPNESPQLSPQDVTTHAK;TIIITCSFTPGSCTLTAYK;WGDYDSHDIER;LNQSQREELGLIEQAYDNPHEALSR;EAVVNTQELLDLLVK;TAQCFLR;VWAEYALK;ELGGLGMLSMGHVLIPQSDLR;ATEPQMVLFNLYDDWLK;ASEMAGPPQMPNDFLSFQDIATEAAHPIR;ADWWTNTAHYNR;GTYFPTWEGLFWEK;ASGFEESMK;DNPNLLFNMCGFECR;LTLEDLEDSWDR;IMADNPSWDGEK;LTPSGYEWGR…	105	105	12.1.1.917.18;3.1.1.897.23;6.1.1.2021.20;5.1.1.1456.11;4.1.1.749.5;4.1.1.830.12;2.1.1.1497.28;6.1.1.1434.12;6.1.1.2184.7;8.1.1.961.13;12.1.1.1288.11;12.1.1.1330.26;10.1.1.1529.25;3.1.1.1123.20;8.1.1.2053.13;10.1.1.1305.3;12.1.1.1711.3;10.1.1.747.7;5.1.1.2024.5;2.1.1.1489.26;4.1.1.1652.29;11.1.1.1281.13;2.1.1.1493.27;3.1.1.1718.30;3.1.1.828.3;4.1.1.1650.8;4.1.1.1061.22;9.1.1.765.10;12.1.1.1334.28;…	115	0.283139	1.04947e-10	115	0.334195	1.34679e-08	112	0.47863	5.0026e-05	115	0.322107	1.95113e-09	115	0.380189	2.60521e-07	112	0.544503	0.000725341	112	0.346737	9.25249e-08	113	0.405508	1.16209e-05	110	0.580764	0.0154979	0.415692	0.103932	1.04947e-10	5.68419e-08
74.27	A5Z221	Acetyl-CoA carboxylase alpha	ACACA	264726	2340	27.22	44	43	MAALEVYVR;IGSFGPQEDVLFLR;ILNVPQDLYEK;AVVMDLLR;VIEFVPTK;FGAYIVDGLR;YLYLTPQDYK;EASFEYLQNEGER;ITSENPDEGFKPSSGTVQELNFR;DFTVASPAEFVTR;VLIANNGIAAVK;GSVLEPEGTVEIK;IGLAEEIR;QVQAEVPGSPIFVMR;LGTPELSTAER;HLEVQILADQYGNAISLFGR;IIQQAGQVWFPDSAFK;EGLPLMVFANWR;IHNANPELTDGQIQAMLR;GVINDILDWK;LGGIPVGVVAVETR;IIEEAPAAIATPAVFEHMEQCAVK;EVFFMNTQSIVQLVQR;WSYEMFR;LLLEDLVK;SLVQANPEVAMDSIVHMTQHISPTQR;QVLIASHLPSYELR;IASSIVAQT…	103	96	10.1.1.1227.19;5.1.1.1187.15;9.1.1.1782.22;9.1.1.1243.24;5.1.1.1273.15;2.1.1.1097.24;10.1.1.1114.30;6.1.1.1786.26;2.1.1.1263.19;4.1.1.1206.26;9.1.1.1132.22;10.1.1.1113.30;7.1.1.926.23;6.1.1.1675.12;5.1.1.1035.28;3.1.1.1292.6;9.1.1.1239.19;10.1.1.1112.15;8.1.1.1364.27;3.1.1.1296.27;6.1.1.1617.19;9.1.1.1018.3;3.1.1.1088.4;7.1.1.1843.11;10.1.1.1001.10;9.1.1.1244.18;2.1.1.1271.22;3.1.1.1032.18;6.1.1.…	106	1.2942	0.0308666	105	1.07647	0.425974	104	1.35519	0.0680723	108	1.41906	0.00965337	107	1.18032	0.208645	105	1.48594	0.0235964	106	0.847227	0.649531	103	0.711214	0.339839	104	0.887156	0.926239	1.15993	0.275407	0.00965337	0.0966005
74.26	F1SKQ0	DEAD-box helicase 17	DDX17	80945.7	736	47.83	37	27	DMVGIAQTGSGK;SGKAPILIATDVASR;GLDVEDVKFVINYDYPNSSEDYVHR;DGWPAMCIHGDK;TIIFVETK;TTSSANNPNLMYQDECDR;FVINYDYPNSSEDYVHR;ELAQQVQQVADDYGK;TLAYLLPAIVHINHQPYLER;TIIFVETKR;LIDFLESGK;VLEEANQAINPK;LIQLMEEIMAEKENK;DGWPAMCIHGDKSQPERDWVLNEFR;QLAEDFLR;DWVLNEFR;NFYVEHPEVAR;APLPDLYPFGTMR;LTPYEVDELR;LMQLVDHR;WDLSELPKFEK;ESAAPAAAPTAEAPPPSVVTRPEPQALPSPAIR;WDLSELPK;GTAYTFFTPGNLK;CTYLVLDEADR;SQPERDWVLNEFR;LTPYEVDELRR	240	163	11.1.1.1405.17;7.1.1.865.19;10.1.1.1067.12;11.1.1.1409.13;4.1.1.1513.2;8.1.1.1583.19;11.1.1.1153.27;9.1.1.1306.19;12.1.1.1705.6;10.1.1.1042.7;11.1.1.1567.6;6.1.1.1526.30;5.1.1.1709.3;6.1.1.1530.13;10.1.1.1303.31;11.1.1.1169.5;6.1.1.1868.2;4.1.1.1507.17;2.1.1.1145.18;7.1.1.1077.2;2.1.1.1141.6;9.1.1.790.14;12.1.1.1193.10;8.1.1.1182.19;11.1.1.1153.6;12.1.1.1213.12;8.1.1.2023.16;9.1.1.891.6;9.1.1.131…	165	0.870964	0.438894	167	0.801678	0.142686	160	1.80302	0.299906	165	0.946237	0.284844	167	0.870964	0.0805901	159	1.92309	0.460942	150	0.505825	0.00704108	151	0.457088	0.00169294	145	1.05682	0.351492	1.04446	0.513381	0.00169294	0.0299409
73.72	L7PBE6	T-complex protein 1 subunit epsilon	CCT5	59640.6	541	72.27	39	10	ASVGTLAFDEYGRPFLIIKDQDRK;ETGANLAICQWGFGDESNHLLLQNNLPAVR;ASVGTLAFDEYGRPFLIIKDQDR;IAIEHLDKISDSVLVDMKDTEPLIQTAK;VVYGGGAAEIACALAVSQEADKCPTLEQYAMR;AFADALEVIPMALAENSGMNPIQTMTEVR;ASVGTLAFDEYGRPFLIIK;IAIEHLDK;LMGLEALK;ISDSVLVDMKDTEPLIQTAK	222	70	9.1.1.798.5;11.1.1.1597.26;11.1.1.1601.28;5.1.1.1401.2;3.1.1.1834.5;3.1.1.1840.12;3.1.1.1826.5;6.1.1.1977.21;3.1.1.1848.12;3.1.1.1830.5;11.1.1.1599.13;7.1.1.1939.30;4.1.1.1640.23;4.1.1.1754.4;4.1.1.1199.14;8.1.1.1971.12;2.1.1.1523.7;5.1.1.1828.20;3.1.1.1713.28;7.1.1.1385.11;6.1.1.1980.19;3.1.1.1842.5;7.1.1.1946.31;3.1.1.1853.14;6.1.1.1976.24;3.1.1.1821.2;4.1.1.1644.22;5.1.1.1750.25;5.1.1.1405.2;1…	55	0.862979	0.997387	55	0.801678	0.548742	55	0.660694	0.247618	55	1.01859	0.809715	55	0.954993	0.716932	55	0.77983	0.344677	55	1.04713	0.583446	55	0.972747	0.95987	55	0.801678	0.511411	0.893444	0.128457	0.247618	0.493301
73.58	F1SHD7	NADH:ubiquinone oxidoreductase core subunit S1	NDUFS1	81088.6	742	63.34	37	37	MHEDINEEWISDK;SRLEEVSPNLVR;DCFIIYQGHHGDVGAPMADVILPGAAYTEK;LTQPMIR;GNDMQVGTYIEK;MCLVEIEK;VALIGSPVDLTYRYDHLGDSPK;LEEVSPNLVR;VAVTPPGLAR;LVNQQLLADPLVPPQLTIK;KTESIDVMDAVGSNIVVSTR;SDGTAILAAVSNIAQNIR;KPMVVLGSSALQR;GWNILTNSEK;SRLEEVSPNLVRYDDVEGANYFQQANELSK;IASQVAALDLGYKPGVEAIR;VLFLLGADGGCITR;NIGPLVK;VGMQIPR;EGVMEFLLANHPLDCPICDQGGECDLQDQSMMFGSDR;SWLHNDLK;GLLTYTTWEDALSR;MHEDINEEWISDKTR;DLLNRVDSDSLCTEEVFPTA…	199	199	5.1.1.1499.19;12.1.1.1426.19;9.1.1.1884.18;12.1.1.1824.21;4.1.1.913.12;9.1.1.841.22;2.1.1.1361.26;5.1.1.1266.12;11.1.1.1418.27;8.1.1.1512.25;7.1.1.1905.29;7.1.1.1018.29;9.1.1.1038.19;10.1.1.929.19;5.1.1.1167.9;9.1.1.950.22;4.1.1.1826.30;9.1.1.1557.18;7.1.1.1234.13;7.1.1.1014.13;7.1.1.1900.31;11.1.1.1406.26;4.1.1.1325.12;10.1.1.785.16;12.1.1.2017.24;8.1.1.1524.22;12.1.1.1035.5;8.1.1.1522.26;9.1.1.…	188	1.88799	0.000781272	187	1.48594	0.0251797	186	1.67494	0.0167417	190	1.57036	0.0425143	189	1.22462	0.446567	189	1.38038	0.352073	163	0.597035	0.739929	159	0.474242	0.32448	158	0.539511	0.41438	1.22533	0.533547	0.000781272	0.017184
73.39	F2Z5R6	Uncharacterized protein	CAND1	136374	1230	38.62	38	38	EVEMGPFK;GYLISGSSYAR;ITSEALLVTQQLVK;QTRPVQSWLCDPDAMEQGETPLTMLQSQVPNIVK;ISGSILNELIGLVR;VKEYQVETIVDTLCTNMLSDKEQLR;TVIGELPPASSGSALAANVCK;AVAALLTIPEAEK;NVVAECLGK;TVSPALISR;LLEDKNGEVQNLAVK;CLGPLVSK;DSSSTNLESMDTS;HTVDDGLDIR;FCNVDDDELREYCIQAFESFVR;DLLDTVLPHLYNETK;ALTLIAGSPLK;FTISDHPQPIDPLLK;NCIGDFLK;HEMLPEFYK;EYQVETIVDTLCTNMLSDKEQLR;HTVDDGLDIRK;VIRPLDQPSSFDATPYIK;DISSIGLK;ADVFHAYLSLLK;QSYYSIAK;LTLIDPETL…	119	119	6.1.1.1918.5;12.1.1.1031.9;10.1.1.831.2;2.1.1.1713.14;6.1.1.1796.14;1.1.1.839.22;11.1.1.1546.9;5.1.1.1634.18;11.1.1.1015.15;9.1.1.854.6;4.1.1.1719.21;4.1.1.1302.13;4.1.1.1391.28;4.1.1.1299.28;12.1.1.930.19;3.1.1.1459.9;5.1.1.1886.21;3.1.1.1812.21;6.1.1.2120.30;3.1.1.1895.28;5.1.1.1004.25;5.1.1.1771.4;2.1.1.1266.22;8.1.1.1866.18;8.1.1.1736.15;6.1.1.1161.24;9.1.1.1319.2;10.1.1.989.14;2.1.1.1716.5;2…	126	0.895365	0.881132	128	0.724436	0.133839	120	1.27057	0.493571	127	0.972747	0.965013	129	0.794328	0.0923222	121	1.39316	0.623692	110	0.420727	0.00586421	111	0.346737	3.98366e-05	103	0.60256	0.030594	0.839196	0.353699	3.98366e-05	0.00210503
73.25	F1SSS0	Uncharacterized protein	CPS1	159841	1458	38.13	38	36	VLGTSVESIMATEDR;GQILTMANPIVGNGGAPDTTALDELGLSK;SIFSAVLDELK;TFEESFQK;IMGTSPLQIDR;ALEDNMSLDEIMK;ILDIYHQEACGGCIISVGGQIPNNLAVPLYK;IALGIPLPEIK;TVLMNPNIASVQTNEVGLK;DGSIDLVINLPNNNTK;QADTVYFLPITPQFVTEVIK;TSACFEPSLDYMVTK;ATGYPLAFIAAK;AADTIGYPVMIR;AFAISGPFNVQFLVK;SLGQWLQEEK;IEFEGQSVDFVDPNKQNLIAEVSTK;TAVDSGIALLTNFQVTK;VMIGENIDEKPLPTLEHPIIPADYVAIK;AFAMTNQILVER;SAYALGGLGSGICPNKETLLDLSTK;FLGVAEQLHNEGFK;AVNTLNEA…	133	127	2.1.1.1480.27;12.1.1.1887.11;3.1.1.1410.25;6.1.1.2133.16;8.1.1.1785.7;11.1.1.1667.25;9.1.1.810.4;5.1.1.1905.7;2.1.1.1854.3;3.1.1.1786.5;7.1.1.1945.3;4.1.1.1014.22;2.1.1.1407.27;6.1.1.1685.10;6.1.1.2143.2;9.1.1.1133.23;2.1.1.1850.4;4.1.1.1711.30;3.1.1.828.6;9.1.1.903.21;3.1.1.1423.20;3.1.1.1551.27;8.1.1.1799.13;8.1.1.1441.5;9.1.1.1769.4;4.1.1.1191.22;7.1.1.1949.3;10.1.1.1310.9;5.1.1.1509.8;2.1.1.8…	129	1.80302	4.86148e-06	130	1.55597	9.14363e-06	128	2.26987	4.65964e-07	129	1.77011	1.54956e-05	130	1.55597	2.89242e-05	128	2.26987	1.50663e-06	125	1.24738	0.000264974	126	1.09648	0.00139866	124	1.55597	0.000225135	1.71044	0.402017	4.65964e-07	7.2108e-05
73.04	A0A0B8RTQ8	Elastin microfibril interfacer 2	EMILIN2	108961	1000	49.6	38	37	SPPVASPGVPVPSLVSFSAGLTQKPFPSDGGVVLFNK;IDALREELMEGMDRK;TEDQVSQLQMELSGCR;LTGLQQQCDDYGSSYLGMIELIGEK;VLVNDGDVYDPSTGVFTAPYEGR;NGDFGQQIK;YLITATLTPER;LQGQVLAELDTCKEK;LLVPEPEVDFEAR;LDNEFDRLLVPEPEVDFEAR;LDNEFDR;NAEEHCFYIEETLR;AGDGVNIVVTGGR;VQAVEAVCLQSVQGELLGVEDALPK;GTINGEVDDLK;LQGQVLAELDTCK;GTINGEVDDLKQLLDR;HPQPGPDSAVGGDPETIQLPGVFNNK;WSELDAR;TVLDLQSSMAGANENLK;FLETER;HVGGLWSCVR;LASWLSTR;QVLVELSHLK;GTINGEVD…	193	192	2.1.1.1649.2;7.1.1.1042.15;10.1.1.826.26;2.1.1.1226.22;10.1.1.1651.18;12.1.1.1698.30;11.1.1.1536.21;6.1.1.1458.23;11.1.1.1770.5;11.1.1.1665.3;7.1.1.1256.16;5.1.1.1258.3;4.1.1.1277.11;4.1.1.1281.13;11.1.1.1774.13;4.1.1.796.14;11.1.1.1078.31;11.1.1.1238.6;11.1.1.1241.9;10.1.1.949.31;3.1.1.1171.18;2.1.1.1649.16;10.1.1.1353.20;9.1.1.1858.27;5.1.1.1349.3;10.1.1.1876.6;2.1.1.1651.31;11.1.1.1532.22;9.1.…	175	0.474242	0.00126744	176	0.383707	1.66624e-05	172	0.432514	8.08268e-05	178	0.580764	0.00962338	178	0.47863	0.000167479	174	0.519996	0.000599562	159	0.328095	0.0041475	159	0.275423	0.000526968	154	0.299226	0.0018868	0.426642	0.104658	1.66624e-05	0.00107758
72.97	F1SSA6	myosin heavy chain 10	MYH10	216148	1864	35.73	63	36	EQADFAVEALAK;LQNELDNVSTLLEEAEKK;KQELEEILHDLESR;NLPIYSENIIEMYR;IVGLDQVTGMAETAFGSAYK;IVFQEFR;IGQLEEQLEQEAK;ALEQQVEEMR;NMDPLNDNVATLLHQSSDR;ELQAQIAELQEDFESEK;QLEEAEEEATR;IAQLEEELEEEQSNMELLNDRFR;ATISALEAK;SLEAEILQLQEELASSER;ALEEALEAKDEFER;TTLQVDTLNAELAAER;NILAEQLQAETEL;NKQEVMISDLEER;SDLLLEGFNNYR;IGQLEEQLEQEAKER;LCHLLGMNVMEFTR;LQELEGAVK;MEEEILLLEDQNSK;ELEAELEDER;QTKVEGELEEMER;KEEELQGALAR;QEEELQAKDEELLK…	278	156	8.1.1.1994.18;5.1.1.1091.24;5.1.1.1447.22;1.1.1.1188.6;1.1.1.1039.4;5.1.1.1105.25;8.1.1.1642.19;1.1.1.923.8;7.1.1.1970.17;6.1.1.1095.18;7.1.1.1442.18;7.1.1.1523.8;8.1.1.1873.9;1.1.1.1063.11;6.1.1.1211.19;1.1.1.841.26;10.1.1.1012.21;8.1.1.1883.21;5.1.1.1623.29;12.1.1.2005.10;10.1.1.1580.21;8.1.1.2014.22;10.1.1.1717.2;1.1.1.1075.9;10.1.1.1770.16;1.1.1.1035.4;1.1.1.1179.3;1.1.1.1183.3;4.1.1.1248.18;…	147	0.510505	0.00131707	147	0.465586	0.00199205	142	0.549541	0.00234813	152	0.613762	0.00774117	150	0.559758	0.0112533	145	0.672977	0.0146087	123	0.263027	0.00021339	121	0.237684	0.000594763	116	0.285759	0.000831561	0.470294	0.161283	0.00021339	0.00716758
72.75	F1SPG9	extended synaptotagmin 1	ESYT1	122490	1100	41.55	38	38	GVSSRPEPPSAAILVVYLDR;TVPQTSAPIWDESASFLIR;VAQQLLEDEER;VLQAAVMDEWFPLQGGQGQVHLR;FFLQDPR;SQELDVQVKDDSR;LLVPLVPDLQDVAQLR;AEDLPLR;LTVWYYSEER;SAELAAALLSVYLER;LTPRPTAAELEEVLQVNSLIQTQK;LLYLDSSEVR;GMQLHGVLR;LTHGDSPQEAPAGPLGQVK;GTKPPSPYATLAVGETSHK;TLNPEFNER;SDPYALVR;ALTLGALTLPLAR;KPNIESLELQVR;QNGRDPPDPYVSLLLLPDKNR;FLGGLVK;VGTQAFCSR;ELPAWVSFPDVEKAEWLNK;VELGEKPLR;IDLSQGAAQWYDLMDDKDKGSS;VQLDLAK;FEWELPLDEALR;AV…	206	206	2.1.1.1795.10;4.1.1.1218.31;6.1.1.1903.14;9.1.1.809.19;3.1.1.1495.16;3.1.1.1169.14;12.1.1.1116.20;7.1.1.1208.27;2.1.1.1555.29;9.1.1.1897.21;4.1.1.997.23;4.1.1.1543.30;5.1.1.1343.24;5.1.1.1803.29;6.1.1.1899.16;5.1.1.1234.18;2.1.1.1550.28;9.1.1.1365.16;5.1.1.1743.28;6.1.1.1512.22;6.1.1.1504.26;5.1.1.1335.23;6.1.1.1131.13;3.1.1.1734.17;4.1.1.1469.4;3.1.1.1001.10;3.1.1.1130.8;7.1.1.1204.27;4.1.1.1224…	202	1.65959	0.000258682	195	2.05116	3.90433e-05	201	1.44544	0.00573504	204	1.59956	0.0115817	197	1.95885	0.00229217	203	1.39316	0.126748	165	0.608135	0.505751	159	0.737904	0.312875	166	0.519996	0.84103	1.35411	0.574663	3.90433e-05	0.00208857
72.74	F1RWJ6	aminopeptidase puromycin sensitive	NPEPPS	103916	923	50.16	37	37	DYFNVPYPLPK;AQELDALDNSHPIEVSVGHPSEVDEIFDAISYSK;DAESIHQYLLQR;SPVYLTVLK;TQYSSAMLESLLPGIR;LSVEGFAVDK;YQGGFLISR;DVKPDQWVK;VALSNMNVIDR;DVFSPIGER;LGWDPKPGEGHLDALLR;IDFVGELNDK;QMGFPLIYVEAEQVEDDRLLR;NAATEDLWECLENASGKPIAAVMNTWTK;DNWEELYNR;TIQQCCENILLNAAWLK;AGIISTVEVLK;YAAVTQFEATDAR;FIKDNWEELYNR;AFFESHPAPSAER;DLSLPPVDR;HGDGTTLDIMLK;TIQQCCENILLNAAWLKR;QMGFPLIYVEAEQVEDDR;LGLQNDLFSLAR;LNLGTVGFYR;ILMDKPEMNVVLK…	157	157	5.1.1.1256.5;7.1.1.1714.17;2.1.1.1319.3;5.1.1.1085.23;6.1.1.1427.7;5.1.1.1446.11;5.1.1.932.28;8.1.1.1650.23;8.1.1.915.20;8.1.1.2021.20;3.1.1.914.10;8.1.1.1330.15;8.1.1.1027.12;5.1.1.1081.24;6.1.1.1663.26;3.1.1.1211.20;2.1.1.956.7;5.1.1.1251.29;4.1.1.1733.15;8.1.1.1758.17;4.1.1.1094.6;6.1.1.1252.25;2.1.1.1379.19;6.1.1.1431.6;4.1.1.1631.31;6.1.1.1611.8;4.1.1.1360.29;4.1.1.1042.24;5.1.1.1448.6;8.1.1…	171	1.13763	0.120614	171	0.946237	0.706493	169	1.09648	0.345676	173	1.30617	0.0848294	173	1.09648	0.578004	172	1.27057	0.262826	153	0.83946	0.811036	154	0.679204	0.407932	152	0.824138	0.780599	1.04001	0.212933	0.0848294	0.322709
72.69	K9IW80	Nicotinamide nucleotide transhydrogenase	NNT	113881	1086	39.23	37	37	KTTVLAMDQVPR;AISPDKDNFYFEVKDDFDFGTMGHVIR;EVDILISTALIPGK;DDFDFGTMGHVIR;AAALEQFK;SMGAIVR;AQYPIADLVK;SAPLLLPGR;QLTVGVPK;EGSVVVDLAAEAGGNFETTKPGELYVHK;VRAPMLNPTLGVHEADLLK;EVLASDLVVK;VALSPAGVQALVK;TTVLAMDQVPR;AVVLAANHFGR;EANSIIITPGYGLCAAK;TSATLISFIYPAQNPDLLNK;APMLNPTLGVHEADLLK;FGIHPVAGR;EMSKEFIEAEMK;FFTGQITAAGK;MATQASTLYSNNITK;LFAQQCK;GTVVMKDGEVIFPAPTPK;SLGAEPLEVDLK;ILIVGGGVAGLASAGAAK;EFIEAEMK;DGEVIFPA…	188	188	6.1.1.1531.27;5.1.1.1356.6;7.1.1.1696.31;9.1.1.1479.11;5.1.1.1831.3;9.1.1.921.20;9.1.1.1118.3;8.1.1.1197.27;12.1.1.1224.4;7.1.1.1691.31;7.1.1.1174.25;4.1.1.1093.11;12.1.1.904.14;9.1.1.1475.11;12.1.1.1073.20;3.1.1.1142.22;8.1.1.1863.22;3.1.1.1083.5;8.1.1.1256.10;4.1.1.1098.19;8.1.1.1726.23;3.1.1.1167.18;5.1.1.1815.2;5.1.1.890.3;7.1.1.1170.5;9.1.1.1106.3;10.1.1.1094.21;11.1.1.908.15;10.1.1.1485.23;…	201	1.22462	0.173791	199	1.41906	0.0466046	192	2.0893	0.0191649	198	0.972747	0.666009	198	1.13763	0.277242	190	1.64437	0.144709	187	0.855067	0.391668	186	1.02802	0.143823	179	1.44544	0.0650408	1.33629	0.385112	0.0191649	0.15265
72.67	M3TYQ8	Glycerol-3-phosphate dehydrogenase	GPD2	80746.7	727	59.01	37	37	DWSPTLYIR;SEISLLPSDIDR;NHVVDISESGLITIAGGK;SMAEDTINAAVK;CVINATGPFTDTVR;MNLAIALTAAR;SEQLTDRSEISLLPSDIDR;MTIAGTTDTPTDVTNHPIPSEEDINFILNEVR;LAFLNVQAAEEALPR;EAQILTLK;LVQDYGLESEVAQHLAATYGDK;TVGLFLQGGKDWSPTLYIR;YGAATANYMEVVSLLK;ELNWNDSKKEEELETAR;TVGLFLQGGK;CKDVLTGQEFDVR;LDIEQYR;GFITIVDVQR;ALEHFPMLQK;ANLLEIAPHLSAPLPIMLPIYK;KFLYYEMGYK;SEISLLPSDIDRYK;FLYYEMGYK;LYDLVAGSNCLK;AIMKLDIEQYR;EYACTAVDMISR;LVGAIVYYD…	268	268	6.1.1.1468.21;5.1.1.1293.21;9.1.1.1380.18;8.1.1.1642.21;6.1.1.1422.10;4.1.1.1725.21;7.1.1.1788.23;7.1.1.1646.12;5.1.1.1135.29;2.1.1.1864.12;2.1.1.1628.20;2.1.1.1655.25;5.1.1.1296.18;8.1.1.1035.13;7.1.1.1598.15;12.1.1.1856.19;5.1.1.1318.10;2.1.1.1236.13;5.1.1.1664.11;12.1.1.1675.9;5.1.1.1197.12;9.1.1.1400.12;2.1.1.1644.6;7.1.1.1602.15;2.1.1.1609.5;4.1.1.990.15;12.1.1.1687.10;12.1.1.1668.8;3.1.1.17…	250	1.55597	0.00159203	231	2.31206	0.000737978	239	1.75388	0.0134444	253	1.57036	0.00750787	233	2.26987	0.00367728	243	1.77011	0.0511731	211	0.704693	0.48534	189	1	0.463358	199	0.831764	0.921713	1.5571	0.582953	0.000737978	0.0165682
72.22	K9IW91	GCN1 general control of amino-acid synthesis 1-like 1	GCN1L1	292738	2671	22.43	47	47	MVLTELPHNSEEEEER;QCSDSSATEALAR;AYSDQAIVNLLK;SLVSGLIR;ILPEIIPILEEGLR;VDPLFTELLNGIR;EILSELGK;NAPNDASYDAVR;LMDEAVLALR;IIIEDLLEATR;EEFAIMQTPAGELYDK;SGAAQGLAEVMAGLGVEK;QGEEVFQSLCK;AADTQVSETLKR;ALQAAIQQLAEAQPEATAK;AALLETLSLLLAK;QAGAEALSQAVAR;ASLLDPVPEVR;LVLPSLLAALEEESWR;QQEMMAALTDAIQDKK;NLLNSLQSSGIGSK;VLPLEALVTDAGEVTEAGK;IISESPPDQWEAR;QGVCIGLSEIMK;VDIAPHVR;ALADENEFVR;YLLDNCAPLLR;KLDAGNQLALIEELHK;LMQQLL…	113	111	7.1.1.1118.4;6.1.1.1913.24;4.1.1.1667.19;8.1.1.1163.28;9.1.1.1369.21;12.1.1.2050.4;3.1.1.1897.7;6.1.1.1947.8;5.1.1.1444.12;8.1.1.2044.19;8.1.1.1159.28;7.1.1.1015.23;12.1.1.1247.20;2.1.1.1938.6;7.1.1.1519.24;6.1.1.1917.21;6.1.1.2147.8;3.1.1.829.4;5.1.1.919.29;3.1.1.1467.9;4.1.1.1269.7;9.1.1.975.26;7.1.1.1959.8;3.1.1.1475.12;6.1.1.2179.9;10.1.1.1361.17;6.1.1.1048.29;4.1.1.1401.7;5.1.1.1420.20;2.1.1…	112	0.772681	0.239358	112	0.824138	0.42249	112	1.10662	0.186586	112	0.855067	0.515868	112	0.912011	0.786952	112	1.22462	0.0668211	112	0.758578	0.111623	112	0.809096	0.221392	112	1.0666	0.367305	0.94197	0.166721	0.0668211	0.287809
71.93	F1SA50	heterogeneous nuclear ribonucleoprotein M	HNRNPM	74943.2	704	63.64	37	37	VGEVTYVELLMDAEGK;MATGLER;MEEESGAPGVPTGNGAPGPK;MGLAMGGGGGASFDR;MGPLGLDHMASSIER;MGLGMER;GIGMGNIGPAGMGMEGIGFGINK;GIGTVTFEQSIEAVQAISMFNGQLLFDRPMHVK;GNFGGSFAGSFGGAGGHAPGVAR;MGPAMGPALGAGIER;AFITNIPFDVK;MGPVMDR;ACQIFVR;GCAVVEFK;QGGGGGGGSVPGIER;MGLVMDR;GDFFPPERPQQLPHGLGGIGMGLGPGGQPIDANHLNK;MVPAGMGAGLER;FGSGMNMGR;NLPFDFTWK;DKFNECGHVLYADIK;INEILSNALK;AAGVEAAAEVAATEPK;FNECGHVLYADIK;EKVGEVTYVELLMDAEGK;GCGVVK…	403	403	10.1.1.811.26;3.1.1.825.19;5.1.1.1438.24;12.1.1.1859.14;11.1.1.1791.7;3.1.1.875.29;5.1.1.1450.26;12.1.1.1851.17;8.1.1.1595.3;5.1.1.1105.18;5.1.1.1171.22;5.1.1.1090.26;11.1.1.1725.10;5.1.1.1096.24;8.1.1.1591.23;10.1.1.1701.3;2.1.1.993.8;4.1.1.957.21;6.1.1.1716.4;10.1.1.819.6;3.1.1.990.29;3.1.1.1176.11;10.1.1.1909.28;9.1.1.1910.27;11.1.1.1721.13;9.1.1.1907.23;8.1.1.880.10;11.1.1.1877.6;3.1.1.956.4;…	293	0.432514	0.000244322	295	0.340408	1.02138e-06	291	0.416869	9.33729e-05	301	0.501187	2.57603e-05	304	0.394457	1.03467e-07	301	0.487529	9.5815e-06	242	0.218776	2.99305e-05	241	0.178649	3.00802e-07	244	0.21677	6.8069e-05	0.360435	0.122116	1.03467e-07	2.03782e-05
71.33	A8U4R4	Transketolase	tkt	67837	623	80.58	35	35	AFGQVK;LILDSAR;MAAISESNINLCGSHCGVSIGEDGPSQMALEDLAMFR;VLDPFTVKPLDRK;SKDDQVTVIGAGVTLHEALAAADLLK;SVPMSTVFYPSDGVATEK;ISSIQATTAAGSGHPTSCCSAAEIMAVLFFHTMR;EHPDRFIECYIAEQNMVSIAVGCATR;QAFTDVATGSLGQGLGAACGMAYTGK;SKDDQVTVIGAGVTLHEALAAADLLKK;NQPTAIIAK;MPTPPSYK;ISSDLDGHPVPK;LDNLVAILDINR;RCEAFGWHAIIVDGHSVEELCK;ILATPPQEDAPSVDITNIR;TSRPENAIIYNNNEDFQIGQAK;CEAFGWHAIIVDGHSVEELCK;AVELAANTK;LAVSQVPR;NPHNDRFVLSK;GHAAP…	337	336	3.1.1.1240.29;8.1.1.915.6;11.1.1.858.9;10.1.1.918.29;3.1.1.1089.9;10.1.1.761.21;3.1.1.1112.27;5.1.1.1585.12;4.1.1.1114.9;3.1.1.1855.29;3.1.1.1327.31;11.1.1.1115.26;2.1.1.1057.28;4.1.1.930.28;4.1.1.1042.5;5.1.1.1707.12;6.1.1.2137.17;5.1.1.1828.26;11.1.1.1061.5;9.1.1.770.7;8.1.1.1671.6;5.1.1.1699.16;10.1.1.924.29;2.1.1.1885.29;6.1.1.1971.30;10.1.1.925.22;3.1.1.1840.30;2.1.1.1223.24;2.1.1.1900.29;2.…	265	0.717794	0.0466673	263	0.831764	0.371296	265	0.613762	0.0030137	265	0.744732	0.0470449	266	0.855067	0.373257	266	0.625173	0.00304389	208	0.201372	0.00023704	208	0.233346	0.0191703	209	0.177011	4.89369e-05	0.565451	0.275885	4.89369e-05	0.00243728
71.01	P00355	Glyceraldehyde-3-phosphate dehydrogenase	GAPDH	35835.8	333	85.89	36	36	QASEGPLK;RVIISAPSADAPMFVMGVNHEK;VPTPNVSVVDLTCRLEKPAK;AENGKLVINGK;VIHDHFGIVEGLMTTVH;VIISAPSADAPMFVMGVNHEKYDNSLK;GILGYTEDQVVSCDFNSDTHSSTFDAGAGIALNDHFVK;LVINGK;AITIFQERDPANIK;VGVNGFGR;VPTPNVSVVDLTCR;AITIFQERD;VSVVDLTCR;IVSNASCTTNCLAPLAK;GAAQNIIPASTGAAK;VKVGVNGFGR;LISWYDNEFGYSNR;VIHDHFGIVEGLMTTVHAITATQK;WGDAGATYVVESTGVFTTMEK;LTGMAFR;RVIISAPSADAPMFVMGVNHEKYDNSLK;VIPELNGK;VDIVAINDPFIDLHYMVYMFQYDSTHGK;V…	1347	1346	2.1.1.1748.20;2.1.1.1994.7;5.1.1.2140.12;7.1.1.1607.2;4.1.1.1933.7;3.1.1.1862.21;7.1.1.1294.28;4.1.1.1913.8;4.1.1.1694.16;3.1.1.789.11;6.1.1.1572.25;11.1.1.1024.2;3.1.1.1823.19;3.1.1.810.20;10.1.1.1355.24;3.1.1.1173.23;4.1.1.1432.25;7.1.1.1296.10;4.1.1.1157.30;5.1.1.1146.16;11.1.1.2185.9;4.1.1.922.12;3.1.1.1973.3;3.1.1.1591.22;3.1.1.1493.26;5.1.1.1451.25;12.1.1.1707.30;7.1.1.1801.24;3.1.1.1049.19…	698	0.724436	0.310851	673	0.711214	0.750625	579	1.45881	0.794259	724	0.92045	0.605804	702	0.879022	0.863459	608	1.83654	0.544961	509	0.301995	0.0169563	490	0.288403	0.12505	397	0.608135	0.217462	0.874071	0.507229	0.0169563	0.141292
70.84	C5I4T6	Phosphoenolpyruvate carboxykinase 2	PCK2	70690.4	640	65.16	36	35	TLIGHVPDQR;GLGAIDTTQLFSIPK;DFWEQEVR;EIVSFGSGYGGNSLLGKK;VLNGDLGQLPAGVR;TVIVTPSQR;SYLTEQVNQDLPK;ETPIGLVPK;GQLGNWMSPAEFQQAVDERFPGCMQGR;QCPIMDPAWEAPEGVPIDAIIFGGR;VLDWICR;IGVQLTDSAYVVASMR;VLNGDLGQLPAGVRDFVER;LGKPVLQALGDGDFVK;EIVSFGSGYGGNSLLGK;DTVPLPAGGAR;FDSDGQLR;YVAAAFPSACGK;YNNCWLAR;DEGWLAEHMLILGITNPAGK;DEAGHFLWPGFGENAR;GLGAIDTTQLFSIPKDFWEQEVR;EGALDLR;SYLTEQVNQDLPKEVLAELEALEGR;HGVFVGSAMR;LCQPEGIHICD…	173	172	12.1.1.890.27;7.1.1.1771.21;8.1.1.888.22;2.1.1.1677.19;6.1.1.2240.20;7.1.1.2004.26;8.1.1.1748.16;11.1.1.1457.22;4.1.1.1115.12;2.1.1.1294.21;4.1.1.1816.22;11.1.1.1020.26;12.1.1.2032.26;6.1.1.2175.22;6.1.1.1952.20;8.1.1.1848.3;5.1.1.1748.30;5.1.1.1316.26;6.1.1.1903.30;5.1.1.1312.25;5.1.1.1320.12;11.1.1.1024.4;5.1.1.1324.14;11.1.1.866.14;5.1.1.1423.18;4.1.1.1100.22;10.1.1.902.24;11.1.1.1022.22;2.1.1…	167	2.12814	3.53989e-05	168	1.59956	0.00176431	143	4.87529	2.18351e-06	166	2.1677	4.41401e-05	168	1.6293	0.00215839	143	4.83059	2.72912e-06	155	1.39316	0.0124916	154	1.0666	0.206683	133	3.04789	0.0114442	2.57146	1.43461	2.18351e-06	0.000236529
70.73	B3VMR0	5-aminoimidazole-4-carboxamide ribonucleotide formyltransferase/IMP cyclohydrolase	purH	64463	592	71.96	35	35	AEISNAIDQYVTGTIGEGEDLAK;EVSDGIVAPGYDDEALK;LAGDKANYWWLR;SGVAYIAAPSGSAADKVVIAACDELGIVLAHTNLR;DVCISSDAFFPFRDNVDR;ALFEEVPELLTEAEKKEWIDKLR;VVVCNLYPFVK;NIPEDSADMAR;AFTHTAQYDEAISDYFR;TLTPVSTAYAR;HVSPAGAAVGIPLSEDEAK;NGNYCVLQMDHSYNPDENEVR;GISQMPLR;TLFGLR;APGQLALFSVSDKTGLVEFAR;VTVVCEPEDYAAVSSEMQGSDNKDTSLETRR;TVASPDVTLEEAVEQIDIGGVTLLR;RAEISNAIDQYVTGTIGEGEDLAK;NGQIIGIGAGQQSR;VTVVCEPEDYAAVSSEMQGSDNKDTSLETR;AP…	172	171	4.1.1.1130.2;11.1.1.1980.5;5.1.1.1771.21;6.1.1.1559.6;6.1.1.1810.24;7.1.1.1461.6;11.1.1.1887.16;8.1.1.1089.6;11.1.1.1873.2;7.1.1.1585.12;3.1.1.1194.30;12.1.1.1752.28;3.1.1.757.27;3.1.1.1290.18;8.1.1.1390.5;11.1.1.1855.3;8.1.1.1498.8;4.1.1.1152.24;3.1.1.1482.22;6.1.1.1424.24;12.1.1.1952.7;11.1.1.1874.18;12.1.1.927.16;3.1.1.1282.18;11.1.1.1879.22;11.1.1.1805.4;10.1.1.1862.6;12.1.1.1755.13;6.1.1.178…	153	1.1695	0.0953633	151	1.20226	0.0405952	146	1.47231	0.193223	162	1.7378	0.00769235	158	1.75388	0.00262574	155	2.208	0.0198067	135	1.01859	0.164804	131	1.0666	0.113848	128	1.28233	0.288931	1.46013	0.395187	0.00262574	0.0396423
70.53	B2ZF49	Hydroxyacyl-coenzyme A dehydrogenase/3-ketoacyl-coenzyme A thiolase/enoyl-coenzyme A hydratase alpha subunit	HADHA	83249.1	763	56.75	37	1	DSTASAIEVGLK	313	4	8.1.1.1050.13;7.1.1.1026.27;7.1.1.1026.8;8.1.1.1054.13	4	1.10662	0.765664	4	1.1695	0.749517	4	1.14815	0.710936	4	1.18032	0.642366	4	1.23595	0.629124	4	1.21339	0.597807	4	1.1695	0.578381	4	1.23595	0.566895	4	1.21339	0.539806	1.20698	0.0430105	0.539806	0.637845
70.53	P80021	ATP synthase subunit alpha, mitochondrial	ATP5A1	59687.1	553	61.84	35	35	GYLDKLEPSK;RTGAIVDVPVGEELLGR;LYCIYVAIGQK;LTDADAMK;EVAAFAQFGSDLDAATQQLLSR;EIVTNFLAGFEA;VLSIGDGIAR;TSIAIDTIINQK;GMSLNLEPDNVGVVVFGNDKLIK;VVDALGNAIDGKGPIGSK;ISVREPMQTGIK;LKEIVTNFLAGFEA;APGIIPR;STVAQLVK;NVQAEEMVEFSSGLK;TGAIVDVPVGEELLGR;FNDGTDEK;LELAQYR;QMSLLLR;DNGKHALIIYDDLSK;QVAGTMKLELAQYR;QKTGTAEVSSILEER;AVDSLVPIGR;QGQYAPMAIEEQVAVIYAGVR;TSIAIDTIINQKR;LTELLK;HALIIYDDLSK;ILGADTSVDLEETGR;FENAFLSHVISQHQ…	842	839	9.1.1.1262.18;9.1.1.1306.31;6.1.1.2071.12;7.1.1.1157.27;9.1.1.1430.14;5.1.1.1892.29;6.1.1.1303.9;6.1.1.1291.11;8.1.1.1779.14;9.1.1.1615.12;2.1.1.1557.15;8.1.1.2193.24;5.1.1.1151.16;3.1.1.1162.4;9.1.1.1629.8;10.1.1.2013.4;8.1.1.1415.26;7.1.1.1566.8;4.1.1.1730.18;10.1.1.1558.10;9.1.1.2091.2;3.1.1.1537.16;8.1.1.1315.28;9.1.1.1442.12;3.1.1.1203.11;4.1.1.1723.12;8.1.1.1076.25;12.1.1.1522.28;7.1.1.1310…	612	2.1677	6.6783e-06	569	2.42103	8.55691e-06	565	2.37684	0.000217953	609	1.78649	0.000625331	567	1.97697	0.000789009	561	1.94089	0.016722	451	0.625173	0.411693	409	0.704693	0.528061	406	0.731139	0.940661	1.66591	0.740571	6.6783e-06	0.000535872
70.28	D0G0C8	Chaperonin containing TCP1, subunit 2 (Beta)	CCT2	57443.6	535	75.7	38	38	LSSFIGAIAIGDLVK;ILIANTGMDTDK;LIEEVMIGEDK;RQVLLSAAEAAEVILR;NIGVDNPAAK;LKGSGNLEAIHVIK;LALVTGGEIASTFDHPELVK;VDNIIK;QALLNSAVDHGSDEVK;LGGSLADSYLDEGFLLDKK;AAHSEGNTTAGLDMK;GSGNLEAIHVIK;KLGGSLADSYLDEGFLLDKK;HGINCFINR;TPGKEAVAMESYAK;QVLLSAAEAAEVILR;KIHPQTIIAGWR;EGTIGDMAVLGITESFQVKR;ASLSLAPVNIFK;ILLSSGR;FRQDLMNIAGTTLSSK;SLHDALCVLAQTVK;LGGSLADSYLDEGFLLDK;DASLMVTNDGATILK;TVYGGGCSEMLMAHAVTQLANR;MLPTIIADNAGYDS…	314	310	7.1.1.938.7;6.1.1.2222.9;4.1.1.957.27;3.1.1.1509.26;4.1.1.832.24;5.1.1.2102.8;8.1.1.2039.14;9.1.1.1732.8;8.1.1.1140.3;6.1.1.1608.20;3.1.1.883.11;6.1.1.2232.12;9.1.1.1713.4;5.1.1.1782.20;5.1.1.1401.13;6.1.1.1112.9;6.1.1.1543.27;4.1.1.1728.14;4.1.1.838.27;6.1.1.1936.5;8.1.1.1853.11;5.1.1.2058.3;7.1.1.1479.19;7.1.1.955.26;6.1.1.1612.20;2.1.1.1762.19;2.1.1.1575.26;3.1.1.1022.6;10.1.1.868.15;7.1.1.959…	239	0.685488	0.289265	242	0.717794	0.476658	243	0.387258	0.000157707	234	0.704693	0.176175	242	0.731139	0.312967	241	0.390841	6.35953e-05	181	0.30761	0.0594205	183	0.313329	0.112677	185	0.183654	1.48031e-05	0.50006	0.215942	1.48031e-05	0.00101813
70.16	F1RFI1	Elongation factor Tu	TUFM	49450.9	452	76.11	37	37	VEAQVYILSK;TTLTAAITK;GTVVTGTLER;ELLTEFGYKGEETPIIVGSALCALEQR;YEEIDNAPEER;KYEEIDNAPEER;LLDAVDTYIPVPTR;ELLTEFGYKGEETPIIVGSALCALEQRDPELGLK;GDECEFLGHSK;EHLLLAK;TIGTGLVTDTPAMTEEDK;ADAVQDSEMVELVELEIR;DLEKPFLLPVESVYSIPGR;GITINAAHVEYSTANR;ELAMPGEDLK;NMITGTAPLDGCILVVAANDGPMPQTR;GLVMAKPGSIQTHQK;TVVTGIEMFHK;VEAQVYILSKEEGGR;SLERAEAGDNLGALVR;DPELGLK;DLEKPFLLPVESVY;ELAMPGEDLKLTLILR;HYAHTDCPGHADYVK;DKPHVNVGTIGHV…	221	221	7.1.1.1897.30;9.1.1.1263.2;11.1.1.902.18;9.1.1.781.20;3.1.1.1116.26;8.1.1.1874.21;10.1.1.1765.17;11.1.1.1888.23;4.1.1.1772.13;9.1.1.1051.30;7.1.1.1438.20;4.1.1.1840.17;10.1.1.1034.18;9.1.1.872.21;7.1.1.1901.29;10.1.1.1052.23;5.1.1.1673.19;8.1.1.1043.20;2.1.1.826.15;5.1.1.1719.25;7.1.1.1840.17;7.1.1.1434.17;2.1.1.1864.7;2.1.1.921.8;8.1.1.1200.25;5.1.1.1192.17;7.1.1.1852.24;5.1.1.1697.11;10.1.1.176…	210	1.48594	0.0507779	217	1.01859	0.989198	213	0.83946	0.0637586	207	1.25892	0.0222254	214	0.870964	0.723838	210	0.717794	0.131418	170	0.549541	0.0812123	173	0.37325	0.729582	171	0.322107	0.318826	0.840999	0.38879	0.0222254	0.162949
69.98	F1RRK9	Uncharacterized protein	LOC100155084	136389	1206	41.63	37	10	AVTVMMDPSSTQR;NLPSLFK;AVMEQIPDIQKESLDQFDCK;KGADHTATPAADGEDEEMMATEVATPATAELTDLGK;LLDNLLALIR;GADHTATPAADGEDEEMMATEVATPATAELTDLGK;EVVDLITVCCVSK;AMDQVNALCEELVK;LLNPSLQK;SMLCEDETTDENPESQEMLEEQLVR	183	43	3.1.1.1280.10;6.1.1.1732.28;8.1.1.1742.24;10.1.1.1597.28;11.1.1.1718.22;5.1.1.1574.27;3.1.1.900.29;3.1.1.1278.29;5.1.1.1040.26;9.1.1.1362.30;3.1.1.904.28;10.1.1.1347.30;11.1.1.1460.17;5.1.1.1044.25;5.1.1.1048.23;10.1.1.1352.18;3.1.1.1303.31;3.1.1.1282.31;12.1.1.1945.2;2.1.1.827.29;10.1.1.1347.14;2.1.1.1344.30;12.1.1.1454.19;8.1.1.1737.26;10.1.1.1601.24;6.1.1.1363.19;2.1.1.950.27;2.1.1.1339.15;12.…	37	0.981748	0.851166	37	0.981748	0.91353	37	0.972747	0.873682	37	1.02802	0.941163	37	1.01859	0.995708	37	1.01859	0.785226	37	0.990832	0.630196	37	0.981748	0.617784	37	0.972747	0.548648	1.01179	0.0215934	0.548648	0.641125
69.52	K7GPD4	Integrin beta	ITGB4	200769	1805	29.64	37	37	QLTSDYTIGFGK;TLTSTGTLSSQVDQQFFQS;MLLIENLR;NDEECHLDATGTYTQYK;ISGNLDAPEGGFDAILQTAVCTR;LCTENLLKPDTR;LGLCEDLR;AIEDLDGTHVCQLPEADQK;LVFSALGPTSLK;MGQDLANVLR;ENLMASDHLDTPMLR;DYSTLTSLSSQSLPPIWEDGR;VSWQEPQCER;ECDQLRQEVEENLNEVYR;DYIPAEGELLFQPGETWKELQVK;RPDGDILGYLVTCEMAHGGEPATTFLVDGDSPESR;VPLFIRPEDDDEKQLLVEAIDVPVGTATLGR;KQDHTIVDTVLMAPR;TSGFLCNDR;LAAGVPNTPTR;NVISLTEDVEEFR;EQASGIVSFEQPEYFVSSGEHVAR;QDHTIVDTVLMA…	123	123	4.1.1.1814.22;1.1.1.742.2;3.1.1.1797.21;8.1.1.1629.24;7.1.1.1893.26;3.1.1.743.26;3.1.1.1318.19;2.1.1.1322.15;2.1.1.1738.17;4.1.1.1715.20;4.1.1.699.27;8.1.1.1917.25;12.1.1.1388.19;4.1.1.1134.28;9.1.1.1461.21;5.1.1.1956.11;10.1.1.1065.14;7.1.1.1474.3;9.1.1.1457.25;7.1.1.1106.27;5.1.1.1947.10;2.1.1.1506.31;12.1.1.916.30;9.1.1.1393.7;4.1.1.1760.12;9.1.1.1397.7;8.1.1.946.31;10.1.1.1061.12;2.1.1.778.9;…	114	0.428549	0.000149734	114	0.420727	0.000693469	112	0.469894	8.79298e-05	118	0.554626	4.93649e-05	118	0.544503	0.000236679	117	0.597035	2.87525e-05	111	0.515229	0.00342524	111	0.496592	0.0132584	108	0.554626	0.0021105	0.518152	0.0603745	2.87525e-05	0.00161798
69.47	I3LIL4	myosin IC	MYO1C	122029	1065	37.18	35	34	AVASEIFK;DLQIYSR;QLLLTPNAVVIVEDAK;DRLLQSNPVLEAFGNAR;DGIIDFTPGSELLITK;GEELLSPLNLEQAAYAR;YLGLMENLR;NILDPSWPTPPPALR;CPQNAFFLDHVR;QPGRFDEVLIR;LLQFYAETCPAPER;GVSFYEVPPHLFAVADTVYR;NPQSYLYLVK;VSNININQGSITFAGGPGR;YMDVQFDFK;DQAVMISGESGAGK;NFHVFYQLLEGGEEETLR;NGHLAVVAPR;IIAKGEELLSPLNLEQAAYAR;NFHVFYQLLEGGEEETLRR;MSLLQLVEILK;SEQEEYEAEGIAWEPVQYFNNK;TLFATEDALEVR;LGADEISPK;VLQALGSEPIQYAVPVVK;GDVVLQSDHVIETLTK;DAE…	163	162	12.1.1.1145.10;8.1.1.1516.11;12.1.1.1762.23;3.1.1.1571.10;7.1.1.1492.9;7.1.1.1744.16;10.1.1.1540.30;5.1.1.1333.26;8.1.1.1518.17;7.1.1.1674.5;10.1.1.1098.18;2.1.1.1354.2;7.1.1.1470.25;12.1.1.1149.10;5.1.1.1294.31;12.1.1.1349.20;6.1.1.2162.2;6.1.1.1692.29;3.1.1.769.19;5.1.1.1334.8;8.1.1.1772.16;10.1.1.1278.4;6.1.1.1501.9;10.1.1.1346.2;5.1.1.1293.22;6.1.1.1688.28;5.1.1.1517.27;7.1.1.1478.27;6.1.1.14…	175	1.34276	0.38989	172	1.18032	0.835654	169	1.59956	0.18388	173	1.13763	0.280466	169	0.981748	0.666678	165	1.33045	0.122739	147	0.448745	0.681742	144	0.390841	0.31683	141	0.549541	0.951185	1.01346	0.435266	0.122739	0.371128
69.23	A0A0B8RTY4	Aconitate hydratase	ACO1	98213.7	889	61.08	37	37	DFESCLGAK;VLLEAAIR;VILQDFTGVPAVVDFAAMR;KDDVENILNWNVLQHENIEVPFKPAR;EVYQKIETVNESWNALEAPSDTLYSWNPK;FFNLNK;FFNLNKLEDSR;ANYLASPPLVIAYAIAGTIR;IETVNESWNALEAPSDTLYSWNPK;GQQVFLK;SPPFFEDLTLDLQPPK;YQQAGLPLIILAGK;IIPPGSGIIHQVNLEYLAR;NCDQFLVK;NQDLEFER;ATIANMCPEYGATAAFFPVDEVSIK;LMGNPHPLVTSTDIVLTITK;GPFLLGIK;FVEFFGPGVAQLSIADR;SNPFAHLAEPLDPAQPGKK;FDTDVELTYFHNGGILNYMIR;DIWPTRDEIQAVER;TFQAVMR;DFSDSSQDPDFAQVVELDLK;…	164	164	12.1.1.1594.26;5.1.1.1285.27;3.1.1.1706.29;9.1.1.1078.8;7.1.1.1932.29;8.1.1.1937.25;6.1.1.1397.11;11.1.1.1108.10;6.1.1.1401.11;4.1.1.1668.7;12.1.1.923.23;8.1.1.1579.14;3.1.1.791.23;10.1.1.1061.10;9.1.1.1599.25;8.1.1.1734.25;7.1.1.936.14;4.1.1.1680.7;3.1.1.1758.11;9.1.1.1594.27;7.1.1.1686.23;7.1.1.1781.19;1.1.1.810.18;5.1.1.1643.20;8.1.1.1213.13;3.1.1.1751.10;5.1.1.1888.23;8.1.1.1180.16;8.1.1.1738…	141	0.457088	0.00322723	141	0.483059	0.015719	136	0.672977	0.165629	146	0.691831	0.0991239	147	0.737904	0.289909	141	1.00925	0.965178	133	0.413047	0.000898516	132	0.444631	0.0160188	125	0.608135	0.118304	0.62402	0.191042	0.000898516	0.0188994
68.95	K9IVE8	Methylenetetrahydrofolate dehydrogenase (NADP+ dependent) 1	MTHFD1	101093	935	49.63	36	35	TDPTTLTDEEINR;VLLSSLER;GCLELIK;KGEPISAEDLGVSGALTVLMK;LNLKTPVPSDIDISR;LGIEKTDPTTLTDEEINR;TDTEAELDLVSR;STTTIGLVQALGAHLHQNVFACVR;EHGAFDAVK;QPSQGPTFGIK;EIGLLSEEVELYGETK;IVGDVAYSEAK;YVVVTGITPTPLGEGK;GVPTGFVLPIR;APAEILNGK;AYIEENLELVEK;TPVPSDIDISR;AAQAPSSFQLLYDLELPIEDK;AGFITPVPGGVGPMTVAMLMQSTVESAEHFLEK;LVGPEGFVVTEAGFGADIGMEK;LVPSVNGVR;FSDIQLR;GALALAQAVQR;EQVPGFTPGLAILQVGNR;TANLNEEVNKGDIVVVAAGKPEMVK;WIIQ…	197	191	5.1.1.1218.8;10.1.1.1330.4;3.1.1.973.25;11.1.1.1094.14;5.1.1.1110.28;3.1.1.785.11;3.1.1.1770.20;10.1.1.995.23;5.1.1.1650.25;6.1.1.1034.4;6.1.1.1530.31;5.1.1.1212.14;2.1.1.1389.26;3.1.1.1946.13;2.1.1.1010.10;12.1.1.1865.8;8.1.1.1645.28;2.1.1.891.29;10.1.1.1657.10;12.1.1.1874.21;6.1.1.2168.4;5.1.1.1357.15;4.1.1.891.27;10.1.1.1150.27;10.1.1.1333.16;8.1.1.1772.13;9.1.1.1197.11;8.1.1.1423.13;9.1.1.165…	181	0.648634	0.0915462	182	0.636796	0.126153	178	0.847227	0.497522	185	0.824138	0.861658	187	0.824138	0.994347	182	1.09648	0.387675	157	0.369828	0.294803	156	0.383707	0.447915	153	0.496592	0.990349	0.692961	0.240689	0.0915462	0.332219
68.79	F1SRC5	Aconitate hydratase, mitochondrial	ACO2	84330.5	770	52.99	35	35	NDANPETHAFVTSPEIVTALAIAGTLK;DSSGQRVDVSPTSQR;EGWPLDIR;KQGLLPLTFADPADYNK;DGYAQVLR;YDLLEK;IHPVDKLTIQGLK;HPNGTQETILLNHTFNETQIEWFR;NAVTQEFGPVPDTAR;VGLIGSCTNSSYEDMGR;LEAPDADELPR;LTGSLSGWTSPKDVILK;GHLDNISNNLLIGAINIENGK;DLEDLQILIK;VDVSPTSQR;VAMSHFEPHEYIR;VAGILTVK;DVGGIVLANACGPCIGQWDRK;AKDINQEVYNFLATAGAK;LQLLEPFDKWDGKDLEDLQILIK;GHLDNISNNLLIGAINIENGKANSVR;CIIKHPNGTQETILLNHTFNETQIEWFR;DINQEVYNFLATAGAK;LTGSL…	253	251	7.1.1.1954.13;2.1.1.1114.31;7.1.1.1969.7;6.1.1.1194.29;8.1.1.919.13;2.1.1.1118.31;6.1.1.2010.10;9.1.1.926.30;6.1.1.1736.10;7.1.1.1035.28;5.1.1.1389.26;5.1.1.1604.15;6.1.1.1558.16;2.1.1.1151.9;5.1.1.1573.6;2.1.1.1258.3;5.1.1.1603.25;3.1.1.855.7;10.1.1.997.3;7.1.1.1031.30;3.1.1.1071.31;8.1.1.1061.26;6.1.1.1886.8;9.1.1.1878.27;2.1.1.811.11;5.1.1.1586.16;4.1.1.849.27;12.1.1.1007.30;7.1.1.1958.10;6.1.…	222	2.29087	4.50795e-05	219	1.65959	0.000325683	222	2.05116	0.00375905	224	2.18776	0.000755799	221	1.58489	0.00455719	224	1.94089	0.0372886	205	1.03753	0.0546543	201	0.724436	0.187167	204	0.954993	0.623701	1.63212	0.575022	4.50795e-05	0.002298
68.76	I3LSM7	MICOS complex subunit MIC60	IMMT	81411.5	734	54.22	33	33	ISSVSEVMK;IAGAGILFVGGGIGGTILYAK;KVEEVRDAMENEMR;LTEQELQFR;GVYSEETLR;VEEVRDAMENEMR;QAAAHTDHLRDVLR;VAMIDETR;KAHQLWLSVEALK;LSQEQVDNFTLDINTAYAR;GIEQAVQSHAVAEEEAR;SLEDALSQSAYITQQAIVAQNAAVQAVTAHANILK;QEQVKIESLVK;ADRPATGEGKPKPATSEEASSTSVR;RLSQEQVDNFTLDINTAYAR;ERPPEEVAAR;LHSMIVDLDNVVQK;KAVDEAADALLK;VQEQELKYEFEQDLSEKLTEQELQFR;VVSQYHELVVQAR;YEFEQDLSEKLTEQELQFR;LSADDLNSLIAHAHR;TAMDDSEVAGEKK;QHIALALEK;LRGIEQA…	177	177	6.1.1.2077.16;9.1.1.1223.14;7.1.1.1321.6;8.1.1.1225.8;5.1.1.1055.18;10.1.1.1658.25;2.1.1.1493.16;10.1.1.1653.5;4.1.1.830.11;8.1.1.1338.5;3.1.1.1587.21;4.1.1.1527.14;7.1.1.1323.20;12.1.1.931.11;2.1.1.1344.31;10.1.1.1815.28;12.1.1.1433.27;7.1.1.1327.3;10.1.1.947.19;12.1.1.1421.25;10.1.1.1210.13;12.1.1.1437.31;2.1.1.993.18;5.1.1.1047.19;8.1.1.1346.4;9.1.1.1638.24;7.1.1.978.19;4.1.1.675.26;8.1.1.991.…	185	1.87068	1.68919e-05	183	1.88799	5.27157e-06	187	1.61436	0.00470365	183	1.83654	4.20957e-05	180	1.85353	1.32853e-05	184	1.59956	0.0101406	177	1.45881	6.01505e-05	175	1.47231	5.97104e-05	177	1.28233	0.0379526	1.68233	0.220399	5.27157e-06	0.000447877
68.67	I3LS00	Polyadenylate-binding protein	PABPC1	71861.7	647	57.65	33	24	IVATKPLYVALAQR;AVPNPVINPYQPAPPSGYF;NPQQHLNAQPQVTMQQPAVHVQGQEPLTASMLASAPPQEQK;FGPALSVK;AVPNPVINPYQPAPPSGY;NFGEDMDDER;FSPAGPILSIR;MNPSAPSYPMASLYVGDLHPDVTEAMLYEK;NLDDGIDDER;NLDDGIDDERLR;VDEAVAVLQAHQAK;SGVGNIFIK;NFGEDMDDERLKDLFGK;VVCDENGSKGYGFVHFETQEAAER;LFPLIQAMHPTLAGK;GFGFVSFER;GYGFVHFETQEAAER;YQGVNLYVK;NFGEDMDDERLK;AVNSATGVPTV;SKVDEAVAVLQAHQAK;EFSPFGTITSAK;KEFSPFGTITSAK;QAHLTNQYMQR	208	140	12.1.1.1688.2;4.1.1.925.24;4.1.1.1768.31;1.1.1.803.14;7.1.1.1293.16;9.1.1.1233.11;4.1.1.779.14;11.1.1.1023.16;1.1.1.787.19;9.1.1.1225.13;2.1.1.989.7;8.1.1.1325.15;10.1.1.1261.12;2.1.1.838.15;1.1.1.936.13;2.1.1.1192.12;3.1.1.804.21;11.1.1.1025.20;3.1.1.1267.30;12.1.1.1690.11;8.1.1.1329.11;12.1.1.1038.16;5.1.1.983.9;2.1.1.991.26;1.1.1.798.14;3.1.1.1000.12;3.1.1.1271.30;11.1.1.1033.20;11.1.1.1037.22…	117	1.7378	0.000581602	117	1.87068	0.00023386	111	3.40408	5.3967e-06	118	1.75388	0.00107228	118	1.90546	0.000429131	112	3.46737	9.39716e-06	109	0.83946	0.343279	109	0.972747	0.256021	103	1.6293	0.0124255	1.9882	0.921927	5.3967e-06	0.00044969
68.38	F1S9Q3	Uncharacterized protein	-	71209.1	645	57.36	40	27	RFDDAVVQSDMK;LDKSQIHDIVLVGGSTR;DNNLLGKFELTGIPPAPR;NQVAMNPTNTVFDAKR;SFYPEEVSSMVLTK;GPAVGIDLGTTYSCVGVFQHGK;GTLDPVEK;SQIHDIVLVGGSTR;LYQSAGGMPGGMPGGFPGGGAPPSGGASSGPTIEEVD;RFDDAVVQSDMKHWPFVVVNDAGRPK;SINPDEAVAYGAAVQAAILSGDK;MKEIAEAYLGK;FDDAVVQSDMKHWPFVVVNDAGRPK;NQVAMNPTNTVFDAK;QTQTFTTYSDNQPGVLIQVYEGER;FDDAVVQSDMK;CNEIINWLDK;SKGPAVGIDLGTTYSCVGVFQHGK;FELTGIPPAPR;AVGIDLGTTYSCVGVFQHGK;NSLESYAFNMK;HWPFVVVND…	824	534	10.1.1.1155.28;2.1.1.1251.13;6.1.1.1605.5;3.1.1.867.13;12.1.1.1249.7;8.1.1.991.27;2.1.1.1186.26;12.1.1.1098.21;4.1.1.1215.13;7.1.1.1059.14;7.1.1.1008.8;11.1.1.1180.24;8.1.1.1440.5;10.1.1.867.24;10.1.1.814.31;2.1.1.1439.26;5.1.1.1159.14;2.1.1.1468.9;5.1.1.1338.10;12.1.1.1511.28;7.1.1.1115.10;4.1.1.1736.16;9.1.1.859.31;7.1.1.911.20;11.1.1.1088.18;6.1.1.1251.8;11.1.1.874.28;11.1.1.1179.24;2.1.1.925.…	312	2.18776	0.000253506	302	2.58226	0.00136718	310	1.70608	0.00709896	309	1.75388	0.0179053	299	2.05116	0.0742355	308	1.38038	0.248201	268	0.744732	0.291922	255	0.903649	0.713943	263	0.580764	0.870439	1.57089	0.691323	0.000253506	0.00779037
68.36	F1RIE2	damage specific DNA binding protein 1	DDB1	126954	1140	36.49	36	36	LYEWTTEKELR;VVEELTR;IAVMELFRPK;QGQGQLVTCSGAFK;YLLGDMEGR;IGRPSETGIIGIIDPECR;YNACILEYK;KICYQEVSQCFGVLSSR;LGKDPNTYFIVGTAMVYPEEAEPK;SDPNRETDDTLVLSFVGQTR;GESKDLLFILTAK;EMLGGEIIPR;VTLGTQPTVLR;LPSFELLHK;SVLLLAYKPMEGNFEEIAR;LYEWTTEK;ALYYLQIHPQELR;IVVFQYSDGK;GDFILVGDLMR;GAVYSMVEFNGK;ALVSEWKEPQGK;LEELHVIDVK;LYDGLFK;MQEVVANLQYDDGSGMK;GLWPLR;QSGESIDIITR;IEVQDTSGGTTALRPSASTQALSSSVSSSK;TKGDFILVGDLMR;EATADDLIKV…	104	102	9.1.1.794.20;8.1.1.1713.23;4.1.1.1375.31;6.1.1.2082.10;11.1.1.1273.4;10.1.1.1156.5;12.1.1.988.7;7.1.1.1678.4;6.1.1.1721.14;5.1.1.1230.6;4.1.1.774.28;5.1.1.1675.11;4.1.1.1059.16;7.1.1.1904.12;11.1.1.1108.8;8.1.1.913.7;6.1.1.2091.9;8.1.1.1716.24;6.1.1.2103.16;6.1.1.2087.6;9.1.1.1386.6;3.1.1.1127.14;10.1.1.1164.6;11.1.1.1160.22;7.1.1.1913.19;12.1.1.1125.16;11.1.1.1158.15;5.1.1.1444.7;8.1.1.1460.6;2.…	119	0.887156	0.619096	119	0.685488	0.47587	117	0.691831	0.462947	117	0.816582	0.459333	117	0.619441	0.0561595	115	0.648634	0.0596186	97	0.401791	0.127267	96	0.310456	0.0333507	95	0.328095	0.0161097	0.609494	0.207634	0.0161097	0.136334
67.86	Q0PY11	Elongation factor 1-alpha	EEF1A	50140.6	462	75.32	34	17	YYVTIIDAPGHRDFIK;YEEIVKEVSTYIK;SGDAAIVDMVPGK;EVSTYIKK;SGDAAIVDMVPGKPMCVESFSDYPPLGR;KIGYNPDTVAFVPISGWNGDNMLEPSANMPWFK;VETGVLKPGMVVTFAPVNVTTEVK;RGNVAGDSKNDPPMEAAGFTAQVIILNHPGQISAGYAPVLDCHTAHIACK;IGYNPDTVAFVPISGWNGDNMLEPSANMPWFK;DGNASGTTLLEALDCILPPTRPTDKPLR;GNVAGDSKNDPPMEAAGFTAQVIILNHPGQISAGYAPVLDCHTAHIACK;EVSTYIK;YEEIVKEVSTYIKK;KDGNASGTTLLEALDCILPPTRPTDKPLR;DGNASGTTLLEALDCILPPTRPTDKPLRLPLQDVYK;YYVT…	1066	476	2.1.1.1432.22;4.1.1.1197.30;2.1.1.1572.27;6.1.1.2163.28;6.1.1.1777.28;12.1.1.1512.24;4.1.1.1458.30;7.1.1.1751.20;6.1.1.1618.21;3.1.1.1540.21;5.1.1.1710.13;7.1.1.1983.17;2.1.1.1597.24;5.1.1.1456.8;2.1.1.1440.25;3.1.1.1590.30;2.1.1.1739.30;3.1.1.1524.27;6.1.1.1417.12;6.1.1.1926.28;4.1.1.1462.30;5.1.1.1563.22;8.1.1.2017.24;8.1.1.922.25;5.1.1.1454.25;10.1.1.1750.15;2.1.1.1605.20;6.1.1.1413.17;7.1.1.1…	283	1.18032	0.475087	278	1.70608	0.109787	267	1.83654	0.0469344	282	1.0666	0.516108	277	1.5417	0.123513	265	1.65959	0.053401	241	0.398107	0.990654	237	0.564937	0.437046	226	0.625173	0.241883	1.19638	0.545298	0.0469344	0.241241
66.45	A0A0B8S073	High density lipoprotein binding protein	HDLBP	141542	1268	33.83	34	34	IDLPAENSNSETIVITGK;LSVTVDPK;VATLNSEEESDPPTYKDAFPPLPEK;GNSLQEILER;SGLIPQQIR;IIFPAAEDKDQDLITIIGR;DAPWTASSSEKAPDMSSSEEFPSFGAQVAPK;GEPEKLGQALTEVYAK;IQIPRPDDASNQIR;LQDLELK;SSVAVLTQESFAEHR;LQEILER;SFTVDIR;LEHDVNIQFPDKDDGSQPQDHITITGYEK;VHVEFTEGEDR;LQTQASATVAIPK;ITLEGPTEDVSAAQEQIEAMVK;EIAEEYGGVMVSFPR;VATLNSEEESDPPTYK;IIFPAAEDKDQDLITIIGREDAVR;LGQALTEVYAK;DQGLSIMVSGK;ICLEIMQR;TKDLIIEQR;ELLELASR;IEGDPQGVQQA…	130	126	8.1.1.900.13;12.1.1.1179.8;11.1.1.1914.5;12.1.1.991.20;10.1.1.1253.24;10.1.1.1779.8;11.1.1.1517.27;4.1.1.996.13;10.1.1.1769.24;10.1.1.1258.24;4.1.1.822.22;8.1.1.1608.6;12.1.1.1175.10;8.1.1.1616.6;9.1.1.1100.9;8.1.1.1620.6;5.1.1.1211.20;9.1.1.1096.8;9.1.1.1193.23;3.1.1.1466.11;12.1.1.1182.13;3.1.1.902.17;12.1.1.1181.20;9.1.1.781.11;12.1.1.1184.11;10.1.1.1904.7;5.1.1.1711.16;7.1.1.1573.9;12.1.1.136…	113	0.448745	0.00264137	114	0.529663	0.00816723	113	0.487529	0.00245583	114	0.510505	0.00309891	114	0.608135	0.00949243	114	0.554626	0.0028827	109	0.436516	0.00905516	108	0.519996	0.0221822	106	0.47863	0.0237429	0.517311	0.0532947	0.00245583	0.038004
66.34	K9J6K2	Utrophin	UTRN	394030	3432	21.24	50	50	TLTDLLNNSESK;LEELNQTGQIFLEQMGK;VFLADQPIEAPEEPRR;ILYNDLGAQVTEGKQDLER;AQVSLNVLNDLAK;LRDLQGAMDDLDADMKEAEAVR;SLQNDLEAEQVK;ILLSWVR;DLDEILENQKPTLCELAEETK;VVLASSPSDIPVQSPR;LHDVLMELQKR;WGAITAQVK;LLQVSVDDRLK;LLDPEDVAVQLPDKK;ECPIVGFR;ARPSAPDFVQQGFESLVGR;SNIVTVGDVEEINK;DLHLLEEITPK;QPDVILEASGPEAIQIR;QALDQLSEIGQDVGQLLDNPK;ADDGQNEFSDIIK;QQQLEDMIIDSLQWDDHREETEELMR;EVAGPTEMCDQR;KADLNSITESSAALQNLIEGSEPVLEEK;SSPPP…	106	106	9.1.1.1775.11;2.1.1.1059.31;4.1.1.1239.4;9.1.1.1576.22;4.1.1.1854.10;12.1.1.1592.2;7.1.1.2016.14;12.1.1.1774.26;11.1.1.1371.5;6.1.1.2172.5;7.1.1.1313.17;11.1.1.953.18;9.1.1.1275.29;11.1.1.1976.7;3.1.1.1832.18;11.1.1.1368.19;10.1.1.960.10;10.1.1.1209.3;4.1.1.1311.26;3.1.1.1025.10;5.1.1.2038.5;12.1.1.1596.2;2.1.1.1939.14;11.1.1.1227.15;3.1.1.1858.2;2.1.1.900.25;11.1.1.1822.23;8.1.1.1346.17;12.1.1.1…	106	0.57544	0.0575952	102	0.586138	0.0030556	108	0.465586	5.64419e-05	108	0.772681	0.369451	104	0.751623	0.0378182	110	0.613762	0.00155265	105	0.672977	0.941433	100	0.672977	0.330874	108	0.534564	0.0496102	0.638476	0.100052	5.64419e-05	0.00265829
66.24	F1SPF3	DNA helicase	MCM2	101528	903	48.5	32	32	QLVAEQVAYQR;AGIVTSLQAR;VRGDINVLLCGDPGTAK;VMLESFVDTQK;FGAQQDTIEVPEKDLVDKAR;EDGGLGGTPEPAMPNTYGVEPLPQEVLR;ESLVVNYEDLAAR;ATEDGEEDEEMIESIENLEDLK;ISHLPLVEELR;EWVSMAGPR;QINIHNLSAFYDSELFR;AIFTTGQGASAVGLTAYVQR;FDILCVVR;AESSESFTVASSPAPR;GVCLIDEFDKMNDQDRTSIHEAMEQQSISISK;DNNELLLFILK;CTVIAAANPIGGR;EHVLAYFLPEAPAELLQIFDEAALEVVLAMYPK;HHPSNKEDGGLGGTPEPAMPNTYGVEPLPQEVLR;GLALALFGGEPK;GVCLIDEFDKMNDQDR;DTVDPVQDEMLAR;…	170	170	12.1.1.962.30;10.1.1.1215.21;8.1.1.1190.22;3.1.1.1583.22;3.1.1.943.30;10.1.1.1219.22;5.1.1.1030.25;6.1.1.1593.24;7.1.1.1833.4;11.1.1.1094.24;11.1.1.1632.21;2.1.1.1624.15;10.1.1.834.27;4.1.1.1073.3;4.1.1.1503.19;5.1.1.1274.3;9.1.1.1454.5;12.1.1.966.30;9.1.1.1234.24;8.1.1.1573.6;1.1.1.996.14;12.1.1.1226.15;5.1.1.1631.25;3.1.1.1241.30;3.1.1.901.15;2.1.1.1855.26;6.1.1.2027.2;6.1.1.1601.20;5.1.1.1430.…	168	0.691831	0.126163	169	0.586138	0.0049751	166	0.717794	0.014	166	0.679204	0.0777043	167	0.586138	0.00255508	163	0.711214	0.00942848	155	0.394457	0.0262684	155	0.340408	0.00134329	152	0.416869	0.0155111	0.579477	0.148343	0.00134329	0.0254169
66.21	F1RP44	importin 5	IPO5	120352	1067	50.33	34	34	YAEYFLRPMLQYVCDSSPEVR;FLFDSVSSQNMGLR;SELLMIIQMETQSSMR;LMVPLLK;EHIMQMLQNPDWK;QMAAVLLR;TQTDFSDMEDDDPQISYMISAWAR;ITFLLQAIR;FVPYYDLFMPSLK;YAACNAVGQMATDFAPGFQK;VQAHAAAALINFTEDCPK;HFADLLPGFLQAVNDSCYQNDDSVLK;ICDIAAELAR;QAAAYGLGVMAQYGGDNYRPFCTEALPLLVR;SLVEIADTVPK;ELKEGFVEYTEQVVK;QLALEVIVTLSETAAAMLR;AIGTEPDSDVLSEIMHSFAK;VAAAESMPLLLECAR;LVLPMIK;ATAAFILANEHNVALFK;FYFHDGVR;LCGDTSLNNMQR;LLSSAFDEVYPTLPTDVQTAIK…	159	159	6.1.1.2076.20;6.1.1.1573.15;7.1.1.1368.14;9.1.1.807.30;9.1.1.1853.3;7.1.1.1372.21;3.1.1.1478.22;9.1.1.1266.24;6.1.1.2076.5;2.1.1.989.22;3.1.1.1490.24;9.1.1.1857.6;5.1.1.1565.25;8.1.1.1563.23;3.1.1.1379.5;6.1.1.1569.18;7.1.1.1370.26;6.1.1.1291.14;8.1.1.1745.4;3.1.1.1023.29;9.1.1.1633.22;6.1.1.2080.20;3.1.1.1377.9;5.1.1.1917.22;9.1.1.1167.22;4.1.1.1365.23;7.1.1.1910.31;4.1.1.1418.22;6.1.1.2075.4;2.…	152	1.88799	5.64518e-06	153	1.85353	0.0008792	155	1.6293	0.000125209	152	1.72187	0.0168792	153	1.67494	0.381017	154	1.48594	0.163812	121	0.724436	0.676465	122	0.717794	0.156558	125	0.654636	0.3092	1.39671	0.518823	5.64518e-06	0.00046152
65.79	F1RSE7	minichromosome maintenance complex component 4	MCM4	94137.7	836	55.62	33	33	LHGLDEEAEQKLFSEK;DMFEEALR;YQQLFEDIR;GQSDIAITR;TGIVDISILTTGMSATSR;QLVLQTGALVLSDNGICCIDEFDKMNESTR;FDLIFLMLDPQDEAYDRR;GMVSAYPR;TTIENIQLPHTLLSR;TSQLIPEMQEAFFQCQVCAHTAR;AEINILLCGDPGTSK;GSSAVGLTAYVTK;TSILAAANPIESQWNPK;NLNPEDIDQLIAISGMVIR;FSNKVEAVDVEEAKR;LAHHLVSLYYQSEEQAQEEVMDMAVLR;THIDVIHYR;APSAGAPLDLDMSSPLTYGTPSSR;SVLHEVMEQQTLSIAK;LQESPEDMPAGQTPHTVVLFAHNDLVDK;IAEPGTCER;SQLLQYVYNLVPR;GILLQLFGGTR;GSSAVG…	137	137	2.1.1.1020.8;5.1.1.1092.17;11.1.1.866.22;2.1.1.1279.31;6.1.1.1810.29;8.1.1.1330.2;2.1.1.1488.28;5.1.1.1632.17;6.1.1.1035.13;3.1.1.1759.26;4.1.1.690.21;9.1.1.1555.28;5.1.1.1533.22;12.1.1.886.2;10.1.1.1220.6;11.1.1.1344.10;12.1.1.1795.8;4.1.1.1529.13;5.1.1.1651.28;7.1.1.1337.11;3.1.1.1490.31;7.1.1.1333.11;9.1.1.1587.31;3.1.1.1427.28;9.1.1.1235.28;6.1.1.1273.25;3.1.1.1359.26;11.1.1.1350.25;3.1.1.176…	135	0.731139	0.187024	135	0.691831	0.0569447	136	0.580764	0.000717458	136	0.660694	0.0690228	136	0.625173	0.0173318	136	0.524808	0.000156933	128	0.420727	0.035066	128	0.401791	0.0205429	128	0.334195	0.000733047	0.562182	0.140362	0.000156933	0.00576265
65.13	F1SJB5	Annexin	ANXA1	38729.9	346	69.65	34	4	GVDEATIIEILTK;GVDEATIIEILTKR;GSKGGPGSAVSPYPTFNPSSDVEALHK;GGPGSAVSPYPTFNPSSDVEALHK	701	125	11.1.1.1249.29;2.1.1.1178.29;3.1.1.1837.22;11.1.1.1245.30;2.1.1.1950.11;4.1.1.1487.6;2.1.1.1182.28;4.1.1.1475.4;5.1.1.1632.9;5.1.1.1850.2;12.1.1.1133.27;3.1.1.1720.2;3.1.1.1688.2;4.1.1.1653.23;5.1.1.1658.7;2.1.1.1749.2;3.1.1.1734.24;4.1.1.1660.2;4.1.1.1442.8;5.1.1.1658.2;6.1.1.1828.11;12.1.1.1257.28;12.1.1.1253.29;4.1.1.1483.3;5.1.1.1895.21;11.1.1.1237.27;3.1.1.1833.20;11.1.1.1212.16;10.1.1.1577.…	81	0.428549	0.436342	70	0.912011	0.702052	78	0.387258	0.319745	84	0.77983	0.676774	73	1.61436	0.454507	81	0.666807	0.5057	86	2.0893	0.34506	75	3.98107	0.0929274	83	1.78649	0.470297	1.43009	1.14356	0.0929274	0.333599
64.87	F1RQZ9	elongation factor Tu GTP binding domain containing 2	EFTUD2	109477	972	47.74	32	30	VADPVVTFCETVVETSSLK;ISDGVVLFIDAAEGVMLNTER;GHVTQDAPIPGSPLYTIK;DSIVQGFQWGTR;SYLFNIMDTPGHVNFSDEVTAGLR;TLDELGIHLTK;SIVIRPLEPQPAPHLAR;IAVEPVNPSELPK;YDWDLLAAR;ILDAVVAQEPLHR;VPAGNWVLIEGVDQPIVK;GLAEDIENEVVQITWNR;TLDELGIHLTKEELK;GLSEDVSISK;SFVEFILEPLYK;VLGENYTLEDEEDSQICTVGR;AFIPAIDSFGFETDLR;IYADTFGDINYQEFAK;ITMIAEPLEK;YYPTAEEVYGPEVETIVQEEDTQPLTEPIIKPVK;FFDDPMLLELAK;SIWAFGPDATGPNILVDDTLPSEVDK;EGPLCDELIR;MY…	162	156	8.1.1.1124.4;7.1.1.1972.17;3.1.1.1234.27;8.1.1.1993.19;8.1.1.979.27;5.1.1.1403.6;5.1.1.1394.6;9.1.1.987.24;4.1.1.1754.2;5.1.1.1941.6;2.1.1.1808.7;3.1.1.1653.4;3.1.1.1657.3;4.1.1.1183.4;5.1.1.1325.25;4.1.1.1729.27;7.1.1.1976.14;3.1.1.1492.14;12.1.1.1093.28;7.1.1.958.27;4.1.1.1582.2;4.1.1.1427.11;6.1.1.1191.8;5.1.1.1620.11;11.1.1.2005.4;6.1.1.1492.23;8.1.1.1905.25;7.1.1.1977.17;4.1.1.1750.2;7.1.1.1…	155	0.57544	0.0931574	153	0.452898	0.000683845	149	0.642688	0.0447282	157	0.685488	0.406301	156	0.529663	0.007605	153	0.758578	0.239963	136	0.337287	0.473019	133	0.270396	0.0101758	130	0.383707	0.287448	0.5243	0.166236	0.000683845	0.0157612
64.81	F2Z5D4	synaptotagmin binding cytoplasmic RNA interacting protein	SYNCRIP	69946.7	627	53.75	34	28	DLEGENIEIVFAKPPDQK;NLANTVTEEILEK;KYGGPPPDSVYSGQQPSVGTEIFVGK;GFCFLEYEDHKTAAQAR;VTEGLTDVILYHQPDDK;YGGPPPDSVYSGQQPSVGTEIFVGK;AMEEMNGKDLEGENIEIVFAKPPDQK;DLFEDELVPL;AIEALKEFNEDGALAVLQQFK;AFSQFGK;EFNEDGALAVLQQFK;GYAFVTFCTK;LMMDPLTGLNR;TKEQILEEFSK;VWGNVGTVEWADPIEDPDPEVMAK;VAEKLDEIYVAGLVAHSDLDER;LKDYAFIHFDER;PIEDPDPEVMAK;LKDYAFIHFDERDGAVK;DYAFIHFDERDGAVK;EQILEEFSK;EFNEDGALAVLQQFKDSDLSHVQNK;AIEALKEFNEDGAL…	316	259	8.1.1.1498.17;7.1.1.1214.26;5.1.1.1240.3;2.1.1.1168.31;12.1.1.1709.29;11.1.1.1793.27;2.1.1.1614.26;2.1.1.1706.28;2.1.1.1167.28;8.1.1.1494.16;2.1.1.1735.22;12.1.1.1758.30;8.1.1.1401.21;11.1.1.1427.15;6.1.1.1660.14;2.1.1.1866.23;5.1.1.1763.9;9.1.1.1106.16;12.1.1.1672.13;10.1.1.1084.21;6.1.1.1415.13;11.1.1.1934.3;10.1.1.1779.6;11.1.1.1380.27;12.1.1.1918.7;8.1.1.1416.26;7.1.1.1503.24;8.1.1.1248.8;3.1…	170	0.457088	0.0412	169	0.591562	0.175812	151	0.954993	0.896415	170	0.461318	0.073871	168	0.60256	0.281189	151	0.972747	0.673401	168	0.444631	0.202347	164	0.580764	0.595489	147	0.937562	0.331236	0.678903	0.224366	0.0412	0.228578
64.71	F1SEN1	Annexin	ANXA8	36728.4	327	77.37	32	32	SELSGKFER;PGLALQDAQDLYAAGEK;SIEDSIK;TLSSMIMEDTSGDYK;TKNQLQEIMK;DLTETLKSELSGKFER;DLTETLK;AWIEQEGVSVK;LIIALMYPPYKYEAK;TLSSMIMEDTSGDYKNALLNLVGSDP;SETHGSLEEAMLTVVK;VFEEYEK;NALLNLVGSD;DDLSGFVDPGLALQDAQDLYAAGEK;EGVIIEILASR;AQFGKDLTETLK;DLTETLKSELSGK;ILVCLLQGSR;LIIALMYPPYK;SIEDSIKSETHGSLEEAMLTVVK;NQLQEIMK;ELHDAMEGLGTK;NALLNLVGSDP;ELHDAMEGLGTKEGVIIEILASR;GSPHFNPDPDAETLYK;FITILCTR;NLHSYFAER;GIGTNEQAIIDVLT…	434	434	10.1.1.861.12;11.1.1.1948.22;6.1.1.1987.6;11.1.1.1374.30;11.1.1.1666.6;3.1.1.1515.4;10.1.1.1269.30;9.1.1.1113.16;11.1.1.1978.15;2.1.1.1544.10;11.1.1.1675.2;7.1.1.1769.4;2.1.1.1721.4;2.1.1.1589.9;11.1.1.1287.18;2.1.1.1420.10;5.1.1.1800.9;9.1.1.1348.10;6.1.1.1763.12;4.1.1.1314.8;5.1.1.1601.8;11.1.1.1233.4;10.1.1.963.9;10.1.1.1125.2;3.1.1.1989.12;3.1.1.1628.26;10.1.1.971.28;7.1.1.1027.20;11.1.1.1323…	337	1.57036	0.00214289	316	1.85353	0.00118874	329	1.04713	0.581929	333	1.41906	0.14495	311	1.67494	0.121249	328	0.928966	0.25631	277	0.912011	0.539711	255	1.10662	0.548351	269	0.648634	0.444614	1.26222	0.405558	0.00118874	0.0232019
64.69	F1SGJ3	Uncharacterized protein	FLNB	64440.2	610	70.49	33	31	GDYVLAVK;IPEIDSSDMSAHVTSPSGR;FNDEHIPESPYLVPVIAPSDDARR;VMYTPMAPGNYLIGVK;APSVATVGSICDLNLKIPEIDSSDMSAHVTSPSGR;AGPGTLSVTIEGPSK;LTVLSLQESGLK;VSYFPTVPGVYIVSTK;FNDEHIPESPYLVPVIAPSDDAR;FIPHENGVHTIDVK;AGSNMLLIGVHGPTTPCEEVSMK;EKGDYVLAVK;MDCQETPEGYK;APSVATVGSICDLNLK;EAGAGGLSIAVEGPSKAEITFDDHK;VNQPASFAIR;FADEHVPGSPFTVK;DAGYGGISLAVEGPSKVDIQTEDLEDGTCK;HVGNQQYNVTYVVK;SSTETCYSAIPK;DAGYGGISLAVEGPSK;GEAGVPAEFSIWTR;…	129	125	2.1.1.1074.15;3.1.1.1412.27;3.1.1.1351.31;2.1.1.1285.11;9.1.1.1175.30;11.1.1.963.29;2.1.1.1312.15;12.1.1.1515.7;12.1.1.922.31;3.1.1.1367.29;9.1.1.948.26;11.1.1.1058.19;12.1.1.1503.26;12.1.1.1529.24;11.1.1.961.9;2.1.1.1435.29;11.1.1.1417.22;3.1.1.1363.30;10.1.1.1147.25;3.1.1.939.16;3.1.1.1307.27;6.1.1.1598.5;11.1.1.901.25;4.1.1.1108.27;2.1.1.1473.20;7.1.1.1631.18;3.1.1.853.26;11.1.1.1052.31;2.1.1.…	123	1.00925	0.641008	122	0.972747	0.944198	123	0.879022	0.508723	123	1.1272	0.40578	122	1.08643	0.661205	123	0.981748	0.768724	123	0.630957	0.880723	122	0.619441	0.585155	123	0.549541	0.206331	0.88847	0.217384	0.206331	0.462272
64.24	P28491	Calreticulin	CALR	48287.5	417	71.46	34	33	EPTIYFKEQFLDGDGWTDRWIESK;CKDDEFTHLYTLIVRPDNTYEVK;VHVIFNYK;GQTLVVQFTVK;FYALSAR;NVLINKDIR;EQFLDGDGWTDRWIESK;IKDPDAVKPEDWDER;LITNDEAYAEEFGNETWGVTK;LFPDGLDQTDMHGDSEYNIMFGPDICGPGTK;EQFLDGDGWTDR;FEPFSNKGQTLVVQFTVK;HEQNIDCGGGYVK;SGTIFDNFLITNDEAYAEEFGNETWGVTK;KPEDWDEEMDGEWEPPVIQNPEYK;IDNSQVESGSLEDDWDFLPPK;AVLGLDLWQVK;FYGDQEKDKGLQTSQDAR;IMFGPDICGPGTK;IDNSQVESGSLEDDW;KVHVIFNYK;QIDNPDYK;LFPDGLDQTDMHGDSEYNIM…	284	283	9.1.1.1521.29;5.1.1.1264.9;7.1.1.1438.27;8.1.1.1658.23;5.1.1.2027.18;10.1.1.1539.25;9.1.1.1322.30;2.1.1.1571.13;8.1.1.1064.13;6.1.1.2221.20;3.1.1.1546.27;12.1.1.1613.8;6.1.1.1160.22;12.1.1.1016.4;10.1.1.1543.25;7.1.1.1449.29;4.1.1.1271.10;7.1.1.885.16;2.1.1.1717.19;4.1.1.1269.28;7.1.1.1241.26;7.1.1.1221.26;11.1.1.1493.27;3.1.1.1348.11;7.1.1.1043.7;7.1.1.864.29;5.1.1.1274.11;7.1.1.1233.29;2.1.1.15…	229	4.2462	5.42869e-09	234	3.40408	4.7693e-07	251	1.45881	0.00802202	235	4.28548	1.13859e-07	239	3.43558	8.00531e-06	255	1.45881	0.0578367	210	2.63027	0.000440293	214	2.0893	0.00705552	230	0.963829	0.513232	2.71103	1.24512	5.42869e-09	1.68018e-06
64.11	Q6QA25	Tropomyosin 3	TPM3	29032.3	248	82.26	35	24	MELQEIQLK;MLDQTLLDLNEM;LVIIEGDLERTEER;EQAEAEVASLNR;TEERAELAESR;IQVLQQQADDAEERAER;AGITTIEAVKR;LVIIEGDLERTEERAELAESR;EQAEAEVASLNRR;KIQVLQQQADDAEERAER;LMDQNLK;LVIIEGDLER;TIDDLEDKLK;IQVLQQQADDAEER;KIQVLQQQADDAEER;CREMDEQIR;KLVIIEGDLER;CTKEEHLCTQR;AREQAEAEVASLNR;AGITTIEAVK;KLVIIEGDLERTEERAELAESR;ALKDEEKMELQEIQLK;KLVIIEGDLERTEER;MLDQTLLDL	414	233	10.1.1.943.17;2.1.1.1732.18;5.1.1.936.16;10.1.1.1491.3;2.1.1.1736.21;7.1.1.1194.4;11.1.1.1331.6;2.1.1.1942.14;2.1.1.914.27;9.1.1.1447.6;12.1.1.1082.23;10.1.1.882.21;10.1.1.1206.6;11.1.1.1789.13;5.1.1.929.20;9.1.1.1150.12;11.1.1.1525.5;8.1.1.1223.3;12.1.1.1193.29;11.1.1.1516.11;11.1.1.1578.3;12.1.1.1806.18;8.1.1.1220.26;10.1.1.1675.15;11.1.1.1281.7;4.1.1.732.21;2.1.1.1752.16;10.1.1.1065.30;11.1.1.…	171	1.02802	0.551351	170	1.21339	0.407934	172	0.816582	0.0531597	171	1.28233	0.530695	170	1.49969	0.69454	172	1.01859	0.42119	157	0.772681	0.784697	156	0.887156	0.68261	157	0.591562	0.210767	1.03025	0.282752	0.0531597	0.25679
64.05	A0A0B8RZ32	Stress-induced phosphoprotein 1	STIP1	62462.5	543	54.7	33	13	DPQALSEHLKNPVIAQK;LMDVGLIAIR;LILEQMQK;LILEQMQKDPQALSEHLK;LILEQMQKDPQALSEHLKNPVIAQK;ALSAGNINDALQCYSEAIKLDPQNHVLYSNR;ALSAGNINDALQCYSEAIK;ALDLDANCKEAADGYQR;ALDLDANCK;AMDVYQK;DCEECIQLEPTFIK;AMADPEVQQIMSDPAMR;AAALEAMKDYTK	145	49	7.1.1.944.26;8.1.1.1268.30;7.1.1.948.26;7.1.1.1643.10;12.1.1.1197.14;9.1.1.1133.31;8.1.1.1398.31;8.1.1.1670.5;7.1.1.1647.8;8.1.1.1672.9;8.1.1.1264.31;8.1.1.1406.31;9.1.1.1137.29;8.1.1.1244.31;8.1.1.1680.8;9.1.1.1557.10;9.1.1.1275.18;9.1.1.1273.30;8.1.1.1240.30;7.1.1.940.29;8.1.1.1452.9;9.1.1.1277.28;7.1.1.918.26;7.1.1.942.14;9.1.1.1111.30;4.1.1.962.5;7.1.1.1651.10;9.1.1.1141.28;8.1.1.1448.12;9.1.…	43	0.847227	0.69345	43	0.83946	0.385136	43	0.704693	0.35042	43	1.05682	0.719471	43	1.04713	0.897977	43	0.879022	0.843636	43	0.928966	0.348638	43	0.92045	0.641168	43	0.77983	0.690766	0.905124	0.115076	0.348638	0.552947
64.01	D0G0C9	Chaperonin containing TCP1, subunit 7 (Eta)	CCT7	59473.2	543	68.88	31	31	VQGGALEESQLVAGVAFKK;TFSYAGFEMQPK;YNFFTGCPK;TCTIILR;CQVFEETQIGGER;ATISNDGATILK;INALTAASEAACLIVSVDETIK;STVDAPPAAGR;QVKPYVEEGLHPQIIIR;VQGGALEESQLVAGVAFK;IKEIAVTVK;LPIGDVATQYFADRDMFCAGR;GMDKLIVDGR;VHTVEDYQAIVDAEWNILYDKLER;GGAEQFMEETER;ALEIIPR;EGTDSSQGIPQLVSNISACQVIAEAVR;LLDVVHPAAK;DMFCAGR;TATQLAVNK;LPIGDVATQYFADR;GKATISNDGATILK;INALTAASEAACLIVSVDETIKNPR;QLCDNAGFDATNILNK;TLVDIAK;SLHDAIMIVR;TMMACGGSIQT…	265	256	3.1.1.746.18;2.1.1.1887.24;9.1.1.766.27;4.1.1.996.10;2.1.1.972.16;10.1.1.852.30;12.1.1.1503.18;3.1.1.776.29;2.1.1.1921.20;5.1.1.1073.3;7.1.1.1706.22;2.1.1.1287.7;5.1.1.999.3;3.1.1.1130.11;9.1.1.870.11;8.1.1.2039.26;3.1.1.1902.12;10.1.1.1125.14;9.1.1.1913.27;2.1.1.799.27;12.1.1.1350.28;6.1.1.1746.24;3.1.1.880.27;2.1.1.851.15;10.1.1.1907.29;7.1.1.2018.21;11.1.1.976.16;4.1.1.1696.25;6.1.1.2187.4;3.1…	223	0.608135	0.175197	223	0.570164	0.115457	222	0.559758	0.0321579	226	0.912011	0.51143	224	0.831764	0.377497	224	0.809096	0.139757	200	0.534564	0.308465	201	0.505825	0.214594	200	0.496592	0.0827403	0.659076	0.158454	0.0321579	0.197927
64	F1SBU7	Lon protease homolog	LONP1	106898	960	37.92	32	31	TKTENPLVLIDEVDKIGR;HVMDVVDEELSK;ILCFYGPPGVGK;QNLAMTGEVSLTGK;EIFDIAFPEEQAEALAVER;YLLQEQLK;TENPLVLIDEVDKIGR;TYVGAMPGK;LSSDVLTLLIK;VVDNPIYLSDMGAALTGAESHELQDVLEETNIPK;YSDENLDLAR;IVSGEAEFVEVTPENLQDFVGKPVFTVER;QLEVEPEEPEGEK;DDNNESDVVESLDEIYHTGTFVQIHEMQDLGDKLR;LKELVVPK;TENPLVLIDEVDK;LAQPYAGVFLK;VLPVGGIK;ESVLQMMQAGHR;ILEFIAVSQLR;ALTAEIVK;NYLDWLTSIPWGK;FSVGGMTDVAEIK;AQAVLEEDHYGMEDVK;VVDNPIYLSDMGAALTGAESHE…	129	127	7.1.1.1840.3;4.1.1.1807.24;12.1.1.1996.9;6.1.1.1291.10;6.1.1.1133.23;2.1.1.1020.27;8.1.1.1870.3;5.1.1.1133.11;3.1.1.1294.9;4.1.1.857.2;12.1.1.1908.31;4.1.1.1798.20;4.1.1.771.25;3.1.1.1289.7;7.1.1.1353.6;12.1.1.1507.4;5.1.1.1980.20;7.1.1.1244.11;12.1.1.1360.4;11.1.1.1913.31;11.1.1.1530.8;5.1.1.1153.16;6.1.1.1125.27;11.1.1.1726.2;3.1.1.1870.21;7.1.1.1409.14;11.1.1.997.2;4.1.1.1810.19;11.1.1.1921.31…	121	1.43219	0.00233079	117	1.75388	0.000335322	119	1.2942	0.402334	120	1.08643	0.0874712	116	1.27057	0.0194401	119	0.981748	0.521896	90	0.440555	0.88282	84	0.539511	0.738613	89	0.416869	0.0865139	1.04223	0.47204	0.000335322	0.00968633
63.96	F1S0D9	aspartyl-tRNA synthetase	DARS	57142.9	501	63.47	33	33	IISAASEGGANVFTVSYFK;QTSMFPR;QSNSYDMFMRGEEILSGAQR;LQSGICHLFR;DIMDAAEDYAK;VTMLFLGLHNVR;FAANINKESIVDVEGVVR;LPLQLDDAVRPEVEGEEEGR;DIMDAAEDYAKER;AYIDSFR;FLEPTLR;QFPCEPFK;IGSCTQQDVELHVQK;QMCICADFEK;VSDLTVQKADEVVWVR;LEYCEALAMLR;ESIVDVEGVVR;FQTEIQMVNK;MDAAEDYAKER;FGAPPHAGGGIGLER;VFCIGPVFR;EAGIEMGDEEDLSTPNEK;MDAAEDYAK;ADEVVWVR;NNAYLAQSPQLYK;QSNSYDMFMR;GFVEIQTPK;IYVISSAEPR;GEEILSGAQR;YGVSSMIQSQEKPDR;QCFLVLR…	182	181	3.1.1.1622.31;9.1.1.1637.21;7.1.1.945.26;1.1.1.1001.14;12.1.1.1028.31;8.1.1.1779.19;9.1.1.837.25;6.1.1.1058.21;4.1.1.956.17;6.1.1.1050.18;11.1.1.930.26;7.1.1.895.17;12.1.1.1168.24;9.1.1.989.7;8.1.1.1753.19;8.1.1.911.5;2.1.1.1390.5;11.1.1.981.27;7.1.1.950.27;8.1.1.1053.14;4.1.1.947.20;11.1.1.934.28;1.1.1.875.20;10.1.1.1212.24;9.1.1.1399.8;1.1.1.1007.3;8.1.1.965.29;4.1.1.960.17;11.1.1.1153.28;8.1.1…	188	1.03753	0.889377	186	0.831764	0.208711	185	1.15878	0.983077	189	0.972747	0.565988	187	0.77983	0.0942494	186	1.07647	0.647851	143	0.30761	0.0311888	141	0.255859	0.00304825	142	0.359749	0.0575108	0.766785	0.354546	0.00304825	0.0437353
63.84	P00339	L-lactate dehydrogenase A chain	LDHA	36618.4	332	79.52	32	30	DQLIHNLLK;ITVVGVGAVGMACAISILMK;GLYGIK;GLYGIKEDVFLSVPCILGQNGISDVVK;FIIPNIVK;ISGFPK;KSADTLWGIQK;VTLTPEEEAHLKK;LLVVSNPVDILTYVAWK;ELADEIALVDVMEDK;QVVDSAYEVIK;LVVITAGAR;DYNVTANSR;DQLIHNLLKEEHVPHNK;NVNIFK;ATLKDQLIHNLLK;SADTLWGIQKELQF;VTLTPEEEAHLK;ATLKDQLIHNLLKEEHVPHNK;ELADEIALVDVMEDKLK;LKGEMMDLQHGSLFLR;YLMGER;IVSGKDYNVTANSR;AIGLSVADLAESIMK;NLHPELGTDADKEHWK;EDVFLSVPCILGQNGISDVVK;AVHKQVVDSAYEVIK;GEMMDLQH…	249	214	7.1.1.954.13;5.1.1.2009.20;10.1.1.1056.9;12.1.1.2070.6;3.1.1.973.2;8.1.1.1199.6;12.1.1.2094.4;7.1.1.1419.20;12.1.1.933.22;2.1.1.897.23;7.1.1.1427.4;10.1.1.1724.9;8.1.1.1203.3;12.1.1.2179.12;9.1.1.1837.28;6.1.1.1134.22;9.1.1.1083.24;12.1.1.2216.18;2.1.1.886.21;12.1.1.2066.11;9.1.1.1200.21;12.1.1.2068.10;2.1.1.936.21;2.1.1.882.16;7.1.1.1423.2;6.1.1.1050.9;7.1.1.1370.15;12.1.1.897.30;10.1.1.1818.5;2…	161	0.586138	0.0193308	162	0.501187	0.00212647	153	1.05682	0.693761	164	0.787046	0.197756	165	0.679204	0.0336033	156	1.43219	0.117382	146	0.432514	0.00549389	147	0.37325	0.000353922	138	0.787046	0.590793	0.750394	0.334909	0.000353922	0.0101559
63.53	F1S8L9	heterogeneous nuclear ribonucleoprotein U	HNRNPU	86838	789	42.97	33	33	NFILDQTNVSAAAQR;MMVAGFKK;VTEKIPVR;DIDIHEVR;PIPEEYTFIQNVPLEDR;SSGPTSLFAVTVAPPGAR;MCLFAGFQR;FIEIAAR;DLPEHAVLK;LNTLLQR;GLKAELMER;NGQDLGIAFK;EKPYFPIPEEYTFIQNVPLEDRVR;EKPYFPIPEEYTFIQNVPLEDR;LSASSLTMESFAFLWAGGR;PEEYTFIQNVPLEDR;GYFEYIEENKYSR;GYFEYIEENK;LQAALDDEEAGGRPAMEPGNGSLDLGGDSAER;YNILGTNTIMDK;HAAENPGKYNILGTNTIMDK;EVLAERPLFPHVLCHNCAVEFNFGQK;DRLSASSLTMESFAFLWAGGR;TTWVTK;GHGEQQPQPPAAPQQQPQQQR;GSLDLGGD…	293	293	4.1.1.1144.8;11.1.1.1034.5;5.1.1.1352.13;7.1.1.1378.31;3.1.1.1612.14;6.1.1.1881.29;10.1.1.767.10;5.1.1.1180.31;9.1.1.1183.27;3.1.1.983.8;9.1.1.997.3;7.1.1.880.7;12.1.1.1456.7;3.1.1.1800.23;11.1.1.1111.4;10.1.1.1887.16;8.1.1.1317.12;2.1.1.1675.10;5.1.1.1348.29;6.1.1.1523.30;7.1.1.1108.10;7.1.1.876.5;8.1.1.1380.29;4.1.1.937.31;6.1.1.1584.15;9.1.1.1977.11;4.1.1.1148.13;6.1.1.1524.14;7.1.1.1374.31;2.…	195	0.280543	1.25674e-05	193	0.316228	0.000424984	186	0.343558	5.485e-05	216	0.349945	3.10705e-05	213	0.405508	0.000622437	207	0.413047	0.000157766	147	0.172187	0.000392747	148	0.207014	0.00499454	140	0.212814	0.00142258	0.305438	0.0876993	1.25674e-05	0.00093887
63.46	I3L7E5	minichromosome maintenance complex component 3	MCM3	94540.9	841	46.61	33	32	SKDIFDQLAR;TAIHEVMEQGR;GDINILLIGDPSVAK;LIVNVNDLR;TLTSCFLSCVVCVEGIVTK;GSSGVGLTAAVTTDQETGER;TVDLQDAEEAVELVQYAYFKK;AILCLLLGGVER;EAQRDYLDFLDDEEDQGIYQSK;TLETLIR;DYLDFLDDEEDQGIYQSK;YRAPGEQDGDAMPLGSAVDIL;LEAGAMVLADR;TPMENIGLQDSLLSR;YDQYKTPMENIGLQDSLLSR;CSVLAAANPVYGR;MVSAAFMK;TAIHEVMEQGRVTIAK;LLNNAFEELVAFQR;SVDVILDDDLVDKVKPGDR;TVDLQDAEEAVELVQYAYFK;GVVCIDEFDKMSDMDR;AALLEVFQEAHAQSVGMNR;ALKDFVASIDATYAK;ELIS…	130	129	2.1.1.1031.5;7.1.1.1608.26;9.1.1.1898.25;7.1.1.1446.30;6.1.1.1306.5;2.1.1.1378.24;4.1.1.901.27;11.1.1.972.6;6.1.1.1698.9;6.1.1.1191.31;7.1.1.2005.19;3.1.1.983.12;2.1.1.1382.12;10.1.1.765.8;5.1.1.1144.4;5.1.1.1260.19;6.1.1.1195.31;3.1.1.1320.24;7.1.1.950.31;4.1.1.897.26;3.1.1.1204.16;7.1.1.1569.17;2.1.1.1381.26;4.1.1.812.29;6.1.1.1192.19;3.1.1.1403.27;6.1.1.1794.3;2.1.1.1374.26;10.1.1.1296.10;4.1.…	130	0.679204	0.0242505	130	0.672977	0.00562164	130	0.625173	0.000836822	130	0.787046	0.0129601	130	0.787046	0.00282368	130	0.724436	0.000400481	130	0.731139	0.0278498	130	0.731139	0.00756165	130	0.672977	0.00362905	0.725033	0.0545552	0.000400481	0.0109137
63.3	H6WKX8	Insulin-like growth factor II receptor	IGF2R	273306	2488	21.1	38	38	ADDRVGLVLEEPAR;YVDGDPCPDR;TFVFNVCGTMPICGTLDGK;SNVHDNCQVTNPVTGHLFDLSSLSGR;GCEVTFEWK;LTYEDQVLR;EALLCGVADGR;TSAIIFK;LWCATTADYDRDHEWGFCR;IQSSITFLCGK;HSELEQNWEAVDGSQR;TLGTPEFVTATDCVHYFEWR;GDWAFDVGRPR;TGATEHYLINVCK;SYEECVLEGR;FDLSALAR;VGGAYLVDDSDPDASLFINVCR;LSYYDGMIQLNYHDGTPYNNER;YSDNWEAVTR;DAAGNTFDLSSLAR;ILQLSPEGFITLTYTGLPSHPK;TQYACPPFDLTECSFKDAAGNTFDLSSLAR;GCPEDAAACAVDESGSK;VPVDGAPIDIGR;YEVEWVTEYACPR…	92	92	11.1.1.1584.29;11.1.1.1118.20;9.1.1.1849.11;5.1.1.1856.27;11.1.1.1032.20;3.1.1.1120.27;4.1.1.778.28;12.1.1.1549.16;7.1.1.983.20;8.1.1.1006.25;12.1.1.1475.27;11.1.1.1138.23;2.1.1.1024.11;3.1.1.898.6;10.1.1.981.18;5.1.1.1236.24;5.1.1.1232.26;5.1.1.966.26;2.1.1.1028.7;11.1.1.1582.27;7.1.1.987.19;4.1.1.782.28;6.1.1.1407.25;10.1.1.997.7;10.1.1.985.20;7.1.1.1041.20;9.1.1.869.19;10.1.1.800.29;7.1.1.1362…	87	0.654636	0.171572	87	0.625173	0.120036	88	0.539511	0.037244	87	0.564937	0.0489338	87	0.554626	0.0317286	87	0.474242	0.00810562	78	0.420727	0.130625	79	0.409261	0.0896562	79	0.349945	0.0264631	0.519427	0.103125	0.00810562	0.0867201
63.27	F1RIU3	Uncharacterized protein	CCT6A	57969.6	531	71.94	34	33	EGIVALR;AQLGVQAFADALLIIPK;PGAGAVEVAMAEALIK;VHAELADVLTEAVVDSVLAIKK;VHAELADVLTEAVVDSVLAIK;IITEGFEAAK;GLVLDHGAR;TKVHAELADVLTEAVVDSVLAIK;QDEPIDLFMVEIMEMK;EMDRETLIDVAR;FTFIEK;ALQFLEQVK;GLVLDHGARHPDMK;QADLYISEGLHPR;NAIDDGCVVPGAGAVEVAMAEALIK;QLLHSCTVIATNILLVDEIMR;AGMSSLKG;VEDAYILTCNVSLEYEK;TEVNSGFFYK;DGNVLLHEMQIQHPTASLIAK;GLQDVLR;SETDTSLIR;IITEGFEAAKEK;GFVVINQK;VCGDSDKGFVVINQK;KQDEPIDLFMVEIMEMK;GIDPFSLD…	286	283	3.1.1.911.28;5.1.1.1213.16;11.1.1.1661.20;9.1.1.1062.18;8.1.1.2035.10;3.1.1.1184.27;10.1.1.1099.2;3.1.1.1364.14;12.1.1.1031.29;4.1.1.872.27;3.1.1.1793.24;5.1.1.1564.2;4.1.1.887.24;12.1.1.1214.6;4.1.1.912.18;6.1.1.1737.17;11.1.1.1219.22;3.1.1.1364.31;10.1.1.852.27;3.1.1.1368.31;10.1.1.756.28;3.1.1.1824.24;4.1.1.1117.15;3.1.1.1365.14;3.1.1.946.26;12.1.1.1021.14;10.1.1.1038.15;11.1.1.1011.14;4.1.1.8…	231	0.534564	0.0842912	231	0.510505	0.0420186	228	0.432514	0.000297485	231	0.60256	0.144283	232	0.580764	0.076024	231	0.487529	0.000651953	196	0.363078	0.191588	196	0.356451	0.112243	189	0.310456	0.00101304	0.472536	0.104191	0.000297485	0.00888967
62.84	F1SSH8	oxoglutarate dehydrogenase	OGDH	115526	1022	42.86	32	32	LGFYGLDESDLDKVFHLPTTTFIGGQESALPLR;LLFCTGK;STRFEEFLQR;NITLSLVANPSHLEAADPVVMGK;KPLIIFTPK;SWDIFFR;ELEQIFCQFDSKLEAADEGSGDVK;YAELLVSQGVVNQPEYEEEISKYDK;GMAEQVAITR;STFHKDVVVDLVCYR;FLQMCNDDPDVLPDLK;VVNAPIFHVNSDDPEAVMYVCK;NGHNEMDEPMFTQPLMYK;TSFDEMLPGTHFQR;DVVVDLVCYR;FEEFLQR;LNVLANVIR;KFETPGVMQFTSEEKR;HWLDSPWPGFFTLDGQPR;NTNAGAPPGTAYQSPLPLSPGSLSAVAR;VIPEDGPAAQNPENVK;FGLEGCEVLIPALK;VYYDLTR;GHHVAQLDPLGILDADLD…	155	155	3.1.1.1454.24;2.1.1.1293.2;7.1.1.879.13;4.1.1.979.14;2.1.1.1297.8;3.1.1.1241.16;6.1.1.1844.4;10.1.1.1211.26;3.1.1.1553.14;2.1.1.1607.15;5.1.1.1585.16;2.1.1.1941.16;9.1.1.781.22;5.1.1.1582.18;10.1.1.1215.25;5.1.1.1686.28;7.1.1.932.15;12.1.1.1678.16;7.1.1.1080.15;2.1.1.1611.13;3.1.1.1693.6;2.1.1.1743.4;2.1.1.958.12;8.1.1.2026.8;3.1.1.1235.6;6.1.1.2095.5;3.1.1.890.18;6.1.1.1847.5;3.1.1.1379.29;10.1.…	155	2.1677	0.000892309	155	1.67494	0.00633166	138	3.16228	0.000811353	154	1.83654	0.00208679	153	1.41906	0.0136526	137	2.70396	0.00190319	146	1.24738	0.0193896	146	0.981748	0.0935872	130	1.83654	0.0178963	1.92593	0.695515	0.000811353	0.0176663
62.41	F1RQU2	heat shock protein 90 alpha family class B member 1	HSP90AB1	83252.4	724	60.5	53	34	HSQFIGYPITLYLEK;RVFIMDSCDELIPEYLNFIR;SIYYITGESKEQVANSAFVER;TLTLVDTGIGMTK;HLEINPDHPIVETLR;YHTSQSGDEMTSLSEYVSR;ELKIDIIPNPQER;HSQFIGYPITLYLEKER;KRGFEVVYMTEPIDEYCVQQLK;ELISNASDALDKIRYESLTDPSKLDSGK;CLELFSELAEDKENYKK;LVSSPCCIVTSTYGWTANMER;AKFENLCK;RAPFDLFENK;GFEVVYMTEPIDEYCVQQLK;DNSTMGYMMAK;SLVSVTK;VFIMDSCDELIPEYLNFIR;TKPIWTRNPDDITQEEYGEFYK;GFEVVYMTEPIDEYCVQQLKEFDGK;FYEAFSK;RGFEVVYMTEPIDEYCVQQLK;LMKEIL…	872	341	8.1.1.1998.24;11.1.1.1034.18;2.1.1.1314.27;3.1.1.1151.8;2.1.1.1085.18;12.1.1.1055.8;11.1.1.1143.19;12.1.1.1581.29;3.1.1.1047.21;2.1.1.890.4;12.1.1.1396.3;11.1.1.1623.26;12.1.1.1173.13;7.1.1.912.27;1.1.1.1333.4;10.1.1.915.18;3.1.1.947.9;10.1.1.859.19;11.1.1.1848.20;4.1.1.1003.30;11.1.1.933.22;11.1.1.981.18;7.1.1.1978.22;4.1.1.780.27;11.1.1.896.25;10.1.1.1585.22;2.1.1.1077.21;8.1.1.1561.30;10.1.1.1…	236	2.07014	0.00100679	224	2.83139	1.01105e-05	249	1.09648	0.408577	235	1.7378	0.00737844	218	2.33346	9.09496e-05	244	0.937562	0.937331	200	0.981748	0.032305	184	1.27057	0.00269417	209	0.549541	0.935799	1.56162	0.753495	1.01105e-05	0.000768576
62.19	P11607	Sarcoplasmic/endoplasmic reticulum calcium ATPase 2	ATP2A2	114791	1042	35.99	33	33	NMLFSGTNIAAGK;EWGSGSDTLR;AFTGREFDELNPSAQR;VGEATETALTCLVEK;EEMNLEDSANFIK;IMSVIR;SLPSVETLGCTSVICSDKTGTLTTNQMSVCR;NAENAIEALKEYEPEMGK;CHQYDGLVELATICALCNDSALDYNEAK;MNVFDTELK;EFDELNPSAQR;HTDPVPDPR;GAPEGVIDR;AKDIVPGDIVEIAVGDKVPADIR;TVEEVLGHFGVNESTGLSLEQVKK;IGIFGQDEDVTSK;KSEIGIAMGSGTAVAK;MNVFDTELKGLSK;VIMITGDNK;VGEATETALTCL;RIGIFGQDEDVTSK;VIMITGDNKGTAVAICR;IVEFLQSFDEITAMTGDGVNDAPALK;TASEMVLADDNFSTIVAAVEE…	100	99	10.1.1.1400.16;12.1.1.1344.31;12.1.1.1256.12;11.1.1.1608.11;12.1.1.1736.6;3.1.1.792.14;2.1.1.1265.23;5.1.1.1008.26;11.1.1.1938.16;9.1.1.1388.15;8.1.1.1513.13;12.1.1.1273.8;5.1.1.1208.31;2.1.1.1116.16;5.1.1.1007.26;6.1.1.1169.26;2.1.1.1187.7;12.1.1.1589.15;12.1.1.1052.5;3.1.1.1271.3;2.1.1.1682.5;5.1.1.1794.3;6.1.1.1365.29;12.1.1.1185.15;8.1.1.1507.20;10.1.1.1504.8;7.1.1.1259.30;11.1.1.1616.8;7.1.1…	95	0.855067	0.213788	95	2.83139	1.62211e-05	94	1.80302	0.0380893	95	0.92045	0.47937	95	3.04789	3.40054e-06	94	1.94089	0.0106629	95	1.0666	0.257463	95	3.46737	2.02031e-08	94	2.208	7.31039e-05	2.05152	0.960038	2.02031e-08	5.14943e-06
62.16	K9IVQ3	Non-POU domain-containing octamer-binding protein	NONO	54103.2	470	58.72	32	32	AAPGAEFAPNKR;HEHQVMLMR;GIVEFSGKPAAR;VELDNMPLR;EKLEMEMEAARHEHQVMLMR;AVVIVDDR;MGQMAMGGAMGINNR;EKLEMEMEAAR;ALIEMEKQQQDQVDR;TLAEIAKVELDNMPLR;LEMEMEAAR;RMEELHNQEVQK;AGEVFIHK;FACHSASLTVR;AVVIVDDRGR;AAPGAEFAPNK;ALIEMEK;DKGFGFIR;CSEGSFLLTTFPRPVTVEPMDQLDDEEGLPEK;TFNLEK;CSEGSFLLTTFPRPVTVEPMDQLDDEEGLPEKLVIK;QLELRQEEER;FAQPGSFEYEYAMR;PMDQLDDEEGLPEK;FGQAATMEGIGAIGGTPPAFNR;TLAEIAKVELDNMPLRGK;GQQASSQNEGLTIDLK;F…	241	240	6.1.1.1169.6;2.1.1.1526.7;3.1.1.1671.2;6.1.1.1293.31;3.1.1.1821.19;10.1.1.959.2;5.1.1.1537.31;9.1.1.985.9;2.1.1.1251.30;3.1.1.1381.31;5.1.1.1397.23;4.1.1.782.8;5.1.1.1138.30;11.1.1.893.7;9.1.1.869.30;3.1.1.1463.30;6.1.1.1166.16;2.1.1.1540.8;5.1.1.1778.8;2.1.1.1537.30;4.1.1.1735.23;4.1.1.1390.29;12.1.1.1190.23;3.1.1.1467.28;8.1.1.1032.29;2.1.1.1417.30;2.1.1.1119.31;3.1.1.1508.30;2.1.1.1115.30;7.1.…	200	1.0666	0.534089	200	1.01859	0.443085	199	1.05682	0.824475	200	0.981748	0.774672	200	0.937562	0.665134	199	0.981748	0.59551	163	0.299226	0.987899	163	0.296483	0.937569	162	0.301995	0.608229	0.784929	0.356133	0.443085	0.595499
61.71	M3TYJ4	DNA helicase	MCM6	93029.5	821	46.16	32	32	SELVNWYLK;ASSAAGLTAAVVR;LVFLACCVAPTNPR;THPVHPELVSGTFLCLDCQTVIR;VYPYLCR;GDINVCIVGDPSTAK;IEDSIDRVYSLDDIRR;YLQLAEELIRPER;GVLLMLFGGVPK;AEAVESAQAGDKCDFTGTLIVVPDVSK;LFLDFLEEFQNSDGEIK;LTHYDHVLIELTQAGLK;FVDFQK;VYSLDDIRR;AETNSRVNGVDGYETEGIR;DQVAIHEAMEQQTISITK;IQETQAELPR;SLEVILR;FLLDTNK;DFYVAFQDLPTR;DVEQQFK;MDLAAAAEPSAGSQHLEVRDEVAEK;MHCCDEVQPK;ESEDFIVEQYKR;LGFSEYCR;QLESMIR;ELRDEEQTAESIK;IEDSIDR;YLLFAR;VNGV…	134	134	7.1.1.1821.3;10.1.1.950.31;6.1.1.1130.25;9.1.1.964.12;6.1.1.1121.25;12.1.1.971.4;6.1.1.1135.27;10.1.1.1224.3;7.1.1.1829.3;7.1.1.1813.2;7.1.1.1817.2;7.1.1.932.27;4.1.1.1329.21;11.1.1.1462.31;3.1.1.866.29;3.1.1.953.23;8.1.1.1847.2;4.1.1.940.2;4.1.1.883.24;6.1.1.1109.24;11.1.1.1464.24;6.1.1.1607.21;8.1.1.1863.4;4.1.1.823.21;12.1.1.991.18;5.1.1.897.27;8.1.1.1859.2;11.1.1.1340.2;10.1.1.1034.25;5.1.1.9…	116	0.824138	0.5467	115	0.731139	0.343193	113	0.824138	0.330502	115	0.679204	0.183068	115	0.608135	0.0964091	112	0.691831	0.0916851	75	0.139316	0.0408945	75	0.133045	0.0394763	73	0.15417	0.0433385	0.541147	0.299891	0.0394763	0.222144
61.56	D2SW95	Coatomer subunit beta	COPB1	107122	953	40.61	31	31	EDIQSVMTEVRR;NEMNCKEDQFQLSLLAAMGNTQR;SIFGEDALANVSIEKPIQQGPEAPVTGHIR;LVEKPSPLTLAPHDFANIK;GALWILGEYCSTK;TLQLALDLVSSR;EAGELKPEEEITVGPVQK;VLSECSPLMNDIFNK;MLEVFHAIK;DLQHPNEFIR;LKEAELLEPLMPAIR;EDIQSVMTEVR;AAAQCYIDLIIK;EAELLEPLMPAIR;NVEELVIVLK;VLQDLVMDILR;QMWAEFEWENK;MLIVEK;LLHEMILVCDAYR;VASTENGIIFGNIVYDVSGAASDR;VLSTPDLEVR;NAFMMLIHADQDR;VLSECSPLMNDIFNKECR;CIYNLLQSSSPAVK;NAVLAIYTIYR;NVEELVIVLKK;NFEHLIPDA…	115	114	12.1.1.1866.11;5.1.1.1721.12;8.1.1.1586.7;3.1.1.1787.17;4.1.1.1150.16;6.1.1.2169.6;12.1.1.1452.10;4.1.1.1149.19;5.1.1.1570.14;4.1.1.1506.8;5.1.1.1545.22;5.1.1.1468.16;9.1.1.1924.8;5.1.1.1916.13;9.1.1.1934.7;5.1.1.1678.2;7.1.1.1347.7;2.1.1.1625.20;2.1.1.1518.2;8.1.1.925.5;4.1.1.1306.5;11.1.1.1134.14;6.1.1.1765.5;5.1.1.1611.21;4.1.1.1227.12;8.1.1.920.10;3.1.1.1301.11;10.1.1.1179.5;5.1.1.1599.3;9.1.…	109	0.855067	0.672822	107	0.831764	0.096757	109	1.04713	0.9928	109	0.824138	0.312025	107	0.816582	0.0272785	109	1	0.558187	93	0.42462	0.274908	91	0.416869	0.0314195	93	0.515229	0.527682	0.761251	0.237268	0.0272785	0.182686
61.52	A0A0B8RVW4	Glucose-6-phosphate 1-dehydrogenase	G6PD	59247.2	515	64.47	31	31	WDGVPFILR;VGFQYEGTYK;GGYFDEFGIIR;SDELREAWR;LPDAYER;LSVADIR;IFTPLLHK;KPGMFFSPEESELDLTYGNR;DGLLPEDTYIVGYAR;LQPIPYVYGSR;LFYLALPPTVYEAVTK;LEEFFAR;LILDVFCGSQMHFVR;DVAGDIFQQQCK;NSYVAGQYDDAASYAR;GPPEADELMK;EKLQPIPYVYGSR;EMVQNLMVLR;IFGPIWNR;DLQSSDQLSNHISSLFR;GMFFSPEESELDLTYGNR;VQPDEAVYTK;QSEPFFK;VIVEKPFGR;LNSHMNALHQGPQANR;WVNPHKL;NVKLPDAYER;CISEVQASNVVLGQYVGNPNGEGEATR;DLQSSDQLSNHISSLFREDQIYR;ATPEEKPRLEEF…	141	141	2.1.1.1423.15;9.1.1.1136.4;12.1.1.1435.25;10.1.1.1322.26;2.1.1.1548.31;5.1.1.1481.2;4.1.1.1275.11;11.1.1.980.6;8.1.1.961.26;6.1.1.1389.26;3.1.1.940.25;4.1.1.1283.12;12.1.1.1887.28;3.1.1.1358.12;12.1.1.1010.31;8.1.1.965.26;11.1.1.990.29;12.1.1.2027.8;7.1.1.911.3;7.1.1.1180.25;4.1.1.1287.9;9.1.1.935.15;7.1.1.1406.14;2.1.1.1368.25;8.1.1.1436.16;2.1.1.1377.26;8.1.1.1418.19;2.1.1.1367.11;12.1.1.1457.8…	141	1.0666	0.938663	136	0.831764	0.227615	122	2.35505	0.112453	143	1.11686	0.569335	139	0.870964	0.469242	125	2.42103	0.0408957	120	0.660694	0.498605	113	0.539511	0.836414	101	1.34276	0.0939784	1.2672	0.691272	0.0408957	0.227765
61.15	F1SC47	aldehyde dehydrogenase 18 family member A1	ALDH18A1	87085.1	795	45.53	30	30	LASIVEQVSVLQNQGR;VGMGGMEAK;GPVGLEGLLTTK;CEYPAACNALETLLIHR;HEILLSQSVR;WSNIPFITVPLSR;AALWALQGGTSVVIANGTHPK;MLATLEPEQR;GDECGLALGR;TDLLIVLSDVEGLFDSPPGSDDAK;SNIPFITVPLSR;LIDIFYPGDQQSVTFGTK;FGLGAEVGISTSR;LNSLAIGLR;YLHENLPVPQR;EMMLVTSGAVAFGK;VSGHVITDIVEGK;NLNGTLHELLR;EMAIPVLEAR;VGTFFSEVKPAGPTVEQQGEMAR;DSKCEYPAACNALETLLIHR;EAVQLVNTREEVEDLCR;SWSNIPFITVPLSR;ILHLLTQEALSIHGVK;MIDLIIPR;YGSSHTDVIVTENEK;LAAPLLK…	188	188	8.1.1.892.30;12.1.1.1843.23;5.1.1.1264.25;4.1.1.1013.2;9.1.1.1709.3;7.1.1.883.18;6.1.1.1728.10;4.1.1.1194.26;8.1.1.1606.7;2.1.1.876.8;5.1.1.1405.26;2.1.1.1180.14;4.1.1.1058.21;4.1.1.1109.2;9.1.1.1500.2;2.1.1.1129.3;12.1.1.1271.13;12.1.1.1261.16;6.1.1.1730.15;3.1.1.1202.29;10.1.1.1773.25;5.1.1.1518.4;5.1.1.883.24;4.1.1.1142.29;12.1.1.1061.21;8.1.1.1330.28;2.1.1.1674.11;6.1.1.1737.11;8.1.1.1871.17;…	163	1.69044	0.0125368	162	1.47231	0.295093	165	1.11686	0.684034	160	1.31826	0.0961104	157	1.13763	0.897016	162	0.862979	0.604208	124	0.597035	0.30216	122	0.544503	0.73441	126	0.405508	0.369233	1.03426	0.443477	0.0125368	0.116321
60.96	K7GL83	interleukin enhancer binding factor 3	ILF3	76836.3	703	43.39	31	29	QQGPILTK;VLECLASGIVMPDGSGIYDPCEKEATDAIGHLDR;VLAGETLSVNDPPDVLDR;LAAFGQLHK;IFVNDDRHVMAK;VLAGETLSVNDPPDVLDRQK;AVSDWIDEQEK;SCVIVIR;LFPDTPLALDANK;VLECLASGIVMPDGSGIYDPCEK;QQREDITQSAQHALR;EATDAIGHLDR;GWPLELLCEK;VLGMDPLPSK;NENPVDYTVQIPPSTTYAITPMK;EDITQSAQHALR;EEKAEPPQAMNALMR;VLQDMGLPTGAEGR;LNQLKPGLQYK;IFVNDDR;LFPDTPLALDANKK;CLAALASLR;GDLDLELVLLCK;HSSVYPTQEELEAVQNMVSHTER;LFPDTPLALDAN;EKPTTALLDK;VPTWGPLR;A…	211	162	5.1.1.900.4;10.1.1.1366.30;11.1.1.1310.11;10.1.1.1362.30;7.1.1.1277.8;10.1.1.1357.10;8.1.1.1111.5;4.1.1.850.25;9.1.1.876.23;2.1.1.1429.26;6.1.1.1564.28;12.1.1.1488.9;6.1.1.1663.10;12.1.1.1051.29;11.1.1.1475.29;11.1.1.1412.14;3.1.1.1355.5;2.1.1.1680.4;10.1.1.1361.9;6.1.1.2080.28;2.1.1.1246.22;3.1.1.780.9;11.1.1.1479.29;3.1.1.891.28;4.1.1.1176.26;11.1.1.1268.18;3.1.1.1350.29;5.1.1.1923.26;5.1.1.105…	160	0.591562	0.000728045	161	0.630957	0.00317631	156	1.04713	0.42952	159	0.625173	0.00529831	160	0.660694	0.020464	155	1.10662	0.975285	146	0.383707	0.0474551	148	0.405508	0.087896	143	0.672977	0.934049	0.692598	0.24839	0.000728045	0.0164303
60.73	A5A8V6	Heat shock 70kDa protein 1A	HSPA1A	70097.7	641	56.63	38	31	IINEPTAAAIAYGLDRTGK;AFYPEEISSMVLTK;LLQDFFNGRDLNK;KFGDPVVQADMK;LGHPVSNAVITVPAYFNDSQR;QTQIFTTYSDNQPGVLIQVYEGER;FGDPVVQADMK;SINPDEAVAYGAAVQAAILMGDK;YKAEDEIQR;ATAGDTHLGGEDFDNRLVNHFVEEFK;LVNHFVEEFKR;LVNHFVEEFK;NQVALNPQNTVFDAKR;GGSGSGPTIEEVD;FEELCSDLFR;ATAGDTHLGGEDFDNR;ELEQVCNPIISGLYQGAGGPGAGGFGAQAPK;ARFEELCSDLFR;CQEVISWLDANTLAEKDEFEHK;LLQDFFNGR;NQVALNPQNTVFDAK;STLEPVEK;NALESYAFNMK;IINEPTAAAIAYGLDR;AQI…	401	274	7.1.1.1373.13;8.1.1.1754.6;5.1.1.1693.30;3.1.1.1804.2;1.1.1.829.20;3.1.1.1219.5;2.1.1.1285.4;8.1.1.1750.9;4.1.1.1154.5;8.1.1.1782.11;5.1.1.1683.28;6.1.1.1849.31;7.1.1.1730.5;7.1.1.1641.28;4.1.1.1089.20;7.1.1.1804.20;12.1.1.1695.23;4.1.1.1192.15;10.1.1.1574.6;6.1.1.1574.18;9.1.1.1602.13;5.1.1.2004.19;4.1.1.1213.4;6.1.1.1470.3;12.1.1.1199.21;5.1.1.2000.16;11.1.1.1739.3;7.1.1.1668.8;10.1.1.942.28;3.…	223	1.35519	0.0307643	221	1.44544	0.00664286	224	1.23595	0.0752533	224	1.21339	0.175733	222	1.30617	0.0502356	225	1.11686	0.344382	204	0.586138	0.989578	199	0.619441	0.632068	205	0.524808	0.712736	1.06343	0.363492	0.00664286	0.076756
60.62	P00506	Aspartate aminotransferase, mitochondrial	GOT2	47436	430	79.77	30	30	EFSIYMTK;DVFLPKPSWGNHTPIFR;QQWLQEVK;MNLGVGAYR;ISVAGVTSGNVGYLAH;KNNLFAFFDMAYQGFASGDGNK;EMATLVK;DAGMQLHSYR;ASAELALGENNEVLK;LTKEFSIYMTK;NNLFAFFDMAYQGFASGDGNKDAWAVR;HFIEQGINVCLCQSYAK;IGANFLQR;VGAFTVVCKDAEEAK;SSWWAHVEMGPPDPILGVTEAFKR;KNNLFAFFDMAYQGFASGDGNKDAWAVR;VGAFTVVCK;NMGLYGER;TCGFDFTGALEDISK;EGSSHNWQHIVDQIGMFCFTGIKPEQVER;DDNGKPYVLPSVR;ILIRPMYSNPPVNGAR;MNLGVGAYRDDNGKPYVLPSVR;EYLPIGGLAEFCK;YVTVQTIS…	312	312	7.1.1.1162.26;12.1.1.1164.5;3.1.1.1511.6;9.1.1.1184.10;11.1.1.1147.4;7.1.1.1049.10;7.1.1.1786.11;3.1.1.1039.25;3.1.1.909.23;8.1.1.1664.18;5.1.1.1052.22;5.1.1.1475.11;7.1.1.1764.8;2.1.1.1569.24;11.1.1.1163.4;6.1.1.1585.20;5.1.1.1478.26;9.1.1.1282.11;9.1.1.1892.24;11.1.1.873.23;4.1.1.1279.26;8.1.1.1727.19;6.1.1.2099.21;8.1.1.1404.20;4.1.1.912.28;12.1.1.1634.7;2.1.1.1415.25;9.1.1.1413.13;4.1.1.887.1…	244	2.85759	1.14286e-06	243	1.80302	3.21864e-05	205	5.24808	8.03168e-08	242	2.29087	0.000104827	242	1.45881	0.00275589	203	4.32514	2.60393e-05	194	0.903649	0.126842	193	0.586138	0.524103	156	1.75388	0.0416946	2.40057	1.54969	8.03168e-08	1.6572e-05
60.19	F1SSN5	kinectin 1 (kinesin receptor)	KTN1	152379	1318	32.47	31	31	TVEELLETGLIQVATKEEELNAIR;NAEQAVTQLK;EIIDLIKPDQVEGIQK;LMQLMESEQK;WLQDLQEENQSLK;EQMEAEIAHLKQENGILR;LLEEQLQCEISNK;AQIQQFHSQIAAQTSASALAEELHK;EIEALKEEIGNIQLEK;QNDQVSFASLVEELKK;LQALANEQAAAAHELEK;LTDTLVSK;LVNELTEK;VSVPSNLSYSEWLHGFEK;LQTLISEQPNKDVVEQMEK;LSDALAVEDEQVVPVPLNVVESSSSVR;SVEELLEAELLK;TMMFSEDEALCIVDLLK;LLEEQLQCEISNKMEEFK;ELKDLLTELQK;QMQLSFTSSEQELER;AQQSLDLIQSK;NELDSLKDAVEHQR;LLQELQDENK;EAYSASQFD…	98	98	4.1.1.1850.10;11.1.1.1901.24;10.1.1.1280.18;12.1.1.1426.14;12.1.1.1430.20;11.1.1.1386.21;9.1.1.1306.13;12.1.1.1880.14;11.1.1.1429.3;11.1.1.1839.2;10.1.1.1277.3;10.1.1.1309.3;4.1.1.1856.27;10.1.1.1727.3;7.1.1.922.26;2.1.1.1719.6;9.1.1.1429.31;9.1.1.1320.18;2.1.1.1773.9;9.1.1.1427.22;10.1.1.1310.12;11.1.1.1793.3;9.1.1.1021.23;10.1.1.1306.8;10.1.1.1731.3;11.1.1.1926.10;9.1.1.1309.18;10.1.1.1314.6;11…	105	1.08643	0.308951	96	3.16228	0.000183433	103	1.10662	0.526341	104	0.954993	0.634572	95	2.75423	0.000916983	102	1.00925	0.930903	105	1.6293	0.00184473	97	4.48745	1.41109e-07	104	1.65959	0.00530079	2.01867	1.22802	1.41109e-07	2.5476e-05
59.83	Q2XVP4	Tubulin alpha-1B chain	TUBA1B	50151.2	451	73.61	31	1	DYEEVGVDSVEGEGEEEGEE	790	1	1.1.1.1097.31	0	0	-	0	0	-	0	0	-	0	0	-	0	0	-	0	0	-	0	0	-	0	0	-	0	0	-	0	--	--	--
59.73	P33198	Isocitrate dehydrogenase [NADP], mitochondrial	IDH2	47526	421	58.19	30	28	IKVAKPVVEMDGDEMTR;FAQTLEK;VCVETVESGAMTK;YFDLGLPNRDQTNDQVTIDSALATQK;VAKPVVEMDGDEMTR;TIEAEAAHGTVTR;LNEHFLNTSDFLDTIKSNLDR;DIFQEIFEK;SSGGFVWACK;GKLDGNQDLIR;LNEHFLNTSDFLDTIK;EKLILPHVDVQLK;DQTNDQVTIDSALATQK;LVPGWTKPITIGR;LILPHVDVQLK;IIWQFIK;NILGGTVFREPIICK;LIDDMVAQVLK;CATITPDEAR;YFDLGLPNR;CATITPDEARVEEFK;IVFTPK;DLAGCIHGLSNVK;WPLYMSTK;ATDFVVDR;FKDIFQEIFEK;KWPLYMSTK;LDGNQDLIR	316	311	6.1.1.1665.17;7.1.1.1817.11;3.1.1.1402.31;6.1.1.1502.18;7.1.1.1348.21;11.1.1.1039.11;3.1.1.1396.22;4.1.1.839.29;7.1.1.1298.16;5.1.1.1595.17;5.1.1.1519.23;3.1.1.765.24;3.1.1.1474.14;7.1.1.1867.10;9.1.1.1257.6;9.1.1.1839.5;12.1.1.1698.10;2.1.1.1647.13;2.1.1.1651.20;7.1.1.1261.16;6.1.1.2119.2;6.1.1.2103.2;5.1.1.1334.18;10.1.1.1873.2;6.1.1.2089.2;9.1.1.1584.19;6.1.1.1781.6;7.1.1.1042.28;12.1.1.1375.1…	285	2.60615	1.77369e-05	288	2.208	0.000501954	254	4.44631	1.00576e-05	286	2.46604	0.000131453	290	2.0893	0.00344237	257	4.20727	7.4466e-05	254	1.0666	0.0815282	256	0.946237	0.49257	224	1.85353	0.0961723	2.47547	1.21525	1.00576e-05	0.000778204
59.42	K9J6K6	Early endosome antigen 1	EEA1	161819	1410	27.45	32	32	LEINSMQGQLTQAQNSLK;KLDNTTAAVQELGR;IQAAVTELQK;VLSLEASISELSSQLNESKEK;IQAGEGETAVLNQLQEK;ENISLLEK;QLNTDLELR;LQAEYVNSEATISQLR;DLDCQQLQSR;ETLVTELSAAK;GPQEVAVYVQELQK;NHILQEQVTQLTEK;ADLQNHLDTAQNALQDK;AKTELLLSAEAAK;AAQLATEIADIK;ELVQVQTLMDNMTLER;SLGSADELFK;EAQNDLEQVLR;VSQLDIQIK;ISVLQNAYEK;QTDDLRGEIAVLEATVQNNQDER;DDITLLR;VCDSCFNDLQG;LSLAQEDLISNR;QLQSDFYGKESELLATR;ITTQLDQVTTK;LAEIEEIK;QIEALQGEVK;IQNLEALLQK;E…	88	88	5.1.1.1959.27;11.1.1.1174.2;5.1.1.2028.7;7.1.1.1320.21;4.1.1.705.28;8.1.1.1036.20;11.1.1.1540.3;12.1.1.1456.8;10.1.1.1428.2;11.1.1.1106.22;4.1.1.1730.29;12.1.1.1115.21;4.1.1.1745.28;8.1.1.1032.18;6.1.1.1853.2;11.1.1.1536.2;6.1.1.2077.29;10.1.1.1429.15;5.1.1.1963.10;11.1.1.1446.8;3.1.1.1077.26;11.1.1.1056.13;7.1.1.1215.29;10.1.1.1407.30;5.1.1.1958.9;11.1.1.1141.5;3.1.1.1156.20;11.1.1.1346.28;6.1.1…	86	0.613762	0.0915499	86	0.597035	0.0100524	87	0.483059	0.00229179	84	0.731139	0.244633	84	0.717794	0.0367705	85	0.570164	0.00959539	82	0.47863	0.123254	83	0.461318	0.026122	84	0.37325	0.0050027	0.568406	0.120253	0.00229179	0.0370534
59.38	K9IVG8	DEAD (Asp-Glu-Ala-Asp) box helicase 21	DDX21	87193.8	784	48.6	30	30	WQLSVATEQPELEGPR;LRSDADLESETATAK;DSEDNPQTLLFSATCPHWVYNVAK;STYEQVDLIGK;DFSDITK;NGDFGVLVATNVAAR;GLDIPEVDLVVQSCPPKDVESYIHR;AAVIGDVIR;NGIDILVGTPGR;GAVEALAAALAHISGATSVDQR;SDADLESETATAK;TFSFAIPLIEK;LAVACFYGGTPYGGQIDR;AGPSEVDVDSPK;LLDSVPPTAIGHFK;CSIEMPNISYAWK;STYEQVDLIGKK;EAATEESNSELEQEISVEQK;EQLGEDIDSK;TAITVEHLAIK;QDAQSLHGDIPQK;GMVFLK;GVTFLFPIQAK;QGVCFDIPTAAVTEVQEK;IGVPSPTEIIK;ELKEQLGEDIDSK;EAQELSQNAAV…	148	148	9.1.1.1754.24;1.1.1.1086.25;3.1.1.1137.23;12.1.1.1562.4;5.1.1.1637.30;11.1.1.1429.20;1.1.1.875.3;5.1.1.929.31;8.1.1.1748.26;10.1.1.1273.31;8.1.1.1088.10;2.1.1.1562.14;2.1.1.1195.24;9.1.1.1445.10;2.1.1.1120.8;5.1.1.1173.22;6.1.1.1793.31;7.1.1.1853.19;9.1.1.1446.20;11.1.1.1388.31;10.1.1.1270.31;5.1.1.910.24;11.1.1.1383.17;8.1.1.1084.12;2.1.1.1199.22;12.1.1.1977.10;8.1.1.1749.2;1.1.1.783.13;9.1.1.14…	145	1.08643	0.173106	130	3.69828	6.82373e-08	135	2.29087	0.000286244	146	1.25892	0.0427267	131	4.09261	9.65548e-09	136	2.58226	3.73839e-05	138	1.20226	0.016116	123	3.7325	1.33717e-08	129	2.46604	0.000269794	2.53436	1.15999	9.65548e-09	2.78915e-06
59.36	I3LK24	adaptor related protein complex 2 alpha 1 subunit	AP2A1	105508	956	39.02	30	25	TVFEALQAPACHENMVK;THIDTVINALK;HLCELLAQQF;VAILAEK;SSPPVQFSLLHSK;VLQIVTNRDDVQGYAAK;ATIQGVLR;LEPNAQAQMYR;LVECLETVLNK;IAGDYVSEEVWYR;ASPDLVPMGEWTAR;ALQVGCLLR;FFQPTEMAAQDFFQR;VGGYILGEFGNLIAGDPR;QLSLPQQEAQK;ILVAGDSMDSVK;LLQCYPPPEDAAVK;YGGAPQSLTLK;VASQVDGGAQVQQVLNIECLR;QIVSEMLR;DFLTPPLLSVR;AADLLYAMCDR;ANHPMDAEVTK;EMGEAFAADIPR;YLETADYAIREEIVLK	119	90	7.1.1.1435.14;8.1.1.1844.28;5.1.1.1255.28;2.1.1.1241.27;5.1.1.1937.2;12.1.1.1194.20;7.1.1.1193.15;3.1.1.1354.16;5.1.1.1457.12;2.1.1.931.30;5.1.1.1945.23;7.1.1.1921.3;3.1.1.1358.14;7.1.1.1814.25;6.1.1.2103.3;6.1.1.1631.19;6.1.1.2007.6;11.1.1.1673.2;2.1.1.1112.8;2.1.1.1235.27;4.1.1.1278.19;8.1.1.1841.4;6.1.1.1623.13;4.1.1.1282.15;4.1.1.947.10;7.1.1.1197.13;5.1.1.1962.4;5.1.1.1958.2;5.1.1.1954.18;12…	108	1.24738	0.127406	108	1.20226	0.134435	107	1.6293	0.0313549	108	1.1272	0.245504	108	1.09648	0.257224	107	1.51356	0.0701035	107	0.801678	0.983762	107	0.77983	0.960259	106	1.05682	0.502383	1.1823	0.283576	0.0313549	0.196047
59.26	F1SLA0	ATP synthase subunit beta	ATP5B	56335.1	528	74.81	32	32	VLDSGAPIKIPVGPETLGR;LVPLKETIK;KGSITSVQAIYVPADDLTDPAPATTFAHLDATTVLSR;TREGNDLYHEMIESGVINLK;VVDLLAPYAK;IMNVIGEPIDERGPIK;GFQQILAGEYDHLPEQAFY;TIAMDGTEGLVR;ILQDYK;VLDSGAPIK;SLQDIIAILGMDELSEEDKLTVSR;EGNDLYHEMIESGVINLK;DQEGQDVLLFIDNIFR;PAPATTFAHLDATTVLSR;VALTGLTVAEYFRDQEGQDVLLFIDNIFR;FLSQPFQVAEVFTGHLGK;VALVYGQMNEPPGAR;IGLFGGAGVGK;GSITSVQAIYVPADDLTDPAPATTFAHLDATTVLSR;AHGGYSVFAGVGER;IPVGPETLGR;IMDPNIVGSEHY…	823	822	2.1.1.1394.22;4.1.1.802.27;4.1.1.1534.31;12.1.1.1576.6;7.1.1.1767.19;2.1.1.1861.9;9.1.1.1942.12;4.1.1.1526.29;9.1.1.1634.17;4.1.1.1530.30;3.1.1.932.31;8.1.1.1243.8;6.1.1.1441.30;11.1.1.918.30;11.1.1.908.19;7.1.1.1621.7;3.1.1.1037.25;9.1.1.1945.30;6.1.1.1867.30;4.1.1.1232.19;6.1.1.2135.24;6.1.1.2174.16;11.1.1.1600.2;11.1.1.1010.15;5.1.1.2017.21;7.1.1.1629.5;10.1.1.1614.30;9.1.1.1874.18;6.1.1.1891.…	483	2.53513	2.1189e-06	489	2.03236	0.000106645	515	1.05682	0.0694665	482	1.95885	0.000332328	489	1.52757	0.0131298	514	0.801678	0.976669	342	0.505825	0.362771	345	0.413047	0.959989	374	0.229087	0.0800146	1.25081	0.819604	2.1189e-06	0.000235415
59.03	F1SPG2	Dolichyl-diphosphooligosaccharide--protein glycosyltransferase subunit 1	RPN1	68625	608	63.32	29	29	LAHLGVQVKGEDEEENNLEVR;ALTSEVALLQSR;VHSENNSPFLTITSMTR;NLVEQHIQDIVVHYTFNK;DTYIENEKLISGK;QFVVFEGNHYFYSPYPTK;QPDSGISSIR;VIEVSHWGNIAVEENVDLK;GEDEEENNLEVR;VACITEQVLTLVNKR;VTAEVVLAHAGSSSSPR;THYIVGYNLPSYEYLYNLGDQYALK;LGNPTRSEDLLDYGPFR;IDHILDAL;APDELHYTYLDTFGRPVIVAHKK;SPEALPLVNEDVKR;ISVTVETVYTHVLQPYPTQITQSEK;DVPPYSQDTFK;DVPPYSQDTFKVHSENNSPFLTITSMTR;IILPEGAK;FFTVTLPVALDPGAK;DTYIENEK;AASFLLALEPELEAR;LKTEGSD…	224	221	8.1.1.1797.15;12.1.1.1866.6;7.1.1.984.28;4.1.1.1138.19;7.1.1.1843.7;4.1.1.1519.3;8.1.1.1032.20;6.1.1.1404.20;6.1.1.1594.23;2.1.1.1379.16;8.1.1.1802.16;12.1.1.1017.3;12.1.1.1595.2;2.1.1.1648.11;7.1.1.1839.7;10.1.1.876.22;3.1.1.1555.2;8.1.1.1024.31;8.1.1.1035.6;3.1.1.1270.12;4.1.1.1205.12;11.1.1.1057.24;7.1.1.1780.15;2.1.1.1652.5;11.1.1.903.10;11.1.1.1434.16;6.1.1.1598.25;9.1.1.1674.23;12.1.1.1869.…	203	1.1695	0.445442	193	2.77971	1.26496e-05	197	2.14783	0.0104974	202	0.990832	0.643224	192	2.33346	3.0329e-05	196	1.80302	0.0216247	197	0.698232	0.519813	187	1.6293	0.000170367	192	1.28233	0.028183	1.6776	0.682041	1.26496e-05	0.000928994
59.03	P10775	Ribonuclease inhibitor	RNH1	49022.6	456	79.39	30	30	LENCGLTPANCKDLCGIVASQASLR;ANPSLTELCLR;ETLKELSLAGNKLGDEGAR;ELDLGSNGLGDAGIAELCPGLLSPASR;ALKELTVSNNDIGEAGAR;LSLQNCSLTEAGCGVLPSTLR;VLGQGLADSACQLETLRLENCGLTPANCK;LQALEGSKPGLR;ETLKELSLAGNK;VLCLGDCEVTNSGCSSLASLLLANR;LDDCGLTEEHCK;LLCEGLLDPQCHLEK;LENCGLTPANCK;ELSLAGNKLGDEGAR;LDDCGLTEEHCKDIGSALR;WTELLPLLQQYEVVR;HLLELQLSSNK;ELTVSNNDIGEAGARVLGQGLADSACQLETLR;LGDSGIQELCQALSQPGTTLR;LLCESLLQPGCQLESLWVK;VLGQGLADS…	232	231	5.1.1.947.30;5.1.1.1428.22;3.1.1.1460.27;9.1.1.1835.27;2.1.1.1311.17;11.1.1.1201.12;4.1.1.1215.24;5.1.1.1412.28;12.1.1.1120.24;4.1.1.1014.30;4.1.1.1018.29;2.1.1.1306.26;9.1.1.1836.27;4.1.1.1399.29;6.1.1.1593.28;8.1.1.919.18;5.1.1.1420.30;8.1.1.1889.14;12.1.1.1108.30;3.1.1.1468.29;7.1.1.1738.14;8.1.1.1715.29;11.1.1.1054.6;8.1.1.1612.22;6.1.1.1109.30;12.1.1.1112.28;8.1.1.1190.26;6.1.1.1094.30;2.1.1…	174	1.08643	0.380466	175	0.92045	0.719385	178	0.660694	0.0192423	175	1.15878	0.375005	177	0.972747	0.711712	180	0.691831	0.0127562	130	0.301995	0.117371	130	0.258226	0.12138	134	0.192309	0.000367598	0.70607	0.370029	0.000367598	0.0104105
58.99	A0A0B8RTB9	Proteasome (Prosome, macropain) 26S subunit, non-ATPase, 1	PSMD1	105813	953	42.29	30	30	QCVENADLPEGEKKPIDQR;LCMSLMQNK;VLSMPETCR;QFAALVASK;MITSAAGIISLLDEEEPQLKEFALHK;MEEADALIESLCR;TPEQCPSVVSLLSESYNPHVR;TILESNDVPGMLAYSLK;LLHVAVSDVNDDVRR;KKEPEPNFQLLDNPAR;VMPAQLK;YGAAMALGICCAGTGNK;LDVFEK;SGMYTVAMAYCGSGNNK;QGALIASALIMIQQTEITCPK;EALQLMATYLPK;LLHVAVSDVNDDVR;YQPFKPLSIGGIIILK;EAINLLEPMTNDPVNYVR;AAVESLGFILFR;NAQAIEDMVGYAQETQHEK;DTSEDIEELVEPVAAHGPK;FTATASLGVIHK;MITSAAGIISLLDEEEPQLK;VSTAVLSITAK…	146	143	8.1.1.1738.5;8.1.1.1734.4;5.1.1.1165.10;4.1.1.1477.30;8.1.1.1355.26;9.1.1.1809.14;6.1.1.1289.18;2.1.1.1606.15;5.1.1.1382.29;12.1.1.1138.11;10.1.1.1856.8;10.1.1.1204.27;11.1.1.1912.14;12.1.1.1045.20;2.1.1.1602.30;12.1.1.1053.23;4.1.1.921.2;12.1.1.1134.15;2.1.1.913.23;8.1.1.1744.26;3.1.1.1548.30;9.1.1.1813.14;12.1.1.1892.24;11.1.1.1916.19;5.1.1.1248.29;8.1.1.1746.23;6.1.1.1410.25;5.1.1.1360.23;12.1…	139	0.801678	0.545518	141	0.60256	0.0289307	141	0.737904	0.271701	143	0.787046	0.404017	144	0.597035	0.0169097	143	0.731139	0.223627	122	0.452898	0.203723	123	0.340408	0.00546505	123	0.409261	0.124849	0.617461	0.172083	0.00546505	0.0663307
58.78	A0A0B8RVJ1	Ribosome binding protein 1	RRBP1	160715	1497	25.18	32	31	LQEQLDKSEDGSSSKEGTSV;QKLTAEFEEAQDAACR;QVLQLQASHK;IPDHEPAPDVTILR;EAEETQSSLQAECDQYR;QLSLTEAQTK;TILAETEGMLKDLQK;LIEILSEK;TLVSTVGSMVFSEGEAQR;TILAETEGMLK;SVEEEEQVWK;LLATEQEDAAVAK;SIEALLEASQAQDAQASR;AQEQQLQMAELHSK;QLLLESQSQLDAAK;TLQEQLENGPNAQLAR;LQQENSILR;AGVLQDTWHK;TEALLEDEQTRR;LMELESQVWCLEK;CTSTLGSEAEEAMQLK;LTAEFEEAQDAACR;QSSELALVR;AMEAVASAER;AAILEAAPK;VEPAVSSVVNSVQVLTSK;EVPMVVVSPVGAK;DALNQATSQVESK;L…	118	115	11.1.1.1085.18;1.1.1.866.14;4.1.1.1422.12;2.1.1.1123.29;10.1.1.814.22;9.1.1.790.30;5.1.1.1607.27;1.1.1.874.31;9.1.1.798.21;7.1.1.892.23;2.1.1.1386.11;8.1.1.1085.16;5.1.1.1611.28;8.1.1.1725.28;2.1.1.1381.31;4.1.1.725.16;8.1.1.1081.16;10.1.1.1298.22;3.1.1.1806.3;7.1.1.896.22;11.1.1.1082.31;2.1.1.1389.30;4.1.1.1425.7;12.1.1.992.7;5.1.1.964.27;2.1.1.1731.2;3.1.1.1654.3;3.1.1.1705.6;9.1.1.976.9;3.1.1.…	113	1.02802	0.423975	112	1.09648	0.394558	113	0.751623	0.0718025	112	1.02802	0.627087	111	1.09648	0.590448	113	0.751623	0.0366139	106	0.608135	0.534292	104	0.666807	0.522143	106	0.452898	0.0655023	0.845919	0.237376	0.0366139	0.211813
58.58	A0A0B8RZM8	Exportin-2	CSE1L	110446	971	32.54	30	30	VIVPNMEFR;MELSDANLQTLTEYLKK;DLEGSDIDTRR;VCASVTFK;DAAIYLVTSLASK;SANVNEFPVLK;EDFPQKWPDLLTEMVNR;AADEEAFEDNSEEYIRR;LLTECPPMMDTEYTK;ALTLPGSSENEYIMK;DLEGSDIDTR;HGITQANELVNLTEFFVNHILPDLK;YIMIFR;QIFILLFQR;HKDAAIYLVTSLASK;AADEEAFEDNSEEYIR;IVEDEPNKICEADR;NPSVNWK;SQICDNAALYAQKYDEEFQR;SQICDNAALYAQK;ICAVGITK;IIIPEIQK;MFGMVLEK;EHDPVGQMVNNPK;LLQAFLER;TLDPDPTIR;FQSGDFHVINGVLR;YDEEFQR;NLFEDQNTLTSICEK;LLQTDDEEEAGL…	103	100	7.1.1.1408.19;9.1.1.1931.11;2.1.1.791.9;2.1.1.1226.15;9.1.1.1927.12;1.1.1.784.10;6.1.1.1601.14;4.1.1.1768.12;5.1.1.1957.12;12.1.1.1301.19;12.1.1.1380.16;9.1.1.1939.13;1.1.1.1118.26;4.1.1.1038.10;5.1.1.1784.19;2.1.1.899.26;9.1.1.1628.4;1.1.1.1050.17;7.1.1.1315.3;6.1.1.1064.22;9.1.1.1624.6;12.1.1.1752.5;1.1.1.770.19;11.1.1.1302.20;3.1.1.824.28;11.1.1.1993.10;12.1.1.1099.30;12.1.1.1969.14;11.1.1.137…	101	0.879022	0.912234	100	0.765597	0.44325	95	1.33045	0.339109	98	0.816582	0.633773	97	0.711214	0.854784	92	1.22462	0.128514	85	0.363078	0.11751	82	0.328095	0.0463481	78	0.549541	0.602513	0.788031	0.344169	0.0463481	0.240223
58.33	F1SLX5	aminoadipate-semialdehyde synthase	AASS	102089	926	38.88	31	31	GITNLGYK;TVGLPTAMAAK;SSVAGVEGCPALPHK;DVFPALQPEASPLTWK;YAEIYGISSAHTLLR;QDAQSLLAPGK;YGINPVSLDVGKQEEK;GAQEIFNELPCEYVEPHELKEVSQTGDLR;TDGVYDPIEYDKHPER;LIDYEK;LSYGPGEKDMIVMR;SIGPLTFVFTGTGNVSK;GAQEIFNELPCEYVEPHELKEVSQTGDLRK;ELLCDLVGILPSSK;AGGILQEDISEACLILGVK;AESLVDALSK;GAQEIFNELPCEYVEPHELK;VNMITASYITPALKELEK;KLGGDSAQLEAAEWLGLLGDEQVPR;DNFGIR;TYAFFSHTIK;EIYGPILER;DAGYEISLGLMPK;AQEANMGLLDEILKQEIR;IKAEGIMYT…	116	116	3.1.1.1030.29;10.1.1.800.31;12.1.1.944.26;9.1.1.814.14;9.1.1.1579.17;12.1.1.1347.2;8.1.1.922.21;11.1.1.1089.17;8.1.1.887.10;2.1.1.866.26;11.1.1.1331.22;3.1.1.1763.27;2.1.1.1743.18;5.1.1.1656.20;9.1.1.1394.26;8.1.1.1933.5;3.1.1.1668.20;12.1.1.1088.16;2.1.1.1735.2;2.1.1.1272.3;12.1.1.1122.23;11.1.1.1138.4;4.1.1.1464.9;2.1.1.1341.10;2.1.1.832.21;10.1.1.1830.5;10.1.1.1484.27;2.1.1.1337.7;10.1.1.1477.…	122	0.946237	0.729138	122	0.895365	0.455822	122	1.01859	0.907678	122	1.25892	0.209724	122	1.19124	0.86088	122	1.35519	0.4213	120	1.1695	0.0732742	120	1.09648	0.458429	120	1.25892	0.174846	1.15243	0.154748	0.0732742	0.29868
58.27	A0A0B8RVI6	SF3B1 protein	SF3B1	145829	1304	32.82	33	33	MVMETIEK;THEDIEAQIR;TEILPPFFK;GGDSIGETPTPGASK;AAGLATMISTMRPDIDNMDEYVR;LDDLVRPYVHK;EIISNLAK;LLVDVDESTLSPEEQKER;IYNDDKNTYIR;ATVNTFGYIAK;TYMDVMR;SLVEIIEHGLVDEQQKVR;NRPLSDEELDAMFPEGYK;KAALDEAQGVGLDSTGYYDQEIYGGSDSR;LTATPTPLGGMTGFHMQTEDR;MTPPIKDLLPR;SVNDQPSGNLPFLKPDDIQYFDK;WDETPASQMGGSTPVLTPGK;VGAAEIISR;ICFELLELLK;VQENCIDLVGR;KLTATPTPLGGMTGFHMQTEDR;SLVEIIEHGLVDEQQK;KLSSWDQAETPGHTPSLR;VLPPPAGYVPIR;AIVNV…	76	76	8.1.1.1919.23;7.1.1.1066.5;12.1.1.1902.6;4.1.1.699.9;9.1.1.1217.28;8.1.1.1375.23;11.1.1.953.11;10.1.1.825.14;2.1.1.1673.11;12.1.1.1900.15;5.1.1.1185.24;7.1.1.897.31;11.1.1.1265.27;12.1.1.938.17;9.1.1.961.24;2.1.1.1681.7;9.1.1.1241.20;3.1.1.1609.8;8.1.1.1271.28;3.1.1.968.13;3.1.1.1572.4;3.1.1.1605.13;7.1.1.1070.7;12.1.1.1895.13;11.1.1.942.16;7.1.1.993.21;5.1.1.1189.25;6.1.1.1347.21;3.1.1.1568.4;4.…	100	0.57544	0.00134901	99	0.591562	0.00309315	97	0.903649	0.368004	102	0.642688	0.00387055	101	0.660694	0.00851171	99	1.02802	0.606272	96	0.515229	0.00662718	95	0.544503	0.0200651	94	0.824138	0.611017	0.710872	0.178494	0.00134901	0.0254141
58.15	D0G0C6	Asparagine synthetase	ASNS	64373.3	561	55.97	28	28	QLKEAQVQYPLQTFAIGMEDSPDLLAAR;LAVVDQLFGMQPIR;ILQEYIEHQVDDAMMATAAQK;KNTDSVVIFSGEGSDELTQGYIYFHK;HSMTPFLK;GLVNLK;ASVGMYLISK;LLKELYLFDVLR;LFPGFEIEAVK;FPFNTPK;IGCLLSGGLDSSLVAATLLK;ETFEDSNLIPK;VEPFLPGHYEVLDLKPNGK;ILFDNAIK;ADWLTHYWMPR;DEPLHTLYDSVEK;NTDSVVIFSGEGSDELTQGYIYFHK;VASVEIVK;FENVNGYTNCCFGFHR;EAQVQYPLQTFAIGMEDSPDLLAAR;AMTEDGFLAVCSEAK;GPDAFRFENVNGYTNCCFGFHR;ILQEYIEHQVDDAMMATAAQKFPFNTPK;WISASDPSAR;F…	203	202	7.1.1.1563.27;12.1.1.1952.24;3.1.1.1347.30;3.1.1.1845.21;9.1.1.1148.15;5.1.1.1093.28;6.1.1.1784.3;9.1.1.893.20;4.1.1.1117.17;12.1.1.1955.4;9.1.1.1909.11;3.1.1.1850.25;7.1.1.1595.2;7.1.1.1776.9;8.1.1.1051.7;4.1.1.1743.3;2.1.1.1555.30;2.1.1.1352.13;9.1.1.912.30;12.1.1.1941.4;5.1.1.1307.16;12.1.1.958.21;9.1.1.980.31;8.1.1.876.6;2.1.1.1344.4;2.1.1.1348.14;12.1.1.1558.3;6.1.1.1787.3;12.1.1.1951.5;9.1.…	172	1.8197	0.00145133	172	1.52757	0.00197007	166	2.99226	2.27438e-05	168	1.61436	0.00249751	168	1.36773	0.00336921	162	2.67917	6.14103e-05	155	1.22462	0.0048044	156	1.04713	0.0106217	148	1.88799	0.00110791	1.82759	0.651519	2.27438e-05	0.00136873
58.11	F1SL54	coatomer protein complex subunit beta 2	COPB2	102345	906	44.48	31	31	TCVQTLEGHAQNVSCASFHPELPIIITGSEDGTVR;LNYYVGGEIVTIAHLDR;LDACLELLIR;VAHFLEK;LPEAAFLAR;DMGSCEIYPQTIQHNPNGR;ETHADLWPAK;LESTLNYGMER;AAESLADPTEYENLFPGLK;QLAELAISK;VHMFEAHSDYIR;DGKNNVAFMSYFLQGK;VWQLGSSSPNFTLEGHEK;QYPLVTPNEER;VLPTIPK;IAYQLAVEAESEQKWK;GSNNVALGYDEGSIIVK;CIAVHPTQPFILTSSDDMLIK;TYLPSQVSR;KNWVVTGADDMQIR;IWDYQNK;VFNYNTLER;TFEVCDLPVR;GVNCIDYYSGGDKPYLISGADDR;DNNQFASASLDR;NNVAFMSYFLQGK;EAFVVEEWVK;V…	119	119	12.1.1.1139.6;11.1.1.1227.20;5.1.1.1315.25;10.1.1.1033.18;2.1.1.957.27;3.1.1.1397.26;3.1.1.860.2;12.1.1.1773.21;5.1.1.1505.27;3.1.1.1287.19;12.1.1.1777.20;6.1.1.1906.8;11.1.1.1173.16;3.1.1.858.4;4.1.1.1114.24;12.1.1.1183.18;11.1.1.1134.24;12.1.1.1736.30;5.1.1.1773.6;5.1.1.1765.9;12.1.1.1161.17;5.1.1.1128.24;3.1.1.864.2;12.1.1.915.29;10.1.1.1373.3;11.1.1.1222.29;2.1.1.1069.21;3.1.1.1655.16;11.1.1.…	123	0.787046	0.421794	123	0.648634	0.0203729	123	0.765597	0.115652	125	0.862979	0.525572	125	0.711214	0.0302377	125	0.847227	0.158229	123	0.57544	0.269751	123	0.474242	0.0139873	123	0.554626	0.0813263	0.70421	0.136887	0.0139873	0.126002
57.97	A0A0B8RVW2	Golgi glycoprotein 1	GLG1	134266	1178	31.24	31	31	STISEIKECADEPVVK;IIIQESALDYR;LNPVLR;ADIFVDPVLHTACALDIK;CLIDLGK;AMDVKLDPALQDK;TMLQCLK;AKDDSELEGQVISCLK;QMSCLMEALEDK;ESKADIFVDPVLHTACALDIK;VAPADGFSDLAMQVMTSPSK;LDPALQDK;TETGQELECLQDHLDDLAVECR;ACEPIIQNFCHDVADNQIDSGDLMECLIQNK;NDINILK;LQETEMMDPELDYTLMR;FCHGILTK;QVSSECQGEMLDYRR;EVLNMLK;DWKLDPVLYR;LICGFMDSCKNDINILK;MTAIIFSDYR;ALNEACESVIQTACK;GNLGMNCQQALQTLIQETDPGADYR;GNLGMNCQQALQTLIQETDPGADYRIDR;IQVSELC…	126	126	12.1.1.1271.23;7.1.1.1186.12;9.1.1.1569.31;9.1.1.851.17;6.1.1.1809.12;9.1.1.1863.14;8.1.1.1216.7;8.1.1.1706.16;10.1.1.1069.9;9.1.1.1855.11;12.1.1.1912.27;10.1.1.1574.31;8.1.1.1213.25;4.1.1.1661.4;5.1.1.1714.19;5.1.1.1832.2;9.1.1.1471.9;5.1.1.986.31;10.1.1.1080.31;12.1.1.1969.10;10.1.1.1092.20;9.1.1.1859.18;3.1.1.1643.11;7.1.1.1195.9;4.1.1.1652.3;6.1.1.2025.5;7.1.1.1191.4;10.1.1.1075.14;6.1.1.2023…	120	0.255859	9.9734e-07	117	0.420727	0.0101826	118	0.413047	0.000878713	126	0.337287	7.83592e-06	125	0.554626	0.0491983	124	0.544503	0.00551263	116	0.291072	3.64324e-05	114	0.483059	0.232165	114	0.469894	0.046366	0.426356	0.106381	9.9734e-07	0.000120041
57.78	F1RP17	T-complex protein 1 subunit gamma	CCT3	61109.9	547	55.21	29	28	GVMINKDVTHPR;GESQTDIEITREEDFTR;TVQFEENGRK;KGESQTDIEITREEDFTR;ELGIWEPLAVK;IVSRPEELREEDIGTGAGLLEIKK;IVSRPEELREEDIGTGAGLLEIK;DMMLNIINSSITTK;TLIQNCGASTIR;ANITAIR;ALDDMISTLKK;GASKEILSEVER;ISTPVDTNNRDMMLNIINSSITTK;AMTGVEQWPYR;IVLLDSSLEYK;IGDEYFTFITECKDPK;NVLLDPQLVPGGGASEMAVAHALTEK;IDDIVSGHK;VEKIPGGIIEDSCVLR;GISDLAQHYLMR;ALDDMISTLK;ACTILLR;AVAQALEVIPR;IPGGIIEDSCVLR;WSSLACNIALDAVK;EILSEVER;TAVETAVLLLR;NL…	278	272	3.1.1.807.28;5.1.1.877.16;4.1.1.1456.13;7.1.1.1291.5;5.1.1.1714.12;6.1.1.1868.10;2.1.1.1070.26;7.1.1.1430.11;6.1.1.1867.28;6.1.1.1631.16;7.1.1.1426.15;12.1.1.881.13;12.1.1.955.29;11.1.1.1252.17;3.1.1.815.24;3.1.1.1577.25;5.1.1.1595.22;8.1.1.1673.15;7.1.1.1556.12;12.1.1.1352.19;10.1.1.744.30;6.1.1.1243.16;4.1.1.1502.23;4.1.1.1395.4;8.1.1.1600.2;4.1.1.1525.12;3.1.1.1517.13;12.1.1.1466.25;6.1.1.1659…	235	0.559758	0.0484494	235	0.580764	0.0389771	236	0.452898	0.000530914	243	0.691831	0.165349	244	0.731139	0.137962	244	0.570164	0.00282415	200	0.310456	0.181896	199	0.328095	0.171633	197	0.265461	0.00871976	0.507837	0.168796	0.000530914	0.0130707
57.68	K9IVR9	Importin subunit beta-1	KPNB1	97224.3	876	43.95	30	30	MELITILEK;YMEAFKPFLGIGLK;GALQYLVPILTQTLTK;TLATWATK;LVEARPMIHELLTEGR;AAVENLPTFLVELSR;TTLVIMER;WLAIDANAR;TVSPDRLELEAAQK;LAATNALLNSLEFTK;EGCLEAYTGIVQGLK;NYAEYQVCLAAVGLVGDLCR;ESTLEAIGYICQDIDPEQLQDK;SVKPQILSVFGDIALAIGGEFKK;KVQHQDALQISDVVMASLLR;LQQVLQMESHIQSTSDR;LLETTDRPDGHQNNLR;SSAYESLMEIVK;DTTAWTVGR;EGCLEAYTGIVQGLKGDQENVHPDVMLVQPR;HFIMQVVCEATQCPDTR;SDYDMVDYLNELR;VLANPGNSQVAR;PMIHELLTEGR;VAALQNLVK;SNE…	161	160	2.1.1.957.18;7.1.1.1941.24;8.1.1.1459.21;9.1.1.1680.4;8.1.1.994.3;4.1.1.1853.2;7.1.1.1156.16;3.1.1.1444.4;2.1.1.1516.25;2.1.1.1512.5;8.1.1.1653.9;6.1.1.1541.24;10.1.1.1667.16;8.1.1.1863.15;9.1.1.1750.8;8.1.1.1859.10;9.1.1.1774.18;11.1.1.1986.23;9.1.1.1770.19;8.1.1.994.21;5.1.1.1051.28;6.1.1.1614.18;9.1.1.1684.3;2.1.1.949.15;5.1.1.1015.20;7.1.1.1187.17;8.1.1.1649.10;4.1.1.1383.4;7.1.1.1160.13;5.1.…	131	2.58226	0.000621789	141	1.65959	0.0242844	137	1.7378	0.0106602	128	2.22844	0.00690744	137	1.41906	0.161399	135	1.48594	0.0834995	100	0.862979	0.306489	109	0.580764	0.669123	105	0.642688	0.945179	1.49273	0.68615	0.000621789	0.0147225
57.43	F1SII4	glycyl-tRNA synthetase	GARS	83258.8	742	47.3	29	29	AEVSELPSVVR;ELALQPK;TSGHVDKFADFMVK;NNIIQTWR;TFIGPGGNMPGYLRPETAQGIFLNFK;TFFSFPAVVAPFK;MDGVGTEEVLAPLR;IYLYLVK;SPITGNDLSPPVSFNLMFK;LLNEKGEFTVETEGK;TVNVVQFEPNK;LGDAVEQGVINNSVLGYFIGR;FQNVADLHLHLYSAK;YPLFEGQETGKK;ELSEALTR;LPFAAAQIGNSFR;SSMDGVGTEEVLAPLR;TVNVVQFEPNKGAIGK;LLEFNQGK;TFQLTK;EFTMAEIEHFVDPSEKDHPK;DLANGSITWADVEAR;LLEFNQGKLPFAAAQIGNSFR;FADFMVK;TSYGWIEIVGCADR;QHFIQEEQILEIDCTMLTPEPVLK;TLHVEEVVPSVI…	128	127	9.1.1.946.17;4.1.1.815.26;10.1.1.1008.27;4.1.1.1402.14;8.1.1.1794.14;8.1.1.1085.23;4.1.1.1398.18;9.1.1.950.21;12.1.1.1856.18;12.1.1.1872.4;8.1.1.1073.21;9.1.1.1039.23;7.1.1.1784.23;9.1.1.1758.6;7.1.1.1546.22;12.1.1.1876.3;9.1.1.942.19;8.1.1.1077.24;9.1.1.1035.25;9.1.1.1679.21;10.1.1.1498.7;9.1.1.1373.2;11.1.1.1290.28;8.1.1.969.16;12.1.1.1852.2;12.1.1.1884.2;8.1.1.1802.20;4.1.1.1399.2;10.1.1.1158.…	117	1.67494	0.00288391	113	1.67494	0.0360923	117	1.67494	0.00302454	116	1.39316	0.0192483	111	1.38038	0.165752	116	1.39316	0.0200863	108	0.855067	0.0916799	104	0.870964	0.511724	108	0.855067	0.104384	1.33136	0.357942	0.00288391	0.0422162
57.29	M3UZ37	Heterogeneous nuclear ribonucleoprotein A2/B1	HNRNPA2B1	36006	341	65.1	30	8	RGFGFVTFDDHDPVDKIVLQK;GFGDGYNGYGGGPGGGNFGGSPGYGGGR;NMGGPYGGGNYGPGGSGGSGGYGGR;DYFEEYGKIDTIEIITDR;GGNFGFGDSR;IDTIEIITDR;GFGFVTFDDHDPVDK;GFGFVTFDDHDPVDKIVLQK	502	206	12.1.1.1314.29;11.1.1.1660.26;10.1.1.1543.21;10.1.1.981.28;9.1.1.782.31;11.1.1.2062.7;10.1.1.1531.4;12.1.1.1466.12;10.1.1.779.24;10.1.1.1998.14;10.1.1.1539.20;11.1.1.1444.10;9.1.1.1532.27;12.1.1.1320.14;10.1.1.1551.19;10.1.1.1530.21;10.1.1.2003.14;10.1.1.2015.9;9.1.1.1542.26;10.1.1.1980.14;9.1.1.1551.25;10.1.1.1576.24;5.1.1.1550.3;12.1.1.1323.30;10.1.1.1960.11;10.1.1.1994.8;11.1.1.900.20;2.1.1.12…	160	0.349945	0.0127587	165	0.17378	0.00190674	142	0.660694	0.0894529	178	0.559758	0.0229357	183	0.299226	0.00520116	159	1.02802	0.130021	168	0.625173	0.0560731	173	0.353183	0.0183453	148	1.15878	0.276378	0.589033	0.334079	0.00190674	0.0323996
57.07	P54612	Serine/threonine-protein phosphatase 2A 65 kDa regulatory subunit A alpha isoform	PPP2R1A	65321.8	589	54.84	29	22	EFCENLSADCR;DNTIEHLLPLFLAQLKDECPEVR;AVGPEITK;SALASVIMGLSPILGK;SEIIPMFSNLASDEQDSVR;YMVADKFTELQK;MAGDPVANVR;VLELDNVK;VLAMSGDPNYLHR;VLELDNVKSEIIPMFSNLASDEQDSVR;AVGPEITKTDLVPAFQNLMKDCEAEVR;VKEFCENLSADCR;TDLVPAFQNLMKDCEAEVR;AVGPEITKTDLVPAFQNLMK;LTQDQDVDVK;LAGGDWFTSR;ENVIMTQILPCIK;FGKEWAHATIIPK;NLCSDDTPMVR;IGPILDNSTLQSEVKPILEK;AISHEHSPSDLEAHFVPLVK;TDLVPAFQNLMK	109	77	5.1.1.1269.13;2.1.1.1030.2;2.1.1.1176.22;6.1.1.1266.8;9.1.1.891.27;5.1.1.1105.12;4.1.1.887.8;5.1.1.1263.18;7.1.1.894.26;3.1.1.1549.9;3.1.1.1561.10;5.1.1.1725.31;4.1.1.1530.12;7.1.1.890.25;4.1.1.1484.14;6.1.1.1791.9;4.1.1.1539.23;6.1.1.1443.17;8.1.1.2017.2;3.1.1.1592.14;3.1.1.1595.31;7.1.1.1238.16;5.1.1.915.22;4.1.1.1531.31;6.1.1.1047.31;7.1.1.1631.6;4.1.1.1513.22;4.1.1.883.7;2.1.1.1474.6;7.1.1.20…	101	1.15878	0.422539	101	1.10662	0.903546	101	1.02802	0.548387	101	1.20226	0.351894	101	1.14815	0.991262	101	1.0666	0.63887	96	0.586138	0.769946	96	0.554626	0.526457	95	0.529663	0.270192	0.947788	0.285684	0.270192	0.511687
56.62	Q28956	17beta-estradiol dehydrogenase	-	80101	737	45.73	29	29	LQMILK;IDSSDGGISANNL;LGLLGLSNSLAVEGK;VNAVFEWHITK;GSLAADKVVEEIRR;FAKPVYPGQTLQTEMWK;TYALAFAER;AAWDHMK;IDVVVNNAGILR;GNIMLSQK;VQETGDTVISNAYVDLVPTSDTLAK;CEAVVADVLDKR;IQDSVSTVIEALSK;IPSEGGDLQSNLVFEEIGRR;SLGGGGLAEIPGLSVNFTK;AVANYDSVEAGEK;GASVVVNDLGGDMKGVGK;ISDEDWDMIQR;AALDAFGR;LQDIGQEMVKK;TLGALVR;GSLAADKVVEEIR;GASVVVNDLGGDMK;IPSEGGDLQSNLVFEEIGR;LQDIGQEMVK;ICDFDNATKPQR;VVLVTGAGGGLGR;VAVAIPNRPPDAILTDTTSLN…	136	136	11.1.1.1980.3;10.1.1.1094.4;9.1.1.1837.6;9.1.1.1102.6;8.1.1.1223.15;7.1.1.1635.15;8.1.1.1163.17;7.1.1.1636.20;8.1.1.1968.3;8.1.1.1482.17;5.1.1.1331.29;7.1.1.1094.28;11.1.1.1589.31;11.1.1.1710.13;12.1.1.1435.16;6.1.1.1629.23;11.1.1.1716.24;8.1.1.1330.13;7.1.1.1631.31;2.1.1.908.9;8.1.1.1286.27;8.1.1.1034.31;10.1.1.962.3;3.1.1.864.9;10.1.1.1858.4;11.1.1.1617.23;9.1.1.1108.7;9.1.1.1621.3;7.1.1.1929.7…	123	1.67494	0.00724541	132	1.01859	0.234326	127	1.65959	0.0400937	123	1.87068	0.00289455	133	1.10662	0.125574	128	1.85353	0.0177855	102	0.946237	0.0465684	112	0.57544	0.590023	107	0.981748	0.193867	1.32172	0.470365	0.00289455	0.0422292
56.54	F1SJR7	Uncharacterized protein	TTLL12	75189.4	652	52.3	29	29	DLDTGEEVTRDFAYGEADPLIR;AVYAVDLMLK;LSQERPTVLLNQFPCENLLTVK;VGGPEGPAWLPR;YVVLLR;QVMQPQVLEVNFNPDCER;SVQAEIFQAFR;YHPTFFNDVFSTLYLDESDGCPVTR;VYTDVQQVLSHLTHPR;FNQTYQLAHGTAEEKVPVWYIMDEFGSR;VAYTLLWPLRDLDTGEEVTR;DFAYGEADPLIRR;AADPNSIFLIDHAWTCR;YIESPVLFLR;DCLASIAR;QVHYNEFIPEFEK;DLDTGEEVTRDFAYGEADPLIRR;VAYTLLWPLR;TELPQFVSYFQQR;FSFTQSEADADILYNFSHFKDYR;IQHADAPSFATAPFFYMPQR;AEFEALHGPALR;QQLQQVPGLLHR;DFAYGEADPLIR…	122	122	11.1.1.1471.3;9.1.1.1878.19;8.1.1.1667.21;5.1.1.1451.5;6.1.1.2050.6;5.1.1.1473.12;7.1.1.1408.11;11.1.1.1250.2;3.1.1.1033.22;6.1.1.1971.19;4.1.1.960.19;6.1.1.1641.16;6.1.1.1694.16;8.1.1.1929.30;12.1.1.1828.12;8.1.1.1474.19;12.1.1.1392.21;8.1.1.1590.17;8.1.1.1925.25;11.1.1.984.9;7.1.1.1504.17;12.1.1.1474.5;6.1.1.2042.24;5.1.1.1902.23;5.1.1.1820.13;7.1.1.1632.27;5.1.1.1888.20;9.1.1.959.7;7.1.1.1636.…	123	1.00925	0.828206	122	0.92045	0.52929	117	2.24905	0.0166835	122	0.981748	0.915877	121	0.895365	0.459746	116	2.18776	0.0241177	108	0.394457	0.0271234	108	0.369828	0.00704772	103	0.954993	0.887983	1.1267	0.675594	0.00704772	0.0793188
56.51	F1SUF6	Uncharacterized protein	IARS	94133.3	810	41.36	28	28	LYLINSPVVR;ILQFWSDFNCFQECLK;LQKEEEMEFLYNENLVK;YKPLFDYFVK;VQQVPENISFPAEEEK;FGWDCHGLPVEYEIDKTLGIRGPEDVAK;EFEDSFPADFIAEGIDQTR;NVIVNGLVLASDGQK;FGWDCHGLPVEYEIDK;FTFYDGPPFATGLPHYGHILAGTIK;LESDYEILER;FPGACLK;SDTPLIYK;DSPPVCPVDASGCFTEEVTDFAGQYVK;FGWDCHGLPVEYEIDKTLGIR;GTLHILMEAR;WIDFDNDYK;VCVDFNIIQK;LLIASTFTHSYPFCWR;LSALYKLESDYEILER;LGIAEYNSQCR;FFIQNVLR;FVDVLTNWYVR;ESIDHLTIPSR;AVPSWFVR;LYTVVPR;MLIDPVSVR;N…	99	99	9.1.1.1089.22;12.1.1.1494.7;10.1.1.1757.13;2.1.1.1263.4;4.1.1.1750.12;7.1.1.1240.21;4.1.1.1749.11;4.1.1.1118.7;4.1.1.1757.7;7.1.1.1377.11;10.1.1.1748.31;11.1.1.946.29;9.1.1.1382.10;3.1.1.1178.6;6.1.1.1442.23;8.1.1.963.7;12.1.1.1959.12;8.1.1.1474.18;4.1.1.1111.7;9.1.1.1620.23;9.1.1.831.7;5.1.1.1361.4;12.1.1.1426.10;4.1.1.1157.27;10.1.1.1771.31;9.1.1.835.4;9.1.1.1297.14;7.1.1.1244.23;4.1.1.1200.10;…	115	0.794328	0.349686	117	0.625173	0.0296333	96	2.33346	0.116695	116	0.862979	0.50908	118	0.666807	0.0543967	99	2.46604	0.0674678	94	0.440555	0.0753153	95	0.340408	0.00344328	75	1.18032	0.495246	1.09811	0.787758	0.00344328	0.0476669
56.35	F8TEL5	Eukaryotic translation initiation factor 4 gamma 1	EIF4G1	175924	1600	24.63	30	26	VFDWIEANLSEQQVASNTLVR;TFFDALYDEDVVKEDAFYSWESSKDPAEQQGK;QVTQLAIDTEER;TASTPTPPQMGGGLEPQANGETPQVAVVVRPDDR;FMLQDVLDLR;EATLPPVSPPK;LKEELEEARDTAR;SVTAFFK;ETVGDLLDAFK;GVIDLIFEK;IRDPNQGGKDITEEIMSGAR;VEYTLGEESEAPGQR;ERPSQPEGLR;EFLPEGQDVSAFITAQK;LTPQMFQQLMK;FSALQQAVPTESTDNRR;GLPLVDDGGWNTVPISK;HGIESTLER;AIIEEYLHLNDMK;LFSSEELSR;EAGLSWK;AISEPNFSVAYANMCR;SDQWKPLNLEEK;EFLPEGQDVSAFITAQKVEYTLGEESEAPGQR;ETVGDLLDAF…	94	71	3.1.1.1592.21;2.1.1.1534.13;2.1.1.1525.9;2.1.1.1009.15;3.1.1.1468.17;12.1.1.1861.23;4.1.1.879.29;2.1.1.1649.18;2.1.1.1528.9;2.1.1.1655.3;5.1.1.1020.31;2.1.1.1527.15;3.1.1.1187.31;10.1.1.812.25;11.1.1.1935.23;3.1.1.1777.26;4.1.1.1129.29;2.1.1.1013.15;4.1.1.1463.15;4.1.1.1459.13;5.1.1.1024.31;5.1.1.930.27;2.1.1.1651.3;12.1.1.1075.21;9.1.1.933.27;2.1.1.1530.31;3.1.1.1410.30;10.1.1.816.21;11.1.1.933.…	71	0.895365	0.722058	71	0.954993	0.728885	71	1.22462	0.298411	71	0.92045	0.487301	71	0.981748	0.995875	71	1.25892	0.480232	71	0.895365	0.746071	71	0.946237	0.33049	71	1.23595	0.132154	1.05328	0.156409	0.132154	0.38175
55.88	F1SP93	V-type proton ATPase catalytic subunit A	ATP6V1A	68443.7	618	58.58	27	27	LASFYER;VGSHITGGDIYGIVNENSLIK;WAEALR;LAEMPADSGYPAYLGAR;LPANHPLLTGQR;LEGDMATIQVYEETSGVSVGDPVLR;GNEMSEVLRDFPELTMEVDGK;LIKDDFLQQNGYTPYDR;ALDEYYDKHFTEFVPLR;VGHSELVGEIIR;AKEILQEEEDLAEIVQLVGK;ASLAETDKITLEVAK;IKADYAQLLEDMQNAFR;DFPELTMEVDGKVESIMK;EASIYTGITLSEYFR;EILQEEEDLAEIVQLVGK;ILDEDKESTFGYVHGVSGPVVTACDMAGAAMYELVR;TALVANTSNMPVAAR;DFPELTMEVDGK;GNEMSEVLR;VLDALFPCVQGGTTAIPGAFGCGK;TVGMLSNMIAFYDMAR;DMGYHVS…	131	131	12.1.1.1339.25;7.1.1.1565.18;7.1.1.1988.24;7.1.1.1991.28;5.1.1.901.8;3.1.1.921.31;3.1.1.1232.30;9.1.1.1607.24;6.1.1.1921.25;3.1.1.925.30;12.1.1.1336.13;12.1.1.1924.17;9.1.1.1467.13;12.1.1.899.27;9.1.1.818.17;7.1.1.1987.29;3.1.1.933.31;3.1.1.1320.6;11.1.1.2009.6;9.1.1.809.14;3.1.1.899.6;10.1.1.1059.7;4.1.1.1219.10;12.1.1.1923.22;12.1.1.1026.8;10.1.1.1904.21;10.1.1.1881.5;2.1.1.1287.31;9.1.1.814.13…	135	0.862979	0.896464	134	0.801678	0.213894	133	0.83946	0.742852	137	0.990832	0.348359	137	0.92045	0.657285	134	0.972747	0.6276	111	0.444631	0.33754	112	0.432514	0.048323	110	0.452898	0.223814	0.759758	0.235136	0.048323	0.244607
55.81	F1RUK8	Rab GDP dissociation inhibitor beta	GDI2	50326.3	445	70.79	27	21	SDIYVCMISSAHNVAAQGK;DLGTDSQIFISR;NPYYGGESASITPLEDLYK;FLVYVANFDENDPRTFEGVDPK;QLICDPSYVK;TDDYLDQPCCETINR;LSAIYGGTYMLNKPIEEIIVQNGK;TFEGVDPK;VPSTEAEALASSLMGLFEK;FLVYVANFDENDPR;FNIPGAPPASMGR;VTEGSFVYK;VLHMDRNPYYGGESASITPLEDLYKR;NPYYGGESASITPLEDLYKR;FVSISDLLVPK;MTGSEFDFEEMKR;NTSDANSCQIIIPQNQVNR;TYDATTHFETTCDDIKDIYKR;MLLFTEVTR;QLICDPSYVKDR;KSDIYVCMISSAHNVAAQGK	123	95	1.1.1.879.27;9.1.1.1663.3;7.1.1.1792.23;11.1.1.984.29;10.1.1.874.31;8.1.1.1931.17;11.1.1.1160.21;10.1.1.1027.18;12.1.1.1349.26;1.1.1.871.29;9.1.1.1045.16;8.1.1.2039.9;8.1.1.1925.16;7.1.1.1940.15;9.1.1.823.31;12.1.1.1169.20;11.1.1.1152.27;9.1.1.1480.13;8.1.1.1817.24;1.1.1.875.23;7.1.1.898.27;1.1.1.883.26;8.1.1.1889.19;7.1.1.1752.22;7.1.1.1552.8;9.1.1.1041.17;7.1.1.1560.11;10.1.1.1022.14;10.1.1.794…	96	1.1272	0.184722	96	0.92045	0.743577	96	1.20226	0.237902	95	1.14815	0.165274	96	0.937562	0.792995	95	1.20226	0.214173	95	0.619441	0.355069	95	0.510505	0.0413987	95	0.642688	0.286174	0.939834	0.271445	0.0413987	0.22822
55.05	K9J4S7	Kinesin-like protein	KIF5B	109761	963	39.36	29	29	STLLFGQR;VSYFEIYLDK;LYLVDLAGSEK;FVCSPDEVMDTIDEGK;DQDNMQAELNR;DLLDVSK;TTIVICCSPSSYNESETK;FQGEDTVMIASKPYAFDR;VFQSSTSQEQVYNDCAK;DVLEGYNGTIFAYGQTSSGK;SLSALGNVISALAEGSTYVPYR;ISFLENNLEQLTK;QLDDKDEEINQQSQLVEK;ADPAECNIK;AAEMMASLLK;GLEETVAKELQTLHNLR;LFVQDLATR;EVLQALEELAVNYDQK;LHDPEGMGIIPR;MEENEKELAACQLR;QAVEQQIQSHR;QLEESVDSLNEELVQLR;SLTEYLQNVEQK;SATLASIDAELQK;FVCSPDEVMDTIDEGKSNR;LITDLQDQNQK;NTIQWLENELNR;Q…	97	97	3.1.1.1903.6;9.1.1.1256.9;10.1.1.939.14;4.1.1.1521.23;9.1.1.1683.31;10.1.1.1223.8;4.1.1.1755.3;3.1.1.1302.22;9.1.1.1248.8;12.1.1.1373.12;9.1.1.1695.31;3.1.1.832.17;2.1.1.1247.21;3.1.1.828.17;2.1.1.1309.8;9.1.1.1687.31;3.1.1.1587.20;4.1.1.1293.18;1.1.1.797.12;5.1.1.1935.4;2.1.1.1255.24;3.1.1.836.16;4.1.1.1517.22;12.1.1.1378.29;2.1.1.1251.5;2.1.1.1313.28;4.1.1.824.31;3.1.1.1595.13;10.1.1.1266.23;2.…	95	0.554626	0.0555125	96	0.597035	0.073693	96	0.42462	8.68654e-05	98	0.648634	0.0614063	98	0.685488	0.0683662	98	0.487529	7.84084e-05	87	0.334195	0.0708999	87	0.349945	0.0818902	87	0.255859	0.000330527	0.490575	0.150595	7.84084e-05	0.003539
54.89	A5A8V9	Valyl-tRNA synthetase 2	VARS2	140162	1264	29.98	29	29	IETMLGDVAIAVHPEDPR;HGLEAVSIMDAR;ACFTMDPK;ADFPAGIPECGTDALR;SSAQDPQAALGALGR;VQGSDSDEEVVVATTR;SILYVSPHPDAFPSLR;LSATVIEAFVR;FGLCAYTSQGR;TPFPPPR;LHEEGVIYR;LGSSLDWDR;GALVNVPPPFLGLPR;LVNWSCTLNSAISDIEVDKK;ITPAHDQNDYEVGQR;QTLYTCLDVGLR;VQEADEAKLQQTEAELR;DINLDVNR;YGEAGEGPGWGGAHPR;GFVPSATSEPGGR;LQQTEAELR;ALSPLEEWLR;GVEDNPMVVPLCNR;VCLQPPPASR;SLPVIFDDFVDMEFGTGAVK;IPAYFVTVSDPAVPPGEDPDGR;KVEEAIALFQK;WFITCVQQPEFR…	102	102	5.1.1.876.23;8.1.1.1254.31;12.1.1.988.5;12.1.1.1121.30;5.1.1.1471.12;10.1.1.1233.13;7.1.1.862.13;2.1.1.867.31;8.1.1.1761.6;9.1.1.1634.15;5.1.1.977.23;4.1.1.1633.6;12.1.1.1129.18;11.1.1.1116.16;1.1.1.877.26;7.1.1.1728.11;7.1.1.866.3;1.1.1.881.30;9.1.1.1540.26;3.1.1.836.31;1.1.1.865.30;8.1.1.1623.26;9.1.1.1134.31;1.1.1.861.30;9.1.1.1122.31;12.1.1.910.27;11.1.1.965.6;3.1.1.1026.28;8.1.1.1628.26;10.1…	101	0.847227	0.555927	102	0.794328	0.34654	100	1.41906	0.360276	101	0.963829	0.616284	101	0.912011	0.885447	99	1.59956	0.0516411	89	0.413047	0.0440639	91	0.394457	0.0198043	89	0.691831	0.563948	0.908715	0.405052	0.0198043	0.155739
54.57	F1S5A8	DEAH (Asp-Glu-Ala-His) box helicase 15	DHX15	90932	795	40.88	27	27	SNLGSVVLQLK;LQLPVWEYKDR;YGVIILDEAHER;AYKTEMQDNTYPEILR;KLGIDDLVHFDFMDPPAPETLMR;LDLGEDYPSGK;DYYINIR;LQLPVWEYK;ALVTGYFMQVAHLER;THPVEIFYTPEPERDYLEAAIR;TCTDIKPEWLVK;VADEMDVMLGQEVGYSIR;TTQIPQWCVEYMR;FAHIDGDHLTLLNVYHAFK;EVDDLGPEVGDIK;IFEPPPPK;EAMNDPLLER;ASTNAMLISAGLPPLK;LGIDDLVHFDFMDPPAPETLMR;IAPQYYDMSNFPQCEAK;FQIYFDNCPLLTIPGR;YMTDGMLLR;TLATDILMGVLK;VIVMSATLDAGK;TEMQDNTYPEILR;SLMSADNVR;FTDILVR	144	144	5.1.1.1750.11;2.1.1.948.29;8.1.1.1533.2;6.1.1.1549.5;11.1.1.1823.30;5.1.1.1889.7;5.1.1.1181.31;11.1.1.995.14;12.1.1.1015.14;8.1.1.1488.29;9.1.1.1570.5;5.1.1.1273.8;7.1.1.1055.28;10.1.1.1702.8;7.1.1.1899.2;10.1.1.1700.31;10.1.1.1699.10;10.1.1.1694.31;11.1.1.1137.6;4.1.1.1121.30;8.1.1.1145.30;2.1.1.1409.12;3.1.1.1062.12;12.1.1.1471.7;10.1.1.999.4;2.1.1.1393.11;5.1.1.1265.10;4.1.1.958.15;8.1.1.1491.…	157	0.751623	0.428618	158	0.731139	0.243512	145	1.35519	0.287342	160	0.711214	0.505838	160	0.698232	0.297243	145	1.28233	0.234952	125	0.291072	0.0411628	125	0.283139	0.017366	109	0.539511	0.802348	0.751305	0.375132	0.017366	0.143327
54.55	F1ST04	cingulin	CGN	136007	1196	36.12	31	31	LEEALNTAQEEEGSLAAAK;VQGIAGQPFVVLNSGEK;FITEPVDDAEMGTLR;GGDSFGVQIK;ATIYGILR;LQELLER;AQMAAEAEAAVLGQR;QLEEKAEECSR;DQQEAAPPGSVDHVK;ELSIQIDDER;ILGLEQQLK;GLAEGGEVAEAR;QSAQNLLGGFSR;QRIEEQLR;LEAELDEER;VSLVLEQMQPLMVASPGSTK;QDLECDKISLER;LLLDQSESVR;GPPGALSSDSELTESPYSQAK;QVDEAEEEIER;SMQDATQDHAALEAER;ELLEEVVEGK;ELEETSEETGHWQNMFQK;STVELLTDR;VKELSIQIDDER;ELEEQHEVNEQLQAR;ALAGQSELTQKVEELQK;LASSEGFQKPSASLSQLESLNR;Q…	75	72	11.1.1.1561.21;4.1.1.1199.2;5.1.1.1398.3;2.1.1.803.25;2.1.1.796.24;9.1.1.894.16;7.1.1.1418.24;2.1.1.830.22;8.1.1.1415.27;3.1.1.756.24;1.1.1.979.7;11.1.1.1027.24;7.1.1.1164.5;12.1.1.1476.10;3.1.1.780.23;4.1.1.706.9;5.1.1.1409.19;1.1.1.788.26;11.1.1.1573.19;10.1.1.1200.26;11.1.1.1577.18;9.1.1.1290.28;11.1.1.1568.3;11.1.1.972.7;8.1.1.1028.17;7.1.1.1422.5;9.1.1.1862.20;6.1.1.1575.21;8.1.1.1032.15;9.1…	73	0.912011	0.615499	74	0.787046	0.120359	73	0.717794	0.00932367	73	0.887156	0.663564	74	0.772681	0.131664	73	0.691831	0.00636606	61	0.60256	0.36156	61	0.515229	0.128854	60	0.448745	0.00941291	0.716429	0.158053	0.00636606	0.0745518
54.25	F1RIF8	6-phosphogluconate dehydrogenase, decarboxylating	PGD	53052.4	481	58.21	27	27	IISYTQGFMLLR;TVSKVDDFLANEAK;EIFQSIAAK;AVSTGVQTGIPMPCFTTALSFYDGYR;NPGLQNLLLDDFFK;MVHNGIEYGDMQLICEAYHLMK;GILFVGSGVSGGEEGAR;SVFLGK;LVPLLDTGDIIIDGGNSEYRDTTRR;AVSTGVQTGIPMPCFTTALSFYDGYRHEMLPANLIQAQR;YGPSLMPGGNR;SAVEDCQDSWRR;IKDAFDRNPGLQNLLLDDFFK;EAWPHLK;LVPLLDTGDIIIDGGNSEYRDTTR;HEMLPANLIQAQR;DVLGMEQHEMAK;SAVEDCQDSWR;WTAISALEYGVPVTLIGEAVFAR;SFLEDIRK;DAFDRNPGLQNLLLDDFFK;VGTGEPCCDWVGDEGAGHFVK;VDDFLANEAK;…	198	197	4.1.1.1779.31;7.1.1.1120.30;4.1.1.1004.4;5.1.1.1044.11;6.1.1.2051.4;6.1.1.2109.6;8.1.1.1153.29;8.1.1.982.22;7.1.1.1148.25;4.1.1.1640.6;5.1.1.1230.28;6.1.1.1881.2;2.1.1.873.24;7.1.1.1704.2;4.1.1.1634.22;5.1.1.1970.30;4.1.1.1702.10;5.1.1.1038.18;4.1.1.1656.10;4.1.1.831.12;6.1.1.1963.18;4.1.1.984.31;9.1.1.1148.22;8.1.1.1149.30;4.1.1.1691.5;4.1.1.988.31;7.1.1.1116.28;5.1.1.1218.29;7.1.1.1156.7;5.1.1.…	174	0.794328	0.489569	176	0.608135	0.238939	151	1.83654	0.0220314	179	1.0666	0.433392	180	0.824138	0.773087	155	2.44343	0.000212246	157	0.597035	0.0988866	159	0.469894	0.100747	131	1.39316	0.276556	1.13466	0.660857	0.000212246	0.00718488
54.2	A0A0B8RZH0	Insulin-like growth factor 2 mRNA binding protein 3	IGF2BP3	63740.6	579	51.81	27	26	QKPCDLPLR;AIEAFSGKVELHGK;LYIGNLSENAVPSDLESIFK;QALDKLNGYQLESFTLK;IAPAEAPDAK;IPVSGPFLVK;LYIGNLSENAVPSDLESIFKDAK;LIEVEHSVPK;FTEEIPLK;KIEQDTDTKITISPLQELTLYNPER;IQEILTQVK;ITGHFYACQVAQR;VAYIPDEMAAQHNPSQQPR;LIEVEHSVPKR;LLVPTQFVGAIIGK;VPSFAAGR;TVNELQNLSSAEVVVPR;ITISPLQELTLYNPER;DQTPDENDQVVVK;ALQSGPPQSR;TGYAFVDCPDESWALK;KIQEILTQVK;SILEIMHK;ILAHNNFVGR;EAQDIKFTEEIPLK;SITILSTPEGTSAACK	153	133	2.1.1.1338.31;2.1.1.1402.7;1.1.1.795.14;11.1.1.1403.28;5.1.1.1935.8;5.1.1.1331.13;8.1.1.956.2;7.1.1.1755.9;5.1.1.1944.10;6.1.1.1327.5;7.1.1.1759.29;4.1.1.1763.30;2.1.1.1371.23;12.1.1.1441.31;10.1.1.788.3;4.1.1.1775.11;5.1.1.1156.5;5.1.1.1941.14;8.1.1.1791.28;5.1.1.1937.27;7.1.1.938.2;6.1.1.1319.6;6.1.1.1037.24;2.1.1.1595.14;11.1.1.907.4;10.1.1.897.8;4.1.1.1770.9;6.1.1.2087.16;3.1.1.968.24;2.1.1.1…	130	0.331131	8.27146e-05	128	0.448745	0.00579673	130	0.474242	0.0180555	130	0.42462	0.000355764	129	0.559758	0.0214695	130	0.597035	0.0603754	123	0.346737	0.00232743	121	0.461318	0.152727	124	0.47863	0.230998	0.46618	0.0866465	8.27146e-05	0.00365717
54.19	P41367	Medium-chain specific acyl-CoA dehydrogenase, mitochondrial	ACADM	46484.8	421	59.38	27	27	KGDEYIINGQK;MTEEPLMCAYCVTEPGAGSDVAGIK;AFTGFIVEADTPGVQIGRK;AAWEIDSGRR;IAMGTFDK;ENVLTGEGAGFK;GIVFEDVRVPK;GIVFEDVR;TGEYPVPLLK;AYAADIANQLATDAVQVFGGNGFNTEYPVEK;ALDEATKYALER;ANWYFLLAR;YCVTEPGAGSDVAGIK;KFAREEIIPVAAEYDR;EEIIPVAAEYDRTGEYPVPLLKR;EEIIPVAAEYDR;AVPQCEPGSGFSFELTEQQK;NTYYASIAK;TGEYPVPLLKR;MWITNGGK;AVPQCEPGSGFSFELTEQQKEFQATAR;LLAEHQGISFLLADMAMK;AFTGFIVEADTPGVQIGR;AAWEIDSGR;FAREEIIPVAAEYDR;IYQIYE…	168	168	3.1.1.1024.7;10.1.1.1161.28;6.1.1.2191.14;11.1.1.1643.11;9.1.1.1482.14;6.1.1.1398.30;5.1.1.1621.27;4.1.1.800.30;5.1.1.1349.27;9.1.1.938.31;11.1.1.1282.29;8.1.1.1075.9;7.1.1.1209.23;6.1.1.2187.16;8.1.1.1063.30;7.1.1.1206.23;2.1.1.934.23;12.1.1.928.24;6.1.1.1414.28;5.1.1.1434.22;11.1.1.907.30;9.1.1.1412.30;11.1.1.1281.26;7.1.1.1606.29;10.1.1.852.31;2.1.1.1078.9;5.1.1.1438.21;4.1.1.813.31;10.1.1.122…	155	2.33346	0.000670065	158	1.7378	0.00616098	157	1.43219	0.294701	155	2.26987	0.000613589	157	1.69044	0.00567175	156	1.38038	0.279799	135	1.24738	0.012887	138	0.972747	0.0890077	135	0.772681	0.731722	1.56482	0.531185	0.000613589	0.0146081
54.14	M3TYC1	Eukaryotic translation initiation factor 3 subunit B	EIF3B	89068.3	784	50.51	30	30	GFHCESSAHWPIFK;QVPVDVVEMK;MTLDTLSIYETPSMGLLDK;VNLFTDFDKYMTISDEWDIPEKQPFK;VDNAYWLWTFQGR;QQANTIFWSPQGQFVVLAGLR;DQYSVIFESGDR;YWLEEAECR;TDATPGASPPPSEEPPTLAAGETGQAR;ITNDFYPEEDGR;GYIFLEYAAPAHALDAVK;DFSWSPGGNIIAFWVPEDKDIPAR;NLFNVVDCK;GTYLATFHQR;FSHQGVQLIDFSPCER;VTLMQLPSR;AQELYMEQK;WTETYVR;NGDYLCVK;DRPQEADGIDSVIVVDNVPQVGPDRLEK;GIALWGGEK;MTLDTLSIYETPSMGLLDKK;MFDKQQANTIFWSPQGQFVVLAGLR;ETIIAFAWEPNGSK;FAVLHG…	123	123	4.1.1.1013.6;4.1.1.1470.14;9.1.1.995.25;5.1.1.921.15;7.1.1.1688.22;3.1.1.981.22;5.1.1.1128.5;8.1.1.1142.23;5.1.1.947.25;3.1.1.1344.8;3.1.1.1424.30;11.1.1.945.17;7.1.1.950.28;5.1.1.1507.9;7.1.1.972.20;6.1.1.1814.23;4.1.1.766.2;9.1.1.988.26;2.1.1.1406.21;5.1.1.1650.29;4.1.1.908.24;5.1.1.1411.24;4.1.1.1203.26;12.1.1.967.21;6.1.1.1439.22;4.1.1.758.5;1.1.1.947.22;9.1.1.1214.15;9.1.1.1812.19;6.1.1.1810…	113	1.20226	0.178668	113	0.912011	0.867694	113	1.92309	0.000689774	113	1.1695	0.303572	113	0.887156	0.621003	113	1.87068	0.00163507	113	0.963829	0.278743	113	0.744732	0.67856	113	1.58489	0.00206805	1.27318	0.439074	0.000689774	0.0158137
54.08	F1SB63	t-complex 1	TCP1	60353.9	556	62.05	30	29	SSLGPVGLDK;FATEAAITILR;ICDDELILIK;YPVNSINILK;QAGVFEPTIVK;YISENLIINTDELGRDCLINAAK;WIGLDLVNGKPR;ILATGANVILTTGGIDDMCLK;LGVQVVITDPEKLDQIR;SLHDALCVVR;TLAVNAAQDSTDLVAK;YFVETGAMAVR;IACLDFSLQK;YISENLIINTDELGR;DDKHGGYEDAVHSGALDD;TSASIILR;LLEVEHPAAK;SQTESMLINGYALNCVVGSQGMPK;EQLAIAEFAR;MLVDDIGDVTITNDGATILK;SLLVIPNTLAVNAAQDSTDLVAK;VLCELADLQDKEVGDGTTSVVIIAAELLK;DNKQAGVFEPTIVK;SQNVMAAASIANIVK;LVIPNTLAVNAAQDSTD…	295	290	10.1.1.1532.17;6.1.1.1537.2;8.1.1.2002.19;5.1.1.1263.28;2.1.1.1479.27;3.1.1.1049.20;10.1.1.1206.18;9.1.1.1325.2;2.1.1.1458.28;3.1.1.1040.16;8.1.1.1901.20;6.1.1.1437.7;4.1.1.722.2;12.1.1.1253.17;11.1.1.1076.27;11.1.1.961.5;11.1.1.915.17;2.1.1.860.15;11.1.1.1238.9;10.1.1.1639.17;4.1.1.1334.30;5.1.1.1044.28;8.1.1.1897.25;11.1.1.1766.13;12.1.1.1535.26;6.1.1.1544.10;5.1.1.1251.6;12.1.1.1740.18;5.1.1.1…	197	0.642688	0.326987	197	0.580764	0.0340284	195	0.457088	0.0016771	201	0.772681	0.376623	202	0.685488	0.0421022	201	0.539511	0.00216274	160	0.248886	0.0193472	160	0.229087	0.00184215	158	0.185353	3.22503e-05	0.490984	0.215555	3.22503e-05	0.00176887
53.84	Q2XQV4	Aldehyde dehydrogenase, mitochondrial	ALDH2	56920.4	521	57.2	27	23	FKTIEEVIGR;TEQGPQIDETQFK;TIEEVIGR;YGLAAAVFTK;LGPALATGNVVVMK;EEIFGPVMQILK;TEQGPQIDETQFKK;GYFIQPTVFGDVQDGMTIAK;ELGEYGLQAYTEVK;VVGNPFDSR;GYFIQPTVF;TFVQEDIYAEFVER;VSEQTPLTALYVANLIK;TFPTVNPSTGDVICHVAEGDKEDVDR;TFPTVNPSTGDVICHVAEGDKEDVDRAVEAAR;HEPVGVCGQIIPWNFPLLMQAWK;ILGYIK;GYFIQPTVFGDVQDGMTI;TLPIDGDYFSYTR;KTFPTVNPSTGDVICHVAEGDKEDVDRAVEAAR;AAFQLGSPWR;LLCGGGAAADR;EAGFPPGVVNIVPGYGPTAGAAIASHEDVDKVAFTGSTEVG…	181	131	6.1.1.1890.22;8.1.1.1262.16;6.1.1.1850.31;11.1.1.1659.29;11.1.1.1341.15;5.1.1.1400.24;9.1.1.1248.17;6.1.1.1485.14;9.1.1.1163.25;3.1.1.1255.24;6.1.1.2162.14;2.1.1.945.17;10.1.1.1740.14;11.1.1.1667.30;8.1.1.1832.13;12.1.1.1651.28;10.1.1.1736.14;9.1.1.1240.14;7.1.1.1654.29;8.1.1.1836.10;9.1.1.938.9;7.1.1.1666.31;7.1.1.1295.27;6.1.1.2150.26;9.1.1.1873.11;6.1.1.1139.31;7.1.1.899.28;11.1.1.1682.27;10.1…	106	1.49969	0.0837257	104	1.38038	0.277155	105	1.27057	0.138247	104	1.39316	0.0952871	102	1.28233	0.307308	102	1.19124	0.155875	86	0.401791	0.424074	84	0.405508	0.157574	82	0.343558	0.287309	1.03683	0.484444	0.0837257	0.321331
53.75	A6M928	Eukaryotic translation initiation factor 4A isoform 1	EIF4A1	46153.5	406	61.33	27	15	DQIYDIFQK;ATQALVLAPTR;DFTVSAMHGDMDQK;VVMALGDYMGASCHACIGGTNVR;AILPCIK;LQMEAPHIIVGTPGR;LNSNTQVVLLSATMPSDVLEVTK;KEELTLEGIR;EELTLEGIR;LNSNTQVVLLSATMPSDVLEVTKK;GVAINMVTEEDKR;DFTVSAMHGDMDQKER;KGVAINMVTEEDKR;ILVKKEELTLEGIR;GFKDQIYDIFQK	273	113	6.1.1.1633.5;4.1.1.1262.4;8.1.1.978.24;12.1.1.1365.5;6.1.1.1825.30;9.1.1.877.12;5.1.1.1022.21;7.1.1.1069.13;5.1.1.1460.12;10.1.1.791.12;5.1.1.1015.26;4.1.1.1520.2;3.1.1.1170.7;4.1.1.1137.24;5.1.1.1676.31;4.1.1.811.18;4.1.1.1270.11;12.1.1.1003.18;5.1.1.1022.20;6.1.1.1187.17;5.1.1.1714.8;9.1.1.1428.27;5.1.1.1675.16;5.1.1.1670.19;8.1.1.925.11;6.1.1.1832.22;11.1.1.915.20;4.1.1.953.12;4.1.1.811.27;6.1…	93	3.04789	0.00264169	95	2.05116	0.0313656	94	2.37684	0.0164403	93	2.46604	0.0119281	95	1.67494	0.12771	94	1.94089	0.0707683	83	1.59956	0.00937641	85	1.10662	0.14887	84	1.27057	0.0870702	1.98297	0.615987	0.00264169	0.0397446
53.72	I3LH11	phosphoribosylglycinamide formyltransferase, phosphoribosylglycinamide synthetase, phosphoribosylaminoimidazole synthetase	GART	108222	1013	37.91	26	26	QVLVTPGNAGTASSEK;LDLNTTEAVVAGIAEACKK;AAGFSDPLLACGTDGVGTK;LDLNTTEAVVAGIAEACK;ATSRPGCDVDLGGFAGLFDLK;SDLYEVIQATLDGR;AIAFLQQPR;LLDGDHGPNTGGMGAYCPAPQVSK;ITEGDAVIGVASSGLHSNGFSLVR;GDTIETLSER;AAVTVVMASK;ESGVDIAAGNMLVK;EHTLAWK;FGVDLDAR;FGDPECQVILPLLK;GVEITGFHEAQALGLEVFQAGTALK;TFNCGIGAALVVSK;SSLQYSSPAPDGCGDQTLGDLLLTPTR;VLTVTAIQENLISALEEAK;AFTKPEEACSFIMSADFPALVVK;CFGPTAEAAQLESSKR;GVEITGFHEAQALGLEVFQAGTALKDG…	98	98	11.1.1.1292.21;6.1.1.2034.30;5.1.1.1131.11;9.1.1.874.25;6.1.1.1887.24;5.1.1.952.19;10.1.1.1177.31;9.1.1.1645.24;5.1.1.2015.4;5.1.1.1743.11;5.1.1.1741.6;4.1.1.756.23;3.1.1.1487.26;8.1.1.1996.19;6.1.1.1894.8;10.1.1.776.30;11.1.1.1201.14;4.1.1.840.27;4.1.1.844.27;5.1.1.2015.15;6.1.1.2166.5;10.1.1.1079.7;11.1.1.1041.13;2.1.1.1566.7;11.1.1.1045.11;10.1.1.1177.21;7.1.1.1851.14;9.1.1.1644.20;9.1.1.1636.…	107	1.05682	0.108318	106	1.02802	0.648385	105	0.954993	0.915927	107	1.14815	0.129828	106	1.11686	0.719281	105	1.04713	0.839514	101	0.862979	0.493255	100	0.83946	0.736258	99	0.772681	0.461575	0.998253	0.130751	0.108318	0.353153
53.51	A0A0B8RT86	Succinate dehydrogenase [ubiquinone] flavoprotein subunit, mitochondrial	SDHA	72831.1	664	59.64	27	27	ACALSIAESCRPGDKVPSIKPNAGEESVMNLDKLR;KPFQEHWR;VSLEYRPVIDK;VGSVLQEGCEK;HTLSYVDVK;SMQSHAAVFR;VDEYDYSKPIQGQQK;WHFYDTVK;GSDWLGDQDAIHYMTEQAPASVVELENYGMPFSR;VSDAISTQYPVVDHEFDAVVVGAGGAGLR;HVNGQDQVVPGLYACGEAACASVHGANR;GCGPEKDHVYLQLHHLPPEQLAVR;AAFGLSEAGFNTACVTK;TLNEADCATVPPAIR;VSLEYRPVIDKTLNEADCATVPPAIR;AGLPCQDLEFVQFHPTGIYGAGCLITEGCR;SMTLEIR;GEGGILINSQGER;GVIALCIEDGSIHR;KHTLSYVDVK;NTVVATGGYGR;TGHSLLHTLYGR;…	263	262	3.1.1.1931.24;2.1.1.1093.8;4.1.1.1157.19;2.1.1.1726.27;5.1.1.1789.31;4.1.1.1147.17;12.1.1.1742.30;12.1.1.1750.29;4.1.1.870.11;8.1.1.987.30;2.1.1.1830.29;3.1.1.1693.24;2.1.1.1996.11;4.1.1.1801.23;3.1.1.922.17;6.1.1.1801.27;9.1.1.1343.31;4.1.1.1155.31;12.1.1.869.5;4.1.1.1577.27;3.1.1.984.6;3.1.1.936.13;7.1.1.1014.30;2.1.1.1709.30;9.1.1.904.29;6.1.1.1760.27;11.1.1.1075.26;12.1.1.1089.7;10.1.1.938.28…	204	1.13763	0.820274	212	0.765597	0.243686	210	0.625173	0.0026176	207	1.11686	0.785797	215	0.737904	0.261505	213	0.613762	0.00293027	154	0.356451	0.305016	162	0.251189	0.0438954	160	0.21677	0.00122117	0.658333	0.337561	0.00122117	0.023622
53.46	F1SQN1	T-complex protein 1 subunit delta	CCT4	58055.8	539	68.83	28	28	DIEREDIEFICK;TVTIVVR;LGGTIDDCELVEGLVLTQK;GIHPTIISESFQK;TLSGMESYCVR;TDMDNQIVVSDYVQMDR;MLVELSK;SIHDALCVIR;MIQDGKGDVTITNDGATILK;VIDPATATSVDLR;QMQVLHPAAR;IGLIQFCLSAPK;GIEILTDMSRPVELSDRDTLLNSATTSLNSK;TGCNVLLIQK;ALIAGGGAPEIELALR;SILKIDDVVNTR;AQDIEAGDGTTSVVIIAGSLLDSCTK;TIGTKPVAHIDQFTADMLGSAELAEEVNLNGSGK;IDDVVNTR;GSNKLVIEEAER;FSNISAAK;KLGGTIDDCELVEGLVLTQK;LVIEEAER;AFADAMEVIPSTLAENAGLNPISTVTELR;VVSQYSSLLS…	283	261	12.1.1.1787.17;3.1.1.1954.27;3.1.1.1819.26;9.1.1.1561.8;9.1.1.1646.7;8.1.1.1461.15;12.1.1.1560.14;3.1.1.840.15;11.1.1.1146.24;3.1.1.1946.24;4.1.1.1734.29;11.1.1.1783.14;10.1.1.1020.26;12.1.1.1779.22;3.1.1.1755.28;7.1.1.1525.26;3.1.1.1851.27;7.1.1.1727.25;7.1.1.934.11;5.1.1.1920.26;3.1.1.1847.25;11.1.1.1795.14;12.1.1.1157.23;10.1.1.1076.25;3.1.1.917.29;3.1.1.1750.28;4.1.1.1754.28;11.1.1.1141.4;8.1…	225	0.613762	0.197593	229	0.654636	0.442469	225	0.539511	0.0041938	233	0.758578	0.166704	237	0.801678	0.386642	233	0.660694	0.00327659	204	0.630957	0.190152	209	0.654636	0.363811	204	0.554626	0.0101024	0.663732	0.0850678	0.00327659	0.0460957
53.08	M3TYW5	Glutamyl-prolyl-tRNA synthetase	QARS	87563.6	775	44.13	26	26	VGVTVAQTTMEPHLLEACVR;FAEGEATLR;HTGYVIELQHVVK;GEELKGHNPLPSPWR;EAATQAQQTLGSTIDK;AFIHWVSQPLTCEIR;ANNGICFLR;ATGTLLYGLASR;YHFNMGLLMGEAR;AINFNFGYAK;QGQLVFNR;LFTLTALR;DVVENGEAVVQTLSLMEQLRGEALK;LLDIQVPNFPADETK;LNLHYAVVSK;GPNGCVESLEVTCR;AMAVLDSLQVVITNFPAAK;LGYFSVDPDSR;GFHQVPFGPTVFIER;DRPIEESLLLFEAMR;LAWGQPVGLR;TPGYVTTPHTMDLLK;DVLNDTAPR;NTALSAQLR;KIHTETQLSAALEYVR;QHLEITGGQIR	84	84	4.1.1.1606.3;3.1.1.1162.12;8.1.1.1288.25;12.1.1.1546.5;3.1.1.1195.23;9.1.1.1436.12;12.1.1.2055.12;12.1.1.1541.8;4.1.1.786.30;8.1.1.1225.16;2.1.1.1264.21;5.1.1.1695.31;8.1.1.1292.27;5.1.1.1704.11;8.1.1.1369.14;5.1.1.1695.12;9.1.1.833.11;5.1.1.1703.13;8.1.1.1226.17;4.1.1.1618.4;4.1.1.821.20;4.1.1.1610.5;4.1.1.1498.10;12.1.1.910.21;3.1.1.1016.8;4.1.1.1502.8;6.1.1.1111.31;2.1.1.1001.20;5.1.1.2021.4;9…	78	0.912011	0.920004	78	0.824138	0.376375	78	1.23595	0.263181	78	0.990832	0.973434	78	0.887156	0.31018	78	1.33045	0.322443	78	0.613762	0.10074	78	0.554626	0.00515756	78	0.870964	0.476364	0.929584	0.253211	0.00515756	0.0634878
53.07	A1X898	Procollagen-proline 2-oxoglutarate-4-dioxygenase	P4HA1	60934.7	534	58.43	26	26	RPCTLSELE;YFEYIMAK;VAYTEADYYHTELWMEQALR;HAACPVLVGNK;RLNTEWSELENLVLK;ATISNPITGDLETVHYR;QKYEMLCR;LLELDPEHQR;LQDTYNLDTDTISK;FILAPAKQEDEWDKPR;LNTEWSELENLVLK;KGVAVDYLPER;QYFPNDEDQVGAAK;LQDTYNLDTDTISKGDLPGVK;KGTAVFWYNLFASGEGDYSTR;SAWLSGYENPVVSR;GVAVDYLPER;KDEPDAFKELGTGNR;LTSTATKDPEGFVGHPVNAFK;QLDEGEVSTIDK;FHDIISDAEIDIVKDLAKPR;FHDIISDAEIDIVK;GFFTSIGQMTDLIHTEK;QLDEGEVSTIDKVSVLDYLSYAVYQQGDLDK;SFLTVEDCFELG…	144	144	3.1.1.1645.9;7.1.1.960.31;3.1.1.980.19;5.1.1.1163.31;12.1.1.1561.30;4.1.1.1127.29;2.1.1.1059.27;6.1.1.1500.30;12.1.1.1586.11;10.1.1.918.3;9.1.1.1634.25;11.1.1.1608.10;11.1.1.1605.2;12.1.1.1749.24;3.1.1.1077.16;6.1.1.1490.28;2.1.1.1719.20;4.1.1.916.24;4.1.1.1577.7;12.1.1.1563.6;9.1.1.947.2;12.1.1.1570.5;9.1.1.1073.21;9.1.1.908.19;10.1.1.1227.30;11.1.1.1613.5;3.1.1.1064.20;6.1.1.1146.25;2.1.1.1731.…	155	0.539511	0.102885	153	0.496592	0.00230167	153	0.376704	0.000233728	157	0.586138	0.198512	156	0.534564	0.00586835	156	0.401791	0.000635524	142	0.413047	0.696857	141	0.383707	0.0493498	141	0.293765	0.00693703	0.455279	0.0959615	0.000233728	0.00744665
52.86	D7RK08	Transferrin receptor protein	TFRC	86091.2	768	40.23	27	27	ILSFVR;VSASPLLYSLIEK;GSNAENSVTLVNTDSNSLVYPVESPEGYVAYSK;MLNEDYAPR;SLVYPVESPEGYVAYSK;SAFSSLFGGEPLSYTR;EAGSQKDESLGFFIENQFR;ILNIFGVIK;GFEEPDRYVIVGAQR;DSNWINKVEK;AFTYINLDK;AAAEVAGHLVIK;SSVGTSLLLNLAQILSDMVIK;GLDTTDFTR;VWHDEHFVK;AVLGTSNFK;LIFANFGTK;VEYHFLSPYVSPR;LFGNMEQDCPLTWR;LAADEEENVDSNTR;DAWGPGAAK;VANAQSLDAIGVLIYMDR;LFWADLK;ITFAEK;LTVNNVLK;QVDGDNSHVEMK;GSNAENSVTLVNTDSN	107	107	7.1.1.946.17;12.1.1.1886.2;5.1.1.1312.5;12.1.1.1335.24;6.1.1.1399.16;7.1.1.1838.22;11.1.1.1538.27;8.1.1.1479.16;2.1.1.1431.24;4.1.1.1105.3;10.1.1.806.20;10.1.1.772.3;2.1.1.896.5;8.1.1.959.24;9.1.1.871.7;3.1.1.954.9;12.1.1.1899.2;7.1.1.1664.5;11.1.1.884.4;10.1.1.920.10;8.1.1.1951.31;11.1.1.1046.14;2.1.1.1425.5;6.1.1.1612.27;6.1.1.1806.26;7.1.1.1628.28;10.1.1.1422.29;7.1.1.1624.30;7.1.1.1668.5;8.1.…	98	0.334195	0.000319533	99	0.337287	0.00143325	98	0.420727	0.00282101	110	0.474242	0.000534006	112	0.47863	0.00234968	111	0.586138	0.00456676	95	0.328095	0.000930994	94	0.340408	0.018616	94	0.413047	0.0232939	0.419876	0.0883979	0.000319533	0.00935498
52.76	F4ZS18	X-linked DEAD (Asp-Glu-Ala-Asp) box polypeptide 3	DDX3X	73275.8	661	48.26	29	26	VVWVEESDKR;VGNLGLATSFFNER;NANITKDLLDLLVEAK;SSFFSDR;DLMACAQTGSGK;IGLDFCK;GLDISNVK;SPILVATAVAAR;SFLLDLLNATGK;HVINFDLPSDIEEYVHR;LEQELFSGGNTGINFEK;ELAVQIYEEAR;SDYDGIGSRGDR;SDYDGIGSR;DLLDLLVEAK;IVEQDTMPPK;HTMMFSATFPK;ELAVQIYEEARK;KGADSLEDFLYHEGYACTSIHGDR;LVDMMER;GCHLLVATPGR;DSLTLVFVETK;DFLDEYIFLAVGR;QEVPSWLENMAYEHHYK;VRPCVVYGGADIGQQIR;TAAFLLPILSQIYSDGPGEALR	151	125	9.1.1.1814.4;4.1.1.1356.2;3.1.1.1296.2;2.1.1.1495.12;2.1.1.1360.25;9.1.1.876.10;3.1.1.778.9;3.1.1.1002.19;2.1.1.1052.21;9.1.1.1810.4;2.1.1.1473.4;3.1.1.752.7;11.1.1.1299.14;12.1.1.1167.6;4.1.1.706.8;3.1.1.1409.6;9.1.1.863.12;5.1.1.2012.15;12.1.1.2048.10;11.1.1.1295.13;7.1.1.1910.4;9.1.1.781.17;9.1.1.866.11;7.1.1.1451.14;2.1.1.1501.2;9.1.1.1502.23;11.1.1.1150.6;2.1.1.1352.26;8.1.1.1211.20;2.1.1.16…	122	1.8197	0.00253091	124	1.45881	0.00612017	119	2.14783	0.00201419	122	1.7378	0.000752715	124	1.39316	0.00189632	119	2.07014	0.00095022	102	0.895365	0.078235	104	0.744732	0.154238	99	1.10662	0.10122	1.51248	0.500701	0.000752715	0.0168119
52.28	I3LQS0	heterogeneous nuclear ribonucleoprotein K	HNRNPK	49256.8	444	64.19	27	27	IIPTLEEGLQLPSPTATSQLPLESDAVECLNYQHYK;GSDFDCELR;LLIHQSLAGGIIGVK;NTDEMVELR;SRNTDEMVELR;DLAGSIIGK;IILDLISESPIK;DYDDMSPR;IITITGTQDQIQNAQYLLQNSVK;ENTQTTIK;GSYGDLGGPIITTQVTIPK;AQPYDPNFYDETYDYGGFTMMFDDRR;VVLIGGKPDR;NAGAVIGK;LFQECCPQSTDR;RDYDDMSPR;LFQECCPQSTDRVVLIGGKPDR;IDEPLEGSEDRIITITGTQDQIQNAQYLLQNSVK;IILDLISESPIKGR;ILSISADIETIGEILKK;IDEPLEGSEDR;ILLQSK;HESGASIKIDEPLEGSEDR;ALRTDYNASVSVPDSSGPER;ILSISADI…	232	232	1.1.1.840.21;5.1.1.940.30;4.1.1.697.21;4.1.1.745.20;3.1.1.803.24;3.1.1.1807.25;8.1.1.2053.12;4.1.1.1728.30;8.1.1.2024.14;7.1.1.1808.4;3.1.1.750.7;3.1.1.817.27;3.1.1.825.26;5.1.1.1450.20;2.1.1.997.26;2.1.1.1851.26;2.1.1.841.26;7.1.1.2041.9;10.1.1.955.6;2.1.1.998.6;4.1.1.743.23;5.1.1.1968.31;8.1.1.2018.2;4.1.1.1245.22;3.1.1.807.23;4.1.1.1253.18;5.1.1.938.25;6.1.1.2207.4;10.1.1.1894.3;11.1.1.926.30;…	182	0.394457	0.000406042	181	0.363078	0.000592413	179	0.394457	0.000104513	204	0.510505	0.000202742	205	0.469894	9.83011e-05	203	0.534564	0.000437704	159	0.233346	0.000462518	160	0.229087	0.000956889	158	0.246604	0.000731721	0.38179	0.118094	9.83011e-05	0.00413533
52.19	F1RSZ3	acyl-CoA synthetase long-chain family member 1	ACSL1	78031.8	699	43.63	25	24	GPNVFQGYLKDPAK;ALKPPCDLAMQSVEVAGSDGAR;ALEDLGR;SQIDELYSTVKV;ALQPTIFPVVPR;MPELVDFQQYVR;VVECVMLCHGAK;GISLHPELFSIDNGLLTPTMK;TIILMDSYGIDLLER;SAILDSDEPLAYFYDDVR;GFVGSFEELCR;TLYEGFQR;ANLLLEGVENK;WLLDFASK;NVVSDCSAFVK;LAQGEYIAPEKIENIYLR;TFSPSSDDTLISFLPLAHMFER;LLMDDLK;MMQAHELFR;IGFFQGDIR;LVDVEEMNYLAAK;AILEDMLR;RSAILDSDEPLAYFYDDVR;QVEDMSECVGSALIHK	91	90	11.1.1.1868.30;7.1.1.1301.14;12.1.1.1551.7;8.1.1.1738.7;10.1.1.1171.18;12.1.1.965.22;12.1.1.1562.7;4.1.1.1233.4;11.1.1.1863.31;9.1.1.859.29;2.1.1.1434.7;5.1.1.1666.20;8.1.1.1612.11;12.1.1.1607.24;2.1.1.1430.21;3.1.1.1304.4;5.1.1.1658.23;12.1.1.1346.8;6.1.1.1824.20;12.1.1.1240.28;5.1.1.2000.23;12.1.1.1555.6;11.1.1.1337.10;12.1.1.1381.5;10.1.1.1179.17;12.1.1.1348.28;3.1.1.1206.19;9.1.1.863.30;12.1.…	92	1.61436	0.000482013	92	1.51356	0.0160088	92	1.95885	0.000138379	92	1.72187	7.69195e-05	92	1.59956	0.00299238	92	2.0893	2.19282e-05	90	1.40605	0.00329732	91	1.30617	0.0354222	91	1.70608	0.000667119	1.68682	0.249088	2.19282e-05	0.00135735
51.83	F1SLC4	Annexin	ANXA4	35800.3	319	63.64	26	24	ISQKDIEQSIK;GLGTDEDAIISVLAYR;AASGFNAAEDAQTLRK;DIEQSIKSETSGSFEDALLAIVK;GAGTDEGCLIEILASR;GLGTDDNTLIR;SETSGSFEDALLAIVK;ISQKDIEQSIKSETSGSFEDALLAIVK;AEIDMMDIR;VLVSLSAGGRDEGNYLDDALVR;QDAQDLYEAGEK;DEGNYLDDALVR;INQTYQLQYGR;SDTSFMFQR;SLYSFIK;QDAQDLYEAGEKK;VLLILCGGDD;SLEDDIR;SAYFAER;FLTVLCSR;AASGFNAAEDAQTLR;DIEQSIK;SLEDDIRSDTSFMFQR;WGTDEVK	125	118	2.1.1.1814.25;4.1.1.1654.23;11.1.1.1596.7;5.1.1.1880.4;3.1.1.1783.6;3.1.1.1787.6;11.1.1.883.25;8.1.1.1178.13;7.1.1.959.25;3.1.1.1894.8;4.1.1.1684.5;2.1.1.1818.5;3.1.1.1888.8;12.1.1.1581.26;5.1.1.1588.19;2.1.1.1512.23;3.1.1.1733.24;5.1.1.1181.29;2.1.1.950.20;3.1.1.1756.27;4.1.1.720.23;12.1.1.1458.5;1.1.1.804.6;5.1.1.1595.18;2.1.1.1783.7;5.1.1.1870.4;3.1.1.1728.25;2.1.1.1519.23;7.1.1.955.19;5.1.1.1…	103	0.366438	0.0219451	101	0.390841	0.00895346	101	0.328095	0.000722774	115	0.60256	0.0671563	114	0.660694	0.0296983	114	0.534564	0.00271887	98	0.452898	0.0357902	95	0.515229	0.0645389	97	0.413047	0.00185293	0.482256	0.112185	0.000722774	0.0163968
51.74	F1SGS9	Catalase	CAT	59928.9	527	70.97	28	28	FSTVAGESGSADTVRDPR;NPVNYFAEVEQMAFDPSNMPPGIEPSPDK;DAILFPSFIHSQKR;TFQEAEAFPFNPFDLTK;NLSVEDAAR;DAILFPSFIHSQK;LVLNRNPVNYFAEVEQMAFDPSNMPPGIEPSPDK;LGPNYLQIPVNCPFR;HMNGYGSHTFK;GAGAFGYFEVTHDITR;NAVHTYVQAGSHLAAR;GPLLVQDVVFTDEMAHFDR;DGPMCFQDNQGGAPNYYPNSFSAPEQTHSALEHCTR;FYTEDGNWDLVGNNTPIFFIR;LFAYPDTHR;LVNEKGEAVYCK;AAQKPDILTTGSGNPIGDKLNILTAGPR;DAQLFIQK;VWPHSEYPLIPVGK;LCENIAGHLKDAQLFIQK;SLRPESLHQVSFLFSDR;NFSD…	111	111	2.1.1.1616.4;3.1.1.1304.24;9.1.1.1446.28;4.1.1.1113.12;6.1.1.1491.31;2.1.1.1604.3;4.1.1.1469.7;2.1.1.913.15;3.1.1.789.8;2.1.1.1772.7;7.1.1.891.30;7.1.1.867.5;12.1.1.974.16;8.1.1.1513.29;2.1.1.810.22;5.1.1.992.4;4.1.1.715.7;3.1.1.1170.11;11.1.1.953.9;3.1.1.766.24;8.1.1.1516.26;8.1.1.1367.14;7.1.1.958.4;12.1.1.978.17;2.1.1.793.24;6.1.1.1646.18;8.1.1.1516.15;8.1.1.1568.30;3.1.1.1543.4;2.1.1.1600.4;6…	112	1	0.715303	112	0.870964	0.633702	108	1.92309	0.171974	112	0.954993	0.646588	112	0.831764	0.200574	108	1.8197	0.586348	101	0.685488	0.853476	100	0.597035	0.445137	97	1.34276	0.585478	1.13381	0.478651	0.171974	0.435258
51.61	F1S9Y8	Uncharacterized protein	-	163174	1417	22.94	26	13	SRQELEQHSVDTASTSDAVTFITYVQSLK;LNTQEIFDDWAR;FGQMLGSNMTEFHSQISK;VNFLPEIITLSK;DFPLNDLLSATELDKIR;IFAIESTR;YQVGVHYELTEEEKFYR;DLSSQLLK;LGEDLNKWQALLVQIR;DLPPVSGSIIWAK;EFGPVVIDYGK;EYQTQLIQR;AHQANQLYPFAISLIESVR	93	45	4.1.1.1648.15;9.1.1.1804.12;12.1.1.1593.19;11.1.1.1241.4;7.1.1.1385.22;12.1.1.1258.8;11.1.1.1004.28;9.1.1.1796.13;8.1.1.1942.16;4.1.1.1228.6;8.1.1.898.25;9.1.1.1810.20;5.1.1.1427.9;5.1.1.1431.7;8.1.1.1885.4;2.1.1.1530.21;2.1.1.1534.21;11.1.1.1244.26;12.1.1.1597.25;9.1.1.780.27;7.1.1.1383.24;6.1.1.1598.6;9.1.1.1062.12;7.1.1.1884.11;5.1.1.1195.9;10.1.1.1036.13;4.1.1.1223.28;11.1.1.1245.8;11.1.1.124…	57	0.83946	0.63887	57	0.824138	0.590255	57	1.1695	0.123431	56	0.809096	0.121433	57	0.794328	0.146228	56	1.1272	0.441018	55	0.679204	0.970624	55	0.672977	0.830205	55	0.946237	0.122498	0.889126	0.176508	0.121433	0.369242
51.53	F1SBT6	KH-type splicing regulatory protein	KHSRP	77467.3	747	39.76	25	22	VQQACEMVMDILR;DQGGFGDRNEYGSR;IAHIMGPPDR;ERDQGGFGDRNEYGSR;QLEDGDQPESK;IINDLLQSLR;SVSLTGAPESVQK;VQISPDSGGLPER;MMLDDIVSR;TSMTEEYRVPDGMVGLIIGR;AINQQTGAFVEISR;IQFKQDDGTGPEK;IGGDAATTVNNSTPDFGFGGQK;IGGDAATTVNNSTPDFGFGGQKR;DAFADAVQR;IGGGIDVPVPR;KLASQGDSISSQLGPIHPPPR;QLPPNGDPNFK;GSPQQIDHAK;LASQGDSISSQLGPIHPPPR;MILIQDGSQNTNVDKPLR;QAQVATGGGPGAPPGSQPDYSAAWAEYYR	130	118	9.1.1.1255.5;9.1.1.819.30;3.1.1.1032.28;12.1.1.1156.17;1.1.1.788.20;12.1.1.2028.5;2.1.1.1069.17;7.1.1.946.28;12.1.1.1130.19;7.1.1.952.26;3.1.1.754.19;3.1.1.1036.25;3.1.1.901.18;2.1.1.1044.25;9.1.1.1259.6;6.1.1.1073.4;3.1.1.1025.15;12.1.1.1069.30;12.1.1.1098.28;8.1.1.941.17;3.1.1.897.21;8.1.1.966.31;6.1.1.1065.2;7.1.1.1612.18;7.1.1.2004.17;8.1.1.962.31;12.1.1.1134.18;12.1.1.1264.27;7.1.1.952.8;4.1…	110	0.912011	0.616041	110	0.691831	0.103211	110	0.787046	0.4869	111	1.11686	0.261613	111	0.83946	0.302167	111	0.954993	0.950753	100	0.452898	0.840273	98	0.346737	0.0398974	100	0.390841	0.187838	0.734255	0.271143	0.0398974	0.223353
51.43	I3LLT2	carbamoyl-phosphate synthetase 2, aspartate transcarbamylase, and dihydroorotase	CAD	183956	1699	24.6	35	33	GLPVTCEVAPHHLFLSR;TPHVLVLGSGVYR;EATAGNPGGQTVR;LGFSDK;QELGICPAVK;EQGSLLGK;SVGEVMGIGR;NSVTGGTAAFEPSLDYCVVK;DQMSHLFNVAHMLR;ELSDLESAR;AHWTPFEGQK;ILALDCGLK;ASDPGLPAEEPKEK;VLGTPVETIELTEDR;GHNQPCLLVGSGR;GWKEIEYEVVR;VLGTSPEAIDSAENRFK;QSVAAILMVAQLTQR;ALKEENIQTLLINPNIATVQTSQGLADK;ATGYPLAYVAAK;FLSSAAAVSK;VLGTSPEAIDSAENR;GQPLPPDLLQQAK;VLGTPVETIELTEDRR;EIEYEVVR;LVQDGTEPSTLPFLDPNARPLVPEVSVK;SLDILK;IIAHTQLLEQHR…	113	107	6.1.1.1162.22;6.1.1.1907.31;11.1.1.1475.25;5.1.1.1196.13;12.1.1.1354.25;5.1.1.1194.29;12.1.1.1144.16;3.1.1.867.21;12.1.1.883.20;5.1.1.1357.18;4.1.1.796.22;6.1.1.1911.19;2.1.1.815.22;10.1.1.783.16;5.1.1.1198.28;5.1.1.1352.2;5.1.1.997.23;2.1.1.782.28;7.1.1.1690.8;12.1.1.1140.30;12.1.1.1359.22;4.1.1.792.20;11.1.1.1024.15;12.1.1.2042.11;10.1.1.1128.8;5.1.1.1761.19;5.1.1.1110.5;6.1.1.1273.8;10.1.1.136…	105	1.24738	0.109149	105	0.972747	0.813573	104	1.43219	0.301332	103	1.36773	0.307763	103	1.08643	0.710472	102	1.55597	0.66773	96	0.619441	0.354649	96	0.49204	0.0521626	96	0.737904	0.21306	1.07569	0.377981	0.0521626	0.255102
51.14	F2Z558	tyrosine 3-monooxygenase/tryptophan 5-monooxygenase activation protein zeta	YWHAZ	28078.2	248	67.74	27	21	DICNDVLSLLEK;TAFDEAIAELDTLSEESYKDSTLIMQLLR;LAEQAERYDDMAACMK;VVSSIEQK;GIVDQSQQAYQEAFEISKK;SVTEQGAELSNEERNLLSVAYK;YLAEVAAGDDKKGIVDQSQQAYQEAFEISK;EKIETELRDICNDVLSLLEK;YLAEVAAGDDKK;TAFDEAIAELDTLSEESYK;GIVDQSQQAYQEAFEISK;IETELRDICNDVLSLLEK;KGIVDQSQQAYQEAFEISK;AFDEAIAELDTLSEESYK;SVTEQGAELSNEER;YLAEVAAGDDK;MDKNELVQK;GIVDQSQQAYQEA;YLAEVAAGDDKKGIVDQSQQAYQEAFEISKK;YDDMAACMK;FLIPNASQAESK	288	237	1.1.1.796.30;2.1.1.811.30;5.1.1.1033.11;1.1.1.794.27;5.1.1.2057.2;10.1.1.1249.14;11.1.1.1356.12;10.1.1.852.19;1.1.1.774.31;7.1.1.977.6;9.1.1.888.3;10.1.1.1325.3;2.1.1.1801.3;6.1.1.1149.24;4.1.1.923.14;4.1.1.1671.3;10.1.1.864.23;1.1.1.759.27;10.1.1.1524.4;10.1.1.1238.26;4.1.1.919.31;8.1.1.1003.22;10.1.1.856.21;4.1.1.1675.3;3.1.1.1741.2;4.1.1.711.28;2.1.1.1762.3;10.1.1.1250.27;7.1.1.968.26;5.1.1.89…	167	1.19124	0.348926	168	0.787046	0.248777	158	1.01859	0.830182	168	1.22462	0.862619	167	0.816582	0.0639065	158	1.05682	0.78016	130	0.549541	0.452947	131	0.356451	0.0891847	121	0.49204	0.451387	0.847372	0.314706	0.0639065	0.280554
51.04	F1SL74	Serine hydroxymethyltransferase	SHMT2	56090.6	504	58.13	26	26	GLELIASENFCSR;EYSLQVLK;EIPYTFEDR;SGLIFYR;AFPMPGFEEH;VVAFIDEGVSIGLEVK;LGTPALTSR;IMGLDLPDGGHLTHGYMTDVK;AALEALGSCLNNK;ISATSIFFESMPYK;IMGLDLPDGGHLTHGYMTDVKR;VIPSPFEHADVVTTTTHK;TGLIDYDQLALTAR;QACTPMFR;AMADALLER;LIIAGTSAYAR;YYGGAEVVDEIELLCQR;SFLLKDPETCR;GWSGQESLSDSDPEMWELLR;GWSGQESLSDSDPEMWELLRR;QHSEAAQTQTGEATK;SAITPGGLR;LIDYAR;YYGGAEVVDEIELLCQRR;VLELVSITANK;GYSLVSGGTDNHLVLVDLRPK	136	136	10.1.1.1455.17;2.1.1.1185.16;5.1.1.1300.2;2.1.1.956.27;10.1.1.958.11;7.1.1.1078.3;5.1.1.1304.4;11.1.1.1703.4;2.1.1.1332.21;8.1.1.1692.3;3.1.1.1254.21;5.1.1.1314.12;8.1.1.1096.24;4.1.1.903.12;4.1.1.1215.12;3.1.1.1258.22;4.1.1.1259.29;7.1.1.1070.22;6.1.1.1284.10;3.1.1.970.16;11.1.1.1079.26;10.1.1.966.11;11.1.1.1082.11;10.1.1.1614.22;4.1.1.1095.10;3.1.1.1137.12;4.1.1.1187.24;5.1.1.1295.10;10.1.1.962…	135	1.99526	2.73251e-05	136	1.57036	0.00161006	135	1.58489	0.00231612	135	2.208	6.48554e-05	135	1.7378	0.00371894	135	1.77011	0.0053008	129	1.48594	0.0520217	131	1.18032	0.395237	129	1.22462	0.4683	1.6689	0.333692	2.73251e-05	0.00155789
50.97	Q2QC87	Acyl-CoA synthetase long-chain family member 4 variant 1	ACSL4	74478.6	670	49.1	25	22	ALLGGNVR;LTLLAQQK;STIAIFCETR;WFCTGDIGEFHPDGCLQIIDR;GVEGTWVDICNNPAMEAEILK;GDCTVLKPTLMAAVPEIMDR;TALVDINCVK;SDQSYVISFVVPNQQR;NCPLIDNICAFAK;EVLSEENEMQPNGK;LKDWQEGGYTVHDKPNPR;GEIVIGGQNISMGYFK;IGYSSPLTLSDQSSK;VGAPLICCEIK;GYDAPLCNLLLFKK;GVEGTWVDICNNPAMEAEILKEIR;GYDAPLCNLLLFK;TAEDYSVDENGQR;MMLSGGAPLSPQTHR;EAVVHGLNESEATYLITSVELLESK;YNFPLVTLYATLGK;VQEMNYIQK	88	72	6.1.1.1878.19;12.1.1.1686.29;7.1.1.1132.21;10.1.1.1572.6;5.1.1.1386.31;3.1.1.797.12;12.1.1.1787.13;8.1.1.1794.5;10.1.1.883.26;5.1.1.1726.18;5.1.1.1524.11;4.1.1.1300.6;1.1.1.896.8;5.1.1.1620.5;3.1.1.1014.15;12.1.1.1132.5;4.1.1.1297.29;11.1.1.1684.22;12.1.1.1127.10;6.1.1.1158.20;4.1.1.917.24;7.1.1.1140.20;8.1.1.1794.24;3.1.1.1024.28;8.1.1.1791.27;12.1.1.2019.25;4.1.1.1431.23;6.1.1.1882.22;10.1.1.88…	75	1.5417	0.0736789	76	1.39316	0.101576	76	1.61436	0.0734212	75	1.51356	0.125646	76	1.38038	0.168765	76	1.59956	0.12524	75	1.1695	0.184636	76	1.04713	0.242591	76	1.23595	0.2038	1.41309	0.200787	0.0734212	0.298998
50.86	F1SFR6	Succinyl-CoA ligase subunit beta	SUCLG2	46723.5	432	61.81	25	24	LEGTNVHEAQNILTNSGLPITSAVDLEDAAK;ETYLAILMDR;MAENLGFLGPLQNQAADQIKK;EQIDIIEGIKDSQAQR;LNLQEYQSK;IDATQVEVNPFGETPEGQVVCFDAK;EQIDIIEGIK;QMIGYNLATK;GVFSSGLK;DIFAMDDKSENEPIENEAAK;SCNGPVLVGSPQGGVDIEEVAASNPELIFK;VPLVVR;VMVAEALDISR;VNKVMVAEALDISR;ELELKVPLVVR;FFVADTANEALEAAKR;LEGTNVHEAQNILTNSGLPITSAVDLEDAAKK;FFVADTANEALEAAK;INFDDNAEFR;GGVHLTKDPEVVGQLAK;MAENLGFLGPLQNQAADQIK;ESQVYQAFK;QKDIFAMDDKSENEPIENEAAK;DPE…	262	253	7.1.1.1253.5;3.1.1.1536.18;3.1.1.1145.13;3.1.1.1330.7;3.1.1.1428.27;5.1.1.1496.30;7.1.1.1485.31;5.1.1.1657.20;4.1.1.1224.15;4.1.1.854.29;3.1.1.1657.23;11.1.1.1635.14;11.1.1.971.17;4.1.1.1091.7;3.1.1.1327.3;8.1.1.1670.10;3.1.1.923.30;5.1.1.1759.29;3.1.1.1543.26;5.1.1.1451.2;9.1.1.1139.8;11.1.1.1854.21;5.1.1.1492.26;6.1.1.1825.11;12.1.1.1674.24;5.1.1.1419.17;7.1.1.1108.25;4.1.1.1252.15;11.1.1.1836.…	206	2.03236	0.000133995	206	1.61436	0.00919044	208	1.08643	0.0927574	205	1.87068	0.00121245	206	1.48594	0.05959	207	1	0.375999	201	1.20226	0.00129227	202	0.963829	0.0626663	203	0.666807	0.452653	1.34833	0.454013	0.000133995	0.00509297
50.66	I3LP02	acetyl-CoA acetyltransferase 1	ACAT1	45586.6	428	62.85	26	26	TVFQKENGTVTAANASTLNDGAAAVVLMTADAAK;VDFNKVPK;AAWEAGK;EEVKEVYMGNVLQGGEGQAPTR;LEDLIVK;EVYMGNVLQGGEGQAPTR;QAVLGAGLPISTPCTTINK;GTTPYGGVKLEDLIVKDGLTDVYNK;QGEYGLASICNGGGGASAMLIQKL;LEDLIVKDGLTDVYNK;DEQDTYAINSYTR;DGLTDVYNK;VSKPTLNEVVIVSATR;TPIGSFLGSLSSLPATK;LNIPRDEQDTYAINSYTR;SEVIPVTISVK;QGEYGLASICNGGGGASAMLIQK;LGSIAIQGAIEK;GTTPYGGVKLEDLIVK;FRSEVIPVTISVK;MLEIDPQKVNINGGAVSLGHPIGMSGAR;ENGTVTAANASTLNDGAAAVVL…	142	142	2.1.1.1281.5;12.1.1.1844.30;5.1.1.1464.18;11.1.1.1759.29;11.1.1.1136.21;12.1.1.1629.29;5.1.1.955.31;3.1.1.1602.22;7.1.1.2008.7;10.1.1.1755.7;12.1.1.1847.13;6.1.1.1755.30;11.1.1.1105.28;5.1.1.951.31;11.1.1.1135.31;2.1.1.1164.4;3.1.1.1468.31;6.1.1.1554.27;5.1.1.1220.25;12.1.1.1846.27;5.1.1.1281.30;3.1.1.1211.24;7.1.1.1362.23;3.1.1.1216.5;2.1.1.1277.23;6.1.1.1550.25;7.1.1.866.19;6.1.1.1747.30;8.1.1.…	116	2.03236	0.0270259	120	1.47231	0.139902	120	1.61436	0.135156	116	2.05116	0.0150058	118	1.47231	0.0859677	119	1.61436	0.0828171	110	1.27057	0.297581	114	0.928966	0.81278	113	1.05682	0.797973	1.52821	0.385678	0.0150058	0.131089
50.63	Q8WNW4	Beta-catenin	CTNNB1	85510	781	46.35	26	23	SPQMVSAIVR;SGGIPALVK;MMVCQVGGIEALVR;LLHPPSHWPLIK;TSMGGTQQQFVEGVR;LVQLLVR;ATVGLIR;LAEPSQMLK;NLALCPANHAPLR;LIILASGGPQALVNIMR;LHYGLPVVVK;AAMFPETLDEGMQIPSTQFDAAHPTNVQR;VAAGVLCELAQDKEAAEAIEAEGATAPLTELLHSR;AGDREDITEPAICALR;MVALLNK;LLNDEDQVVVNK;AAVMVHQLSK;GLNTIPLFVQLLYSPIENIQR;ATQADLMELDMAMEPDRK;HAVVNLINYQDDAELATR;HQEAEMAQNAVR;NEGVATYAAAVLFR;TMQNTNDVETAR	86	65	7.1.1.1552.26;9.1.1.1384.6;12.1.1.2036.24;8.1.1.1242.19;8.1.1.1129.9;3.1.1.1119.20;9.1.1.839.30;7.1.1.1124.28;11.1.1.1039.7;8.1.1.971.29;7.1.1.1553.31;6.1.1.1737.24;12.1.1.1490.2;7.1.1.1552.18;11.1.1.1035.7;7.1.1.1089.2;8.1.1.1581.14;2.1.1.1547.31;4.1.1.1054.21;7.1.1.1608.22;2.1.1.1422.24;8.1.1.1629.19;3.1.1.915.20;2.1.1.1179.20;2.1.1.834.10;7.1.1.1560.15;7.1.1.1006.15;7.1.1.1604.26;7.1.1.1552.12…	52	0.363078	0.0226007	51	0.349945	0.0100712	50	0.337287	0.0265396	54	0.432514	0.0476479	54	0.401791	0.0183835	53	0.390841	0.0355436	39	0.143219	0.00521394	39	0.139316	0.00222792	38	0.139316	0.00540123	0.305037	0.122605	0.00222792	0.0361557
50.43	A0A0B8RT95	Ribosomal protein L4	RPL4	48031.5	427	49.41	26	26	ACARPLISVYSEKGESSGK;SNYNLPMHK;MFAPTK;NIPGITLLNVSK;IEEVPELPLVVEDKVESYKK;NVTLPAVFK;APIRPDIVNFVHTNLR;YAICSALAASALPALVMSK;MLNTDLSR;IEEVPELPLVVEDK;EAVLLLK;IEEVPELPLVVEDKVESYK;FCIWTESAFR;RGPCIIYNEDNGIIK;ACARPLISVYSEK;AWNDIKK;EAVLLLKK;ILKSPEIQR;LDELYGTWR;PLISVYSEKGESSGK;IEEVPELPLVVE;GPCIIYNEDNGIIK;KLDELYGTWR;APIRPDIVNFVHTNLRK;SGQGAFGNMCR;QPYAVSELAGHQTSAESWGTGR	182	182	12.1.1.998.27;10.1.1.1778.10;9.1.1.1845.14;9.1.1.1560.17;8.1.1.1589.16;10.1.1.1784.8;11.1.1.1071.27;2.1.1.1104.20;2.1.1.832.12;11.1.1.867.22;5.1.1.1244.28;2.1.1.1110.14;10.1.1.1880.6;10.1.1.908.25;10.1.1.1062.15;8.1.1.1585.18;10.1.1.1770.18;9.1.1.1833.19;12.1.1.1793.15;6.1.1.1419.8;9.1.1.1850.18;10.1.1.879.23;7.1.1.1390.20;3.1.1.1068.7;7.1.1.1419.5;2.1.1.960.31;6.1.1.1417.26;8.1.1.1412.6;9.1.1.16…	157	1.58489	0.0255952	157	1.38038	0.0224323	156	1.92309	0.0304351	156	1.23595	0.246107	156	1.07647	0.223461	155	1.49969	0.278792	150	0.613762	0.871144	149	0.534564	0.905826	150	0.744732	0.852822	1.19802	0.474199	0.0224323	0.163911
50.31	F1RF77	procollagen-lysine,2-oxoglutarate 5-dioxygenase 1	PLOD1	87913.1	768	43.88	26	26	FLGSGGFIGYAPNLSK;ALVEQFLAEHGDEYQSVK;IQALGLGEDWNEKEASSGGGLK;VGVWNVPYISNVYLIK;FLVEYIAPMTEK;LTHYHEGLPTTK;IFLDPEKR;QQDVFMFLTNR;AELQQTDLFHHSK;HADENLVILFTDSYDVVFASGPR;IQGGYENVPTIDIHMNQISFER;FWTFETGCSVCDEGLR;LVAEWEGQDSDSDQLF;SQVVFSAEELIYPDR;SEDYVDIVQGR;SQVVFSAEELIYPDRR;NVLAPLMTR;SAQFFNYK;LQLNYLGNYIPR;LVAEWEGQDSDSDQLFYTK;LDPDMAFCANIR;VGVDYEGGGCR;LYPGYYTR;IFQNLDGALDEVVLK;NLAYDTLPVLIHGNGPTK;YIAVSFVDP	125	111	10.1.1.1521.21;7.1.1.1549.21;3.1.1.1411.9;3.1.1.1569.26;2.1.1.1629.28;11.1.1.860.15;7.1.1.1702.6;2.1.1.1637.25;6.1.1.1250.28;3.1.1.1369.6;3.1.1.1422.25;3.1.1.1403.9;2.1.1.1326.29;3.1.1.1265.16;9.1.1.1787.19;3.1.1.1415.7;10.1.1.777.10;8.1.1.1215.14;2.1.1.1326.15;3.1.1.1372.24;2.1.1.1435.25;9.1.1.1330.28;5.1.1.1608.4;10.1.1.1768.25;2.1.1.1633.22;9.1.1.1492.11;7.1.1.1706.5;9.1.1.1521.28;12.1.1.1387.…	108	0.47863	0.0159675	107	0.461318	0.00400184	104	0.570164	0.0595667	107	0.501187	0.0117685	104	0.487529	0.0028937	103	0.60256	0.0452964	88	0.248886	0.00010124	86	0.251189	5.29847e-05	85	0.299226	0.000473976	0.441127	0.133659	5.29847e-05	0.00257958
50.19	K7GKY0	CD109 molecule	CD109	161545	1449	24.91	26	26	TYTWLK;ELSYMVVSR;ALSEFAALMNTEKTDIQVK;TLILPSLPLNSADEMYELR;IEFPILADSSELQLK;VSVTQPDSVVGIVAVDK;DFIDGVYDSVEWAER;VGLPFELVVIGNK;SYSQSILLDLTDR;IITLFSDFKPYK;AFFLDSVSSMAVHGMFK;AKEALNVLTSGAEQEGGMQFWVSAVSR;TSLNILIKDPK;SNGEFWEPGR;GDVTLTFLPLSFWGVK;ALSEFAALMNTEK;FEVALQTPLYCSLNSK;SDGSQLTPEER;FLINTENR;SNLIQQWLSEQSDLGVVSK;CFLEADPYIDIDQNVLHR;VSNTQDASVSIVDYYEPR;FVEENEGHLVDFHDFSLGSSPR;TYIQLK;IQLFWSK;NSLGGFASTQDTVVALK	133	133	5.1.1.1824.7;10.1.1.1671.4;9.1.1.1905.29;5.1.1.1818.6;5.1.1.1023.20;9.1.1.1832.15;6.1.1.1931.3;9.1.1.1697.4;2.1.1.1299.16;5.1.1.1027.21;4.1.1.1635.7;7.1.1.1645.14;12.1.1.1564.19;6.1.1.1217.26;2.1.1.1011.18;3.1.1.1700.7;12.1.1.1572.20;10.1.1.1883.9;9.1.1.1835.18;9.1.1.1398.17;2.1.1.1228.29;12.1.1.2034.9;2.1.1.1404.4;9.1.1.1666.31;7.1.1.1745.5;7.1.1.1882.14;9.1.1.1839.18;6.1.1.1966.7;4.1.1.1631.8;2…	138	0.648634	0.0903392	134	0.654636	0.0577353	138	0.737904	0.109352	137	0.534564	0.0116711	135	0.534564	0.00677401	138	0.597035	0.0147958	120	0.340408	0.00181013	114	0.343558	0.00223454	118	0.376704	0.00424464	0.539212	0.146447	0.00181013	0.0316262
50.16	I3LR20	DEAD-box helicase 46	DDX46	117414	1032	27.71	24	24	SLEEGEGPIAVIMTPTR;ALELSGTAVPPDLEKLWSDFKDQQK;GAEIIVCTPGR;TIAFLLPMFR;ALELSGTAVPPDLEK;VTYVVLDEADR;MIDMLAANSGR;QTVMFSATFPR;NLGIESQVDVMQQATNAILR;SVVCSDVEQQVIVIEEEKK;VVCVYGGTGISEQIAELKR;ELALQITK;LEMEGITVK;SWVQCGISMK;RYEEELEINDFPQTAR;DLIGIAK;TIAEQLAEK;GYAYTFITEDQAR;GGTILAPTVSAK;NFYVEVPELAK;YEEELEINDFPQTAR;ISEYSEAAITIR;GFKFDETEQALANER;MSQEEVNVFR	60	60	5.1.1.1449.12;11.1.1.1006.21;8.1.1.1132.26;3.1.1.1358.5;6.1.1.1295.28;8.1.1.1037.29;5.1.1.1445.23;12.1.1.1023.20;5.1.1.1331.31;4.1.1.931.29;10.1.1.1006.25;7.1.1.1482.15;10.1.1.1125.24;9.1.1.1135.20;12.1.1.1779.11;2.1.1.1422.28;3.1.1.1367.27;12.1.1.1783.9;4.1.1.1284.28;2.1.1.1418.29;10.1.1.811.23;2.1.1.891.26;3.1.1.1352.30;5.1.1.1326.31;2.1.1.1414.29;6.1.1.1485.18;6.1.1.2008.11;9.1.1.1128.18;3.1.1…	68	0.765597	0.126183	68	0.630957	0.0080372	68	0.685488	0.0197257	68	0.879022	0.43648	68	0.717794	0.0466668	68	0.77983	0.101052	68	0.801678	0.504467	68	0.666807	0.0588367	68	0.717794	0.124565	0.751477	0.0762834	0.0080372	0.0864149
50.04	G9BFT9	Signal transducer and activator of transcription	STAT1	87219.1	749	44.73	27	26	TELISVSEVHPSR;NLSFFLNPPCAR;MYLMLDNK;FSLENNFLLQHNIR;VMCIEHEIK;EAPEPMELDGPK;LLGPTAGPDGLIPWTR;TLEDLQDEYDFK;MVGPVEFDMMNAV;VMAAENIPENPLK;GLNVDQLNMLGEK;QYLAQWLENQDWEHAANDVSFATIR;FHDLLSQLDDQYSR;WSQLSEVLSWQFSSVTK;ALINDELVEWK;VMNMEESTNGSLAAEFR;FLEQVHQLYDDSFPMEIR;LQTTDNLLPMSPEEFDEVSR;NLQDNFQEDPIQMSMIICNCLKEER;EGAITFTWVER;ALINDELVEWKR;LQTTDNLLPMSPEEF;ALLKDQQPGTFLLR;FSLENNFLLQHNIRK;ELSAVTFPDIIR;SQWYELQQLDSK	94	93	4.1.1.1387.13;5.1.1.1590.13;5.1.1.1541.5;3.1.1.1765.11;7.1.1.1679.24;11.1.1.1517.24;5.1.1.1269.5;10.1.1.905.7;11.1.1.1463.6;12.1.1.1340.13;5.1.1.1586.19;10.1.1.1356.3;2.1.1.1260.6;4.1.1.792.30;9.1.1.1377.23;11.1.1.1135.14;5.1.1.1320.24;12.1.1.1301.15;2.1.1.1264.9;6.1.1.1415.24;10.1.1.1714.27;11.1.1.1677.18;6.1.1.1711.8;10.1.1.1356.26;10.1.1.1262.30;2.1.1.1822.11;11.1.1.1522.26;11.1.1.1468.3;4.1.1…	78	0.501187	0.0155913	77	0.57544	0.0535043	78	0.549541	0.0249997	79	0.60256	0.038944	78	0.691831	0.12033	79	0.660694	0.0602893	79	0.580764	0.0459208	78	0.666807	0.138743	79	0.630957	0.0705505	0.617445	0.0616755	0.0155913	0.134845
50.02	F2Z5A8	Structural maintenance of chromosomes protein	LOC100523938	143247	1233	28.47	27	27	LVIDVIR;NSSAQAFLGPENPEEPYLDGINYNCVAPGKR;RIDEINKELNQVMEQLGDAR;GEPETFLPLDYLEVKPTDEKLR;DLIHGAPVGKPAANR;SGVISGGASDLK;NFLVFQGAVESIAMK;LIEIENFK;AFVSMVYSEEGAEDR;DKFQETSDEFEAAR;AQVQLQLFK;NMDAIIVDSEK;GEPETFLPLDYLEVKPTDEK;SNLMDAISFVLGEK;AATLAQELEK;TVALDGTLFQK;TALFEEISR;SKLESELANFGPR;LGIQLDFEK;ADQDRLDLEER;QVQSQAHGLQMR;LYHNEVEIEK;AESLIGVYPEQGDCVISK;IIDETMAQLQDLK;LYPGSVYGR;VLTFDLTKYPDANPNPNEQ;MNQVEDEVFEEFCR	73	73	3.1.1.1148.4;4.1.1.1781.2;5.1.1.1277.8;4.1.1.782.22;3.1.1.1861.3;8.1.1.1185.27;3.1.1.1270.17;5.1.1.1954.4;6.1.1.1991.25;3.1.1.1866.2;6.1.1.1453.2;4.1.1.1765.2;7.1.1.907.14;3.1.1.1838.3;5.1.1.1958.5;3.1.1.1296.14;7.1.1.1802.28;7.1.1.1097.7;2.1.1.1293.30;7.1.1.1806.28;5.1.1.1236.27;11.1.1.1622.15;5.1.1.1469.27;4.1.1.1795.2;3.1.1.1856.2;5.1.1.1237.4;4.1.1.1773.2;11.1.1.1422.30;3.1.1.1847.2;4.1.1.175…	73	0.794328	0.081028	73	0.847227	0.498392	73	0.704693	0.0127096	73	0.937562	0.948525	73	0.981748	0.213738	73	0.816582	0.484088	73	0.765597	0.50318	73	0.809096	0.847378	73	0.672977	0.197282	0.828926	0.0994394	0.0127096	0.117172
49.89	H9BYW2	Acyl-coenzyme A oxidase	ACOX1	74764.9	661	47.66	25	1	EIENMILSDPDLQHEDLNFLSR	149	25	9.1.1.1542.29;2.1.1.1795.16;2.1.1.1791.24;12.1.1.1834.23;12.1.1.1830.22;11.1.1.1864.23;11.1.1.1856.23;10.1.1.1555.24;12.1.1.1838.23;12.1.1.1846.21;11.1.1.1852.23;12.1.1.1842.21;12.1.1.1660.27;3.1.1.1738.21;11.1.1.1863.22;12.1.1.1656.29;11.1.1.1880.21;11.1.1.1876.21;11.1.1.1868.20;11.1.1.1872.20;12.1.1.1842.22;2.1.1.1799.18;10.1.1.1551.22;11.1.1.1665.26;11.1.1.1860.23	18	0.751623	0.9477	17	0.903649	0.981789	17	1.05682	0.854175	19	0.887156	0.948691	18	1.05682	0.879409	18	1.24738	0.759816	18	0.737904	0.902795	17	0.879022	0.835182	16	1.01859	0.720618	0.965669	0.162566	0.720618	0.743615
49.72	F2Z5G2	structural maintenance of chromosomes 3	SMC3	108352	934	32.55	25	25	DLQDELAGNSEQR;ELGSLPQEAFEK;CDPAPFYLFDEIDQALDAQHRK;DSILSEMK;SIMELMNVLELR;SLQSLEASLHAMESTR;INNEIDQLMNQMQQIETQQR;AKDLQDELAGNSEQR;ILMEFNK;NFSEVFQK;GALTGGYYDTR;DFVEDDTTHG;NLEQYNKLDQDLNEVK;MNLPGEVTFLPLNK;AILNGIDSINK;ALDQFVNFSEQK;LFYHIVDSDEVSTK;DTAYPETNDAIPMISK;VSHIDVITAEMAK;AFTMDCITLEGDQVSHR;SMEVSTQLAR;ETEGGTVLTATTSELEAINKR;VDALNDEIR;VETYLNENLR;VSHIDVITAEMAKDFVEDDTTHG	59	59	3.1.1.1405.4;12.1.1.1244.23;3.1.1.1875.7;6.1.1.1228.20;6.1.1.1236.26;3.1.1.1126.5;5.1.1.959.30;4.1.1.1106.13;11.1.1.1200.25;9.1.1.1907.10;2.1.1.1471.7;2.1.1.874.31;6.1.1.1784.31;8.1.1.1135.3;9.1.1.1134.10;8.1.1.1135.24;3.1.1.1871.3;6.1.1.1112.27;5.1.1.963.29;6.1.1.1782.9;10.1.1.1558.14;3.1.1.1409.5;11.1.1.902.27;9.1.1.1134.30;6.1.1.1788.13;5.1.1.2025.12;8.1.1.913.22;7.1.1.1601.31;3.1.1.837.29;6.1…	63	0.870964	0.550806	63	0.758578	0.172679	63	0.731139	0.202843	63	1.00925	0.740793	63	0.870964	0.268065	63	0.83946	0.309718	63	0.794328	0.410397	63	0.698232	0.114121	63	0.666807	0.179318	0.818738	0.105964	0.114121	0.360677
49.6	K9J4R6	ATP-dependent 6-phosphofructokinase	PFKP_tv1	86156.1	791	38.69	26	22	EIGWADVGGWTGQGGSILGTK;NVLGHMQQGGAPSPFDR;ASFEVSEAGQLEPVQHR;LPLMECVQMTQDVQK;IMEVVDAIMTTAQSHQR;FVSDDSICVLGISKR;DLQSNVEHLTEK;AMQWISSK;LNIIIVAEGAIDTQNKPITSEQIK;FVSDDSICVLGISK;GNIKEIGWADVGGWTGQGGSILGTK;NESCSENYTTDFIYQL;EWSGLLEELAK;ELVVTQLGYDTR;GPEEPAAI;NLVFQPVAELKK;YLEDIAAQMR;ASFEVSEAGQLEPVQHRGPEEPAAI;NESCSENYTTDFIYQLYSEEGR;NLVFQPVAELK;SFESNLNTYKR;MFAVYDGFEGFAK	122	86	2.1.1.1161.21;5.1.1.1495.16;4.1.1.1312.5;5.1.1.1332.20;4.1.1.839.21;9.1.1.1367.7;12.1.1.1244.26;7.1.1.1019.15;4.1.1.1019.23;7.1.1.1009.14;3.1.1.1374.13;3.1.1.1366.11;4.1.1.1016.7;3.1.1.1358.11;3.1.1.1362.7;12.1.1.1244.27;3.1.1.1370.13;5.1.1.1057.24;5.1.1.1816.29;8.1.1.1041.20;6.1.1.1834.22;3.1.1.1654.2;6.1.1.1922.25;5.1.1.1810.14;7.1.1.1015.19;5.1.1.1053.26;12.1.1.1240.25;3.1.1.1646.2;6.1.1.1920.…	96	0.737904	0.355386	96	0.717794	0.211717	94	1.10662	0.583892	97	0.758578	0.301468	96	0.737904	0.175393	94	1.11686	0.706501	93	0.469894	0.307279	93	0.457088	0.179249	90	0.698232	0.726382	0.769109	0.231792	0.175393	0.43904
49.48	M3VK21	Solute carrier family 25 (Aspartate/glutamate carrier), member 12	SLC25A12	74768.2	677	49.34	25	21	LATATFAGIENK;GLIPQLIGVAPEK;IADLPPANPDHIGGYR;LTLADIER;IAPLAEGALPYNLAELQR;NIFLQYASTEVDGEHYMTPEDFVQR;YLGLYNDPNSNPK;DIPFSAIYFPVYAHCK;SSPQFGVTLVTYELLQR;LLLADENGHVGGLNLLAAGAMAGVPAASLVTPADVIK;DVEVTKEEFAQSAIR;AGQTTYSGVIDCFR;FKSPTAAVVQPK;FGLYLPK;VSALNVLR;GSGSVVGELMYK;HLNYTEFTQFLQELQLEHAR;ILREEGPSAFWK;AGQTTYSGVIDCFRK;DLGLFGLYK;IVQLLAGVADQTK	120	80	8.1.1.1340.15;3.1.1.1120.8;8.1.1.1506.2;6.1.1.1344.7;6.1.1.1760.25;11.1.1.1164.7;3.1.1.956.22;11.1.1.1077.15;7.1.1.1562.18;7.1.1.1708.30;3.1.1.802.24;11.1.1.1173.5;7.1.1.1475.19;10.1.1.1003.8;6.1.1.1669.2;6.1.1.1667.19;7.1.1.1472.2;8.1.1.1157.24;8.1.1.1854.30;8.1.1.1344.12;4.1.1.1051.5;2.1.1.1110.27;8.1.1.1770.11;9.1.1.1472.23;8.1.1.1857.30;4.1.1.1627.30;7.1.1.1480.2;12.1.1.1178.28;3.1.1.950.31;1…	85	1.41906	0.0145953	86	1.33045	0.0349315	78	4.16869	9.45715e-05	85	1.58489	0.0142827	86	1.47231	0.0342244	78	4.61318	9.24304e-05	74	0.554626	0.968642	75	0.510505	0.750438	67	1.59956	0.071577	1.95117	1.4652	9.24304e-05	0.00392648
49.17	G9F6X9	Dihydropyrimidinase-like 2	-	62322.1	572	60.84	25	25	ILDLGITGPEGHVLSRPEEVEAEAVNR;GLYDGPVCEVSVTPK;AVGKDNFTLIPEGTNGTEER;IVNDDQSFYADIYMEDGLIK;SITIANQTNCPLYITK;IVLEDGTLHVTEGSGR;IVNDDQSFYADIY;THNSSLEYNIFEGMECR;QIGENLIVPGGVK;GTVVYGEPITASLGTDGSHYWSK;GIQEEMEALVKDHGVNSFLVYMAFKDR;DNFTLIPEGTNGTEER;MDENQFVAVTSTNAAK;FQLTDSQIYEVLSVIR;MSIIWDK;SCCDYSLHVDITEWHK;SAAEVIAQAR;IAVGSDADLVIWDPDSVK;MVIPGGIDVHTR;GIQEEMEALVK;DIGAIAQVHAENGDIIAEEQQR;FQMPDQGMTSADDFFQGTK;DRFQLTD…	175	175	5.1.1.1064.24;7.1.1.1172.25;9.1.1.1016.29;9.1.1.973.11;2.1.1.1504.24;4.1.1.1309.17;2.1.1.1113.6;12.1.1.1417.26;11.1.1.1658.10;3.1.1.1225.30;11.1.1.1784.22;9.1.1.997.10;12.1.1.1574.23;5.1.1.1495.18;2.1.1.1063.13;4.1.1.734.13;4.1.1.867.11;10.1.1.994.19;10.1.1.1566.22;11.1.1.1672.15;5.1.1.1059.4;4.1.1.863.12;2.1.1.1048.8;9.1.1.1002.26;7.1.1.1191.31;9.1.1.1016.13;2.1.1.1389.17;9.1.1.964.20;4.1.1.852.…	161	0.510505	0.029047	161	0.529663	0.0363735	159	0.487529	0.0275143	161	0.698232	0.0962189	162	0.724436	0.116866	159	0.660694	0.0917881	159	0.679204	0.707719	159	0.704693	0.785413	157	0.654636	0.697787	0.63891	0.0920063	0.0275143	0.183415
49.02	Q5MJE5	Cathepsin D protein	-	42763	395	52.15	25	25	NIFSFYLNR;YKLSSENYTLK;LSSENYTLK;AIGAVPLIQGEYMIPCEKVPSLPDVTVTLGGKK;NIFSFYLNRDPGAQPGGELMLGGIDSK;AIGAVPLIQGEYMIPCEKVPSLPDVTVTLGGK;YYTVFDR;DPGAQPGGELMLGGIDSK;AYWQIHMDQVAVGSSLTLCK;LVDKNIFSFYLNRDPGAQPGGELMLGGIDSK;LLDIACWIHHK;VGLAEAATL;FDGILGMAYPR;GGCEAIVDTGTSLIVGPVEEVRELQK;YYTVFDRDLNR;AIGAVPLIQGEYMIPCEK;QTFGEATKQPGLTFIAAK;GGCEAIVDTGTSLIVGPVEEVR;LVDKNIFSFYLNR;GPIPEVLK;QPGLTFIAAK;ISVNNVVPVFDNLMQQK;VPSLPD…	229	229	8.1.1.1810.18;10.1.1.1734.16;10.1.1.1212.3;9.1.1.1263.4;10.1.1.1545.17;8.1.1.1839.13;11.1.1.1863.8;11.1.1.1895.12;8.1.1.1224.31;5.1.1.1465.7;8.1.1.1232.31;9.1.1.1456.3;8.1.1.1744.21;7.1.1.1806.10;11.1.1.1886.27;4.1.1.937.9;5.1.1.1209.31;6.1.1.1559.24;4.1.1.1409.19;4.1.1.1413.16;8.1.1.1810.14;7.1.1.1534.2;10.1.1.1553.17;5.1.1.1473.6;4.1.1.1001.27;7.1.1.1810.15;11.1.1.1042.3;5.1.1.1309.5;7.1.1.1525…	216	1.2942	0.146294	203	1.52757	0.723359	190	1.92309	0.119221	204	1.19124	0.083156	190	1.36773	0.513632	180	1.69044	0.0664772	191	0.937562	0.353727	178	1.08643	0.958873	164	1.35519	0.413465	1.39931	0.303841	0.0664772	0.287184
48.98	F1RK45	TNF receptor-associated protein 1	TRAP1	79770.3	701	50.21	25	22	LDTHPAMITVLEMGAAR;HSEPDLAQLLVDQIYENAMITAGLSDDPRPMVSR;TDAPLNIR;SIFYVPEMKPSVFDVSR;EELVSNLGTIAR;FEDSSPAGDRLSEEEMEDLMAWMR;EGIVTTTEQEVKEDIAK;YESSALPAGQLTSLPDYASR;KLLDIVAR;SIYYLCAPNR;SVDAGSPGFQWLSDGSGVFEIAEAAGVR;DVSEEQHEEFYR;LVSEGQTLPEMEIHLQTDSEK;AQLLQPTLEINPR;GTITIQDTGVGMTREELVSNLGTIAR;FFEDYGLFMR;LLDIVAR;ELISNASDALEK;GTITIQDTGVGMTR;AFLDALQNQAEASGK;YSNFVSFPLYLNGR;SLYSEKEVFIR	217	145	6.1.1.1623.7;4.1.1.1152.27;12.1.1.1115.14;10.1.1.1046.8;10.1.1.1045.10;5.1.1.1470.11;12.1.1.1387.31;9.1.1.1066.8;8.1.1.1612.20;8.1.1.1831.8;7.1.1.1754.26;7.1.1.1736.27;2.1.1.1318.31;6.1.1.1483.14;4.1.1.1193.29;11.1.1.1018.31;8.1.1.1827.10;6.1.1.1277.4;8.1.1.1614.6;6.1.1.1627.11;1.1.1.760.11;7.1.1.1640.17;6.1.1.1519.6;9.1.1.1065.5;9.1.1.1059.5;6.1.1.1233.28;4.1.1.1196.30;9.1.1.1061.26;9.1.1.1653.2…	112	1.94089	0.00203961	113	1.72187	0.0150804	113	1.48594	0.0464831	113	1.70608	0.00514478	113	1.49969	0.0350694	113	1.31826	0.0995483	104	0.862979	0.376101	104	0.744732	0.72139	103	0.642688	0.987202	1.34838	0.468272	0.00203961	0.033991
48.77	F1SB53	proteasome (prosome, macropain) 26S subunit, ATPase, 2	PSMC2	53065.4	475	54.11	24	24	FVNLGIEPPKGVLLFGPPGTGK;IINADSEDPKYIINVK;LCPNSTGAEIR;ESDTGLAPPALWDLAADKQTLQSEQPLQVAR;TDACFIR;TMLELINQLDGFDPR;QVEDDIQQLLKK;QVEDDIQQLLK;FVVDLSDQVAPTDIEEGMR;KIEFSLPDLEGR;VIGSELVQK;ALDEGDIALLK;IATEKDFLEAVNK;IEFSLPDLEGR;ELFEMAR;SVCTEAGMFAIR;DIRFELLAR;ACLIFFDEIDAIGGAR;GVLLFGPPGTGK;FVNLGIEPPK;LREVVETPLLHPER;INELTGIKESDTGLAPPALWDLAADKQTLQSEQPLQVAR;FDDGAGGDNEVQR;EVVETPLLHPER	116	116	10.1.1.1192.4;7.1.1.1896.23;12.1.1.1696.13;8.1.1.1267.9;11.1.1.1702.23;8.1.1.884.27;11.1.1.1284.4;9.1.1.1420.6;10.1.1.1176.3;4.1.1.1788.24;11.1.1.1697.7;8.1.1.1560.4;2.1.1.1495.11;8.1.1.1335.6;3.1.1.1206.11;3.1.1.1211.10;11.1.1.1287.20;11.1.1.1703.25;2.1.1.1097.23;10.1.1.1341.2;3.1.1.1439.15;10.1.1.1423.4;10.1.1.1172.5;8.1.1.898.12;2.1.1.1763.20;7.1.1.972.5;2.1.1.1067.3;3.1.1.1214.9;3.1.1.1210.14…	126	0.758578	0.214298	126	0.731139	0.166284	126	0.758578	0.0849146	127	0.801678	0.427659	127	0.772681	0.347361	127	0.801678	0.197016	126	0.717794	0.397178	126	0.691831	0.320816	126	0.711214	0.179616	0.762809	0.039181	0.0849146	0.32275
48.31	D0G7F6	Triosephosphate isomerase	TPI1	26667.4	248	91.53	25	25	HVFGESDELIGQK;RHVFGESDELIGQK;TATPQQAQEVHEK;THVSEAVAQSTR;IIYGGSVTGATCK;VVLAYEPVWAIGTGK;VIADNVKDWNK;EAGITEK;DWNKVVLAYEPVWAIGTGK;VAHALAEGLGVIACIGEK;ELASQPDVDGFLVGGASLKPEFVDIINAK;DLGATWVVLGHSERR;FFVGGNWK;IAVAAQNCYK;VANGAFTGEISPGMIKDLGATWVVLGHSER;NNLGELINTLNAAKLPADTEVVCAPPTAYIDFAR;NNLGELINTLNAAK;LPADTEVVCAPPTAYIDFAR;VAHALAEGLGVIACIGEKLDER;VVFEQTK;KNNLGELINTLNAAK;KFFVGGNWK;LDEREAGITEK;DLGATWVVLGHSER;VA…	374	372	10.1.1.1111.30;11.1.1.1347.12;8.1.1.1755.7;10.1.1.1885.13;2.1.1.782.26;4.1.1.819.17;7.1.1.1655.29;11.1.1.1315.17;7.1.1.1380.6;2.1.1.1867.17;7.1.1.1945.13;8.1.1.1930.26;7.1.1.1434.10;7.1.1.1372.29;10.1.1.782.26;9.1.1.1923.3;9.1.1.1860.11;4.1.1.815.20;2.1.1.1568.17;8.1.1.1921.19;7.1.1.1959.21;2.1.1.1246.13;7.1.1.1551.12;12.1.1.1195.27;9.1.1.1867.3;4.1.1.1269.4;7.1.1.1376.22;3.1.1.1875.19;7.1.1.1209…	235	0.416869	0.00281969	230	0.549541	0.159098	232	0.380189	4.45228e-05	236	0.409261	0.00120731	229	0.534564	0.0844875	233	0.366438	1.88756e-05	180	0.21677	5.62682e-05	173	0.30479	0.0346463	176	0.203236	9.8345e-07	0.382431	0.121664	9.8345e-07	0.000121751
48.24	K9IVR7	WD repeat-containing protein 1	WDR1	66187	606	56.6	24	24	NIDNPAVADIYTEHAHQVVVAK;KCFSIDNPGYEPEVVAVHPGGETVAVGGADGNVR;VFASLPQVER;VVTVFSVADGYSENNVFYGHHAK;GNNFLYTNGK;VINSVDIK;FKFTIGDHSR;IKDIAWTEDSKR;LYSILGSTLKDEGK;CFSIDNPGYEPEVVAVHPGGETVAVGGADGNVR;EKFGAVFLWDSGSSVGEITGHNK;FATASADGQIYIYDGK;GPVTDVAYSHDGAFLAVCDASK;LATGSDDNCAAFFEGPPFK;AHDGGIYAISWSPDSTHLLSASGDK;IWDTTQKEHLLK;YTSLSLR;YEYQPFAGK;MTVDESGQLVSCSMDDTVR;IAVVGEGR;FGAVFLWDSGSSVGEITGHNK;YAPSGFYIASGDVSGK;SIQC…	107	107	2.1.1.1148.19;10.1.1.849.28;6.1.1.1459.13;11.1.1.1113.18;12.1.1.1248.28;10.1.1.977.18;9.1.1.870.29;7.1.1.1270.10;12.1.1.1509.20;10.1.1.813.31;7.1.1.1258.12;10.1.1.1245.31;7.1.1.1252.31;3.1.1.1179.17;10.1.1.985.19;10.1.1.1129.11;3.1.1.1094.20;7.1.1.1260.31;12.1.1.1532.24;7.1.1.1262.14;10.1.1.1130.29;5.1.1.1030.18;3.1.1.1086.16;10.1.1.1121.29;10.1.1.1121.13;10.1.1.777.12;3.1.1.1175.20;8.1.1.1525.5;…	112	1.21339	0.267402	111	1.44544	0.0539517	112	1.1272	0.3503	112	0.946237	0.918009	111	1.14815	0.329566	112	0.887156	0.937818	105	0.501187	0.722844	104	0.591562	0.599398	105	0.465586	0.593007	0.941574	0.34432	0.0539517	0.259171
48.14	A0A0B8RTA8	Acyl-CoA dehydrogenase, very long chain	ACADVL	70326.5	652	50.77	24	24	AGLGSGLSLSGIIHPELSR;IWISNGGLADLFTVFAK;ASNTAEVYFDEVQVPTENVLGEVGGGFK;DIVNEQFVLQR;YYTLNGSK;VTDECIQVMGGMGFMKEPGVER;MLCDSWCIEAAAR;IFGSEAAWK;FGMAAAMAGTMK;GILLFGTK;IFEGTNDILR;IRENMAALQSDPQQQELFR;GGVVTSNPLGV;NPFGNAGLLLGEASK;GFGGVTHGPPEK;FFEEVNDPAKNDMLER;LADSAIDLYAMVVVLSR;ENMAALQSDPQQQELFR;SGQLAVQALEQFATVVEVK;ITAFLVER;TPVTDPATGAVK;ELGAFGLQVPSELGGVGLCNTQYAR;VEETTMQGLK;ELSGLGNALK	91	82	2.1.1.1137.13;8.1.1.1512.13;9.1.1.1208.6;11.1.1.1191.23;11.1.1.1187.24;12.1.1.1219.13;9.1.1.1083.30;12.1.1.1113.6;12.1.1.1223.11;7.1.1.868.31;8.1.1.1513.11;2.1.1.1891.30;5.1.1.1497.7;6.1.1.1990.24;3.1.1.1237.13;2.1.1.1118.24;11.1.1.1953.22;8.1.1.1504.10;11.1.1.1190.23;6.1.1.2182.11;12.1.1.1938.22;7.1.1.2011.9;7.1.1.1802.16;7.1.1.1483.8;7.1.1.976.29;9.1.1.1932.19;5.1.1.1373.18;5.1.1.1265.4;8.1.1.1…	90	2.44343	0.000187641	95	1.31826	0.0595753	94	2.0893	0.00187066	88	2.31206	0.00162319	93	1.25892	0.265064	91	2.01372	0.0141404	81	1.44544	0.00938846	85	0.772681	0.672796	85	1.2942	0.0660859	1.69047	0.569341	0.000187641	0.00661014
48.05	D6PW25	Mucin 4 transcript variant 4	MUC4	133284	1180	29.92	26	26	TNTYQAILSTDGSR;GFTCVSPCSR;GCEACPTTLTGDGR;QLCSFSSWR;LLDAVVEAFLSQASQR;VTWVHAPAYPAQK;GFTGQDPVALVAPFWDDADFSR;LQSPWQFDQELEPQNWCCR;FQPINIGWWGIVNR;NNVVFQPISR;NSQLTLQPVWEK;CNGDEQCIYDALATENANLGEHTMR;MLTNTWNYK;YRPDQFLDPTSGLR;TVDFTSPLFKPQIGFPLGSSLR;SAKDDLSSVLKPR;LLDAVVEAFLSQASQ;VISEFQYRPGGPVIDFLNTR;KGVPLFPYGPQAGDWQFVR;NYFQCNGYKDYNLVFSPER;LGNLDVR;DYNLVFSPER;VELPAIPASGNFLQYWK;FNDKPSFCALYELMRPR;DDLSSVLKPR;GSVC…	75	75	8.1.1.1893.31;8.1.1.1889.31;10.1.1.836.25;8.1.1.1885.31;7.1.1.1861.11;9.1.1.1709.27;2.1.1.1327.28;7.1.1.1863.30;2.1.1.906.12;9.1.1.1701.29;5.1.1.2025.10;3.1.1.866.22;12.1.1.1047.30;12.1.1.2082.10;11.1.1.943.9;12.1.1.966.15;5.1.1.1222.17;8.1.1.1559.26;12.1.1.1901.26;4.1.1.1012.8;6.1.1.2173.11;3.1.1.1090.30;7.1.1.1450.29;11.1.1.873.30;5.1.1.1152.24;5.1.1.1218.16;2.1.1.1149.28;4.1.1.1558.18;9.1.1.85…	67	0.981748	0.860712	67	0.879022	0.247394	67	1.27057	0.364646	67	0.879022	0.667536	67	0.787046	0.0853984	67	1.13763	0.757382	67	0.501187	0.0143592	67	0.448745	0.000429847	67	0.630957	0.0806708	0.849974	0.276422	0.000429847	0.0114971
48.04	A0A0B8RZA9	Proliferation-associated 2G4, 38kDa	PA2G4	43787.7	394	63.71	26	26	SGEDEQQEQTIAEDLVVTK;MGVVECAK;QHVIDGEK;ITSGPFEPDLYKSEMEVQDAELK;FDAMPFTLR;RFDAMPFTLR;GDAMIMEETGK;LVKPGNQNTQVTEAWNK;AFFSEVER;SDQDYILKEGDLVK;TIIQNPTDQQKK;SDQDYILK;GIAFPTSISVNNCVCHFSPLK;TAENATSGETLEENEAGD;SEMEVQDAELK;VAHSFNCTPIEGMLSHQLK;HELLQPFNVLYEK;AAHLCAEAALR;HELLQPFNVLYEKEGEFVAQFK;MGVVECAKHELLQPFNVLYEK;SLVEASCSGVSVLSLCEK;SLVEASCSGVSVLSLCEKGDAMIMEETGK;EGEFVAQFK;ITSGPFEPDLYK;TIIQNPTDQQK;FTVLLMPNGPMR	144	143	1.1.1.798.31;3.1.1.1284.25;11.1.1.1070.12;7.1.1.1242.15;2.1.1.893.31;12.1.1.1708.19;4.1.1.1225.24;2.1.1.1009.10;9.1.1.1019.4;9.1.1.1422.28;6.1.1.1588.11;11.1.1.1066.14;12.1.1.986.29;12.1.1.987.31;3.1.1.1363.31;10.1.1.984.5;1.1.1.802.30;9.1.1.1425.22;7.1.1.1402.3;9.1.1.1596.18;2.1.1.1781.23;9.1.1.1390.24;7.1.1.1989.15;2.1.1.1782.25;8.1.1.1279.15;6.1.1.1292.29;6.1.1.1584.4;3.1.1.1289.17;11.1.1.1570…	123	1.15878	0.299498	122	1.04713	0.841822	123	1.18032	0.936913	123	1.14815	0.229863	122	1.02802	0.71196	123	1.15878	0.802784	121	0.83946	0.865158	120	0.765597	0.455406	121	0.847227	0.401515	1.03742	0.16148	0.229863	0.480231
47.96	F1SN95	nucleoporin 155	NUP155	162938	1460	28.08	27	27	LADMHSTEISLQQR;DKELTGALIASLINCYIR;LYGEFADPFK;IMGNIWDASLVVER;EITAIESSVPSQLLESVLQELK;GLQEFLDR;VSLQAIQQLVR;YMDLLWR;LLEVYDHLFK;LLCEHQFTVIVGELQK;IQLQIQETLQR;RVPLPPELVEQFGHMQCNCMMGVFPPISR;HGEPEEDIVGLQAFQER;AGIFQPHVR;SSTAISSIAADGEFLHELEEKMEVAR;HLLVSNVGGDGEEIER;GVIQVYDLGHDGQGMNR;ISNQVDLSNVCAQYR;CITDTLQELVNQSK;SSTAISSIAADGEFLHELEEK;HNGICIYFSR;VASVSQNSIVSAAGNIAR;LHQEDQACATCLILACSTAACDREVSAWATR;VDGHSWALSAID…	71	71	9.1.1.1569.26;8.1.1.1852.2;2.1.1.1074.30;3.1.1.1764.3;7.1.1.1148.20;9.1.1.1801.22;12.1.1.1225.10;8.1.1.1588.4;5.1.1.1346.25;9.1.1.1562.27;11.1.1.1024.14;7.1.1.1144.22;5.1.1.916.2;8.1.1.1840.2;5.1.1.1664.7;2.1.1.1153.12;7.1.1.1139.20;7.1.1.1804.19;9.1.1.1900.22;4.1.1.1697.6;7.1.1.1138.17;12.1.1.1862.6;7.1.1.1152.22;2.1.1.1157.12;12.1.1.1025.31;5.1.1.1673.7;3.1.1.1776.4;8.1.1.1691.26;3.1.1.1020.30;…	81	1.94089	0.000637611	81	1.6293	0.0100289	80	1.97697	0.00149739	81	1.64437	0.0148585	81	1.36773	0.139932	80	1.65959	0.0308686	80	1.35519	0.0613307	80	1.13763	0.389199	79	1.38038	0.11481	1.59366	0.280636	0.000637611	0.0149339
47.9	F1RQ91	40S ribosomal protein S4	RPS4X	29597.5	263	65.02	25	25	TDITYPAGFMDVISIDKTGENFR;KIFVGTK;VRTDITYPAGFMDVISIDK;VNDTIQIDLETGKITDFIK;ITDFIK;LTGVFAPR;GIPHLVTHDAR;LRECLPLIIFLR;YALTGDEVK;HPGSFDVVHVK;LIYDTK;TDITYPAGFMDVISIDK;GNKPWISLPR;LTIAEER;VNDTIQIDLETGK;VRTDITYPAGFMDVISIDKTGENFR;ITDFIKFDTGNLCMVTGGANLGR;ERHPGSFDVVHVK;LSNIFVIGK;IFVGTK;YALTGDEVKK;IGVITNR;TIRYPDPLIK;FDTGNLCMVTGGANLGR;ECLPLIIFLR	141	141	2.1.1.791.6;4.1.1.1588.31;4.1.1.1541.27;5.1.1.1786.10;8.1.1.1232.29;12.1.1.878.2;6.1.1.1880.14;8.1.1.1110.14;9.1.1.1123.16;9.1.1.1371.2;9.1.1.1803.8;9.1.1.1795.14;9.1.1.1109.13;4.1.1.1032.30;8.1.1.1240.29;9.1.1.1119.31;3.1.1.913.12;4.1.1.1352.19;7.1.1.1454.13;12.1.1.1809.3;10.1.1.760.5;3.1.1.1662.14;10.1.1.1840.5;3.1.1.1661.11;5.1.1.1290.26;8.1.1.1244.16;4.1.1.1592.10;11.1.1.1943.7;5.1.1.1730.10;…	146	0.946237	0.398045	146	1.31826	0.0790294	129	3.16228	0.0100773	147	0.954993	0.344866	147	1.30617	0.0962461	128	3.0761	0.0205467	138	0.672977	0.402187	139	0.981748	0.275309	125	2.1677	0.0821446	1.64958	0.947943	0.0100773	0.0996915
47.69	F2Z565	ADP/ATP translocase 3	LOC100158185	32955	298	57.05	25	8	AAYFGIYDTAK;QIFLGGVDKR;KGTDIMYTGTLDCWR;GTDIMYTGTLDCWR;KGTDIMYTGTLDCWRK;MTDAAVSFAK;TDAAVSFAK;GTDIMYTGTLDCWRK	318	54	3.1.1.1068.22;2.1.1.1137.22;2.1.1.1133.24;2.1.1.1129.20;3.1.1.960.28;5.1.1.1147.24;5.1.1.989.14;3.1.1.1072.22;2.1.1.1306.28;3.1.1.1088.7;4.1.1.1024.6;3.1.1.969.19;4.1.1.931.19;2.1.1.1009.27;8.1.1.1071.14;4.1.1.1020.27;4.1.1.1032.8;4.1.1.1028.7;5.1.1.1236.7;2.1.1.1100.19;4.1.1.781.13;4.1.1.1184.30;6.1.1.1405.13;7.1.1.1051.10;4.1.1.1013.25;3.1.1.1250.26;6.1.1.1143.14;3.1.1.1072.23;4.1.1.1184.31;4.1…	56	1.55597	0.221261	55	1.99526	0.0498468	53	4.65586	0.0106581	56	1.80302	0.121668	55	2.29087	0.0278389	53	5.39511	0.00642489	56	2.05116	0.0240108	55	2.60615	0.00647121	54	6.13762	0.00184948	3.22204	1.73788	0.00184948	0.0320553
47.33	Q29550	Liver carboxylesterase	-	62015.8	566	53.71	24	3	AISESGVALTVALVR;ESHPFLPTVVDGVLLPK;FLTLDFHGDQR	162	21	5.1.1.1522.4;7.1.1.1237.5;5.1.1.1514.21;8.1.1.1274.4;5.1.1.1518.16;6.1.1.1722.26;6.1.1.1726.24;8.1.1.1278.4;8.1.1.1578.27;7.1.1.1543.23;7.1.1.1539.19;6.1.1.1690.5;7.1.1.1245.5;8.1.1.1570.21;7.1.1.1241.3;7.1.1.1547.25;5.1.1.1526.18;8.1.1.1270.5;6.1.1.1730.21;8.1.1.1574.23;6.1.1.1690.22	21	1.1272	0.763874	21	1.11686	0.786736	21	1.31826	0.59871	21	1.00925	0.970692	21	1	0.995391	21	1.18032	0.781012	21	1.08643	0.639746	21	1.07647	0.660053	21	1.28233	0.497441	1.15319	0.110409	0.497441	0.620083
47.22	A0A0D6A5J1	UDP-glucuronosyltransferase	mpugt1A6	60537	532	40.79	27	17	VANFLTR;YDFVFEFPRPVMPN;ADIWLMR;WLLNAAQVEYR;LLVVPQDGSHWLSMK;GHEIVVVAPEINLLLTESK;IEVDLPALYR;DRLLVVPQDGSHWLSMKDIVVR;GFPCSLENTFTR;DRLLVVPQDGSHWLSMK;KADIWLMR;TPSPTSYVPR;IYPVPYDQEELEGR;LSEKGHEIVVVAPEINLLLTESK;DAATLSFLR;KIYPVPYDQEELEGR;YYTAFSDR	192	78	9.1.1.942.23;5.1.1.1712.3;4.1.1.1115.25;4.1.1.1111.26;4.1.1.1521.5;12.1.1.983.21;9.1.1.1114.25;4.1.1.1530.19;10.1.1.923.11;9.1.1.941.7;3.1.1.1062.8;4.1.1.990.14;4.1.1.1283.8;3.1.1.1153.24;4.1.1.1099.25;9.1.1.938.25;5.1.1.1312.26;6.1.1.1450.3;8.1.1.1454.18;3.1.1.1163.25;3.1.1.1058.8;6.1.1.1446.8;4.1.1.1119.23;11.1.1.960.18;4.1.1.1103.25;7.1.1.1080.7;4.1.1.1517.19;8.1.1.1533.17;3.1.1.1350.9;4.1.1.1…	90	0.731139	0.495585	91	1.61436	0.0367732	84	2.29087	0.00577541	91	0.855067	0.455551	92	1.90546	0.0418757	85	2.72898	0.00663198	86	0.895365	0.973682	87	1.90546	0.0250289	80	2.72898	0.00357288	1.77049	0.778176	0.00357288	0.0493034
47.08	F1RS45	DNA topoisomerase 2	TOP2B	182107	1615	21.05	26	17	YAGPEDDAAITLAFSK;SYDDAESLK;HGFLEEFITPIVK;EYFADMER;KTSFDQDSDVDLFPSDFTAEPPSLPR;SLAVSGLGVIGR;VSIDPESNIISIWNNGK;GFQQISFVNSIATTK;DLIQMLVQR;KLQLEETMPSPFGR;AGGGGAGVGGDAALTWVNNAAK;LQTTLTCNSMVLFDHMGCLK;LDKDIVALMTR;VYVPALIFGQLLTSSNYDDDEKKVTGGR;NTVEITELPVR;HVDYVVDQVVGK;LLFPAVDDNLLK	75	35	10.1.1.944.2;5.1.1.1478.4;3.1.1.793.30;11.1.1.1440.10;5.1.1.1474.6;5.1.1.1705.31;6.1.1.1857.16;6.1.1.1834.2;8.1.1.1777.27;9.1.1.978.23;7.1.1.1574.7;12.1.1.2014.6;7.1.1.1544.12;12.1.1.1250.25;6.1.1.1838.2;9.1.1.974.23;3.1.1.1534.9;10.1.1.944.17;6.1.1.1842.3;8.1.1.1249.14;5.1.1.1680.3;7.1.1.1006.14;7.1.1.1658.27;7.1.1.1540.10;8.1.1.1455.15;11.1.1.1588.31;5.1.1.1709.16;3.1.1.1134.13;6.1.1.1760.10;9.…	32	0.666807	0.0345634	32	1.64437	0.0535742	32	1.41906	0.190635	32	0.758578	0.0696234	32	1.8197	0.0262454	32	1.57036	0.102138	32	0.642688	0.0226971	32	1.61436	0.0796302	32	1.38038	0.277581	1.30238	0.461467	0.0226971	0.165288
47.06	I3LUR1	Uncharacterized protein	HNRNPUL2	84957.7	747	39.49	24	24	ANFSLPEK;DLLVQQASQCLSK;VTQNLPMKEGCTEVSLLR;EVEGDDVPESIMLEMK;AYYEFREEAYHSR;KEVEGDDVPESIMLEMK;EEPFFPPPEEFVFIHAVPVEER;ANFSLPEKCDYMDEVTYGELEKEEAQPIVTK;KVVVVVPNEEDWK;DWQNYYYHPQDRDR;LQEALDAEMLEDEAGGGGAGPGGACK;NCVVELNFGQKEEPFFPPPEEFVFIHAVPVEER;LVQIASR;ALLPHVLCK;GLEEPEMDPK;NFILDQCNVYNSGQR;TIEECEVILMVGLPGSGK;YNVLGAETVLNQMR;EGCTEVSLLR;NGEDLGVAFR;YGGQPLFSEK;DWQNYYYHPQDR;PPEEFVFIHAVPVEER;VGWSVDFSHPQLGEDEFSYGF…	109	109	3.1.1.1012.30;10.1.1.1456.22;3.1.1.1609.13;8.1.1.977.24;7.1.1.954.19;6.1.1.1706.12;2.1.1.1663.14;2.1.1.1192.28;11.1.1.991.24;7.1.1.975.19;3.1.1.1148.7;5.1.1.1439.21;5.1.1.1974.17;10.1.1.1465.24;6.1.1.1710.12;2.1.1.852.29;7.1.1.1011.15;4.1.1.1505.28;8.1.1.1000.20;6.1.1.1718.16;2.1.1.1209.26;4.1.1.1506.25;7.1.1.1047.7;11.1.1.1128.6;5.1.1.1962.28;3.1.1.1016.31;9.1.1.1443.28;7.1.1.1350.26;7.1.1.1349.…	99	0.510505	0.00986585	101	0.436516	0.000692497	100	0.416869	0.000331178	101	0.625173	0.0766393	102	0.524808	0.00734522	102	0.505825	0.00368146	96	0.405508	0.0796577	97	0.340408	0.012038	97	0.325087	0.00723232	0.462616	0.0960126	0.000331178	0.00963083
46.97	I3LCI2	Pyruvate dehydrogenase E1 component subunit alpha	PDHA1	43364.4	390	62.31	24	24	FANDATFEIK;LPCVFICENNR;GFCHLCDGQEACCVGLEAGINPTDHLITAYR;FANDATFEIKK;CDLHRLEEGPPVTTVLTR;GDFIPGLR;LEEGPPVTTVLTREDGLK;EILAELTGRR;NFYGGNGIVGAQVPLGAGIALACK;SDPIMLLK;KEIEDAAQFATADPEPPLEELGYHIYCNDPPFEVR;FAAAYCR;EILAELTGR;TREEIQEVR;RGDFIPGLRVDGMDILCVR;GANQWIK;MVNSNLASVEELKEIDVEVR;YHGHSMSDPGVSYR;SGKGPILMELQTYR;MVNSNLASVEELKEIDVEVRK;GPILMELQTYR;VDGMDILCVR;LEEGPPVTTVLTR;EIEDAAQFATADPEPPLEELGYHIYCNDPPFEVR	108	108	6.1.1.1854.22;12.1.1.1241.25;2.1.1.1279.11;4.1.1.1218.5;12.1.1.918.26;11.1.1.1224.22;4.1.1.1231.22;12.1.1.1121.10;5.1.1.1270.29;7.1.1.1666.26;3.1.1.1303.27;6.1.1.1412.2;10.1.1.1110.27;10.1.1.1773.19;10.1.1.1770.29;6.1.1.1850.13;10.1.1.1075.25;3.1.1.806.20;3.1.1.1280.8;3.1.1.1302.24;3.1.1.1276.6;6.1.1.1452.24;3.1.1.1013.6;4.1.1.1210.3;4.1.1.1002.20;6.1.1.1835.23;6.1.1.1606.20;3.1.1.1213.10;10.1.1.…	91	4.69894	0.000106765	101	1.33045	0.125946	97	2.99226	0.00514373	88	4.20727	0.000106981	98	1.22462	0.12613	91	2.67917	0.00515362	84	2.75423	0.0066802	94	0.794328	0.942132	88	1.83654	0.159864	2.54653	1.34318	0.000106765	0.00440583
46.91	F1SLU6	ubiquitin specific peptidase 5	USP5	95973.6	859	35.04	23	23	DGLGGLPDIVR;RPKEEDTTAGTGDPPR;TMTELEIDMNQR;QAEEEKLPLPELVR;KQEVQAWDGEVR;ETGYPLAVK;FTFGLDWVPK;VTSAVEALLSADSASR;IGEWELIQESGVPLKPLFGPGYTGIR;KLDVSIEMPEELDISQLR;EVQDGIAPR;IVILPDYLEIAR;ENLWLNLTDGSILCGR;FASFPDYLVIQIK;DLGYIYFYQR;SSENPNEVFR;IFQNAPTDPTQDFSTQVAK;LGHGLLSGEYSKPAPESGDGEQVPEQKEVQDGIAPR;DRVTSAVEALLSADSASR;SAADSISESIPVGPK;WVIYNDQK;EEDTTAGTGDPPR;AELSEEALLSVLPTIR	81	81	9.1.1.1116.3;7.1.1.1799.20;9.1.1.1310.30;11.1.1.1250.14;8.1.1.1822.14;8.1.1.1911.27;9.1.1.976.14;10.1.1.1098.19;3.1.1.939.27;9.1.1.1302.28;8.1.1.1225.28;6.1.1.1499.21;8.1.1.1229.28;12.1.1.1254.15;8.1.1.1997.17;5.1.1.1578.7;3.1.1.1256.23;7.1.1.1794.20;8.1.1.1818.12;3.1.1.944.6;4.1.1.710.21;9.1.1.1114.3;7.1.1.1790.24;6.1.1.2198.11;11.1.1.1242.12;6.1.1.1739.6;9.1.1.826.9;8.1.1.2004.28;8.1.1.2000.30;…	81	0.801678	0.306571	82	0.625173	0.24598	82	0.679204	0.154987	84	0.946237	0.191028	85	0.751623	0.136149	85	0.801678	0.0968251	75	0.529663	0.247594	76	0.42462	0.221127	75	0.440555	0.180635	0.678587	0.177551	0.0968251	0.340538
46.9	I3LGD9	Uncharacterized protein	AGRN	215831	2039	16.18	26	25	SAGDLDALAFDGR;GMLCGFGAVCEPSAEGPGR;GGIWDEDSEDGPCVCDFSCQGVLR;AIVDVHFDPTTTFRAPDVGR;GGTFCEEALPLSR;FDTGSGPAVLTSSVPVQPGR;SPVCGSDGVTYGTECELK;KFDGPCDPCQGALNDLSR;GKDIVTQESLLDGGNK;SPVCGSDGVTYGTECELKK;SELFGETAR;AIVDVHFDPTTTFR;VVIGGFGDPLICDNQVSTGDTR;SKEPVALGVWTR;FGALCEAETGR;GKDIVTQESLLDGGNKVVIGGFGDPLICDNQVSTGDTR;VCGSDGVTYGNECQLR;QELYVVAQGACR;LELSAWQGSATR;SIESALDDLFR;IFFVNPAPPYLWPAHK;LLDVNNQR;FSAVCLSR;SFLAFPT…	91	85	3.1.1.906.15;2.1.1.1329.25;8.1.1.1030.15;2.1.1.1531.21;9.1.1.845.15;9.1.1.841.13;10.1.1.949.21;8.1.1.1065.28;9.1.1.995.26;9.1.1.1372.13;3.1.1.1418.20;4.1.1.1760.5;4.1.1.1752.6;12.1.1.1082.25;6.1.1.1069.31;7.1.1.1904.7;12.1.1.1733.15;11.1.1.1073.24;11.1.1.1020.30;3.1.1.1422.16;9.1.1.1392.28;4.1.1.967.27;12.1.1.936.20;8.1.1.1243.23;10.1.1.945.22;6.1.1.2105.7;9.1.1.849.16;11.1.1.1077.24;5.1.1.1051.1…	95	0.77983	0.718673	94	0.758578	0.30972	95	0.772681	0.155486	97	0.937562	0.573091	96	0.92045	0.920674	97	0.937562	0.603257	93	0.691831	0.896204	92	0.679204	0.429119	93	0.685488	0.22985	0.810082	0.108673	0.155486	0.417424
46.82	F1SFG7	OPA1, mitochondrial dynamin like GTPase	OPA1	78119.2	675	46.37	24	24	EGCTVSPETISLNVK;TSVLEMIAQAR;ETIFSISK;EFDLTKEEDLAALR;FNLETEWK;GNSSESIEAIRDYEEEFFQNSK;HWEEILQQSLWER;ALGYFAVVTGK;TIFVLTK;LKDTENALENMVGPDWK;HFVDSELECNDVVLFWR;EVLEDFAEDSEK;NEILDEVISLSQVTPK;AKNEILDEVISLSQVTPK;GFYYYQR;ESVEQQADSFK;SIVTDLVSQMDPHGR;SISDKQQWDAAIYFMEEALQAR;MVLVDLPGVINTVTSGMAPDTK;GVEVDPSLIKDTWHQVYR;HKWNDFAEDSLR;NLSLAVSDCFWK;EFDLTKEEDLAALRHEIELR;AVEVAWETLQEEFSR	58	58	7.1.1.1513.2;12.1.1.1257.3;5.1.1.1580.6;7.1.1.1624.18;6.1.1.1699.6;4.1.1.1621.21;5.1.1.1808.5;5.1.1.2037.22;5.1.1.1801.23;4.1.1.1853.21;9.1.1.1431.3;11.1.1.1622.23;5.1.1.1800.7;4.1.1.1816.5;3.1.1.1149.30;5.1.1.2036.23;12.1.1.1261.4;3.1.1.849.19;2.1.1.1069.20;6.1.1.1378.23;7.1.1.1620.13;8.1.1.1457.4;3.1.1.835.15;8.1.1.1588.13;4.1.1.778.19;7.1.1.1318.13;4.1.1.1627.5;5.1.1.1455.7;4.1.1.1615.25;4.1.1…	61	1.39316	0.0205417	61	1.44544	0.0103074	61	1.08643	0.438781	61	1.51356	0.0305937	61	1.55597	0.015649	61	1.18032	0.550838	61	1.59956	0.02076	61	1.65959	0.0104219	61	1.23595	0.441523	1.43284	0.199843	0.0103074	0.10059
46.67	F1SID4	proteasome 26S subunit, ATPase 3	PSMC3	50061.1	446	63.68	24	24	AVCVEAGMIALR;CTDDFNGAQCK;DAFALAK;GVLMYGPPGTGK;VIAATNRVDILDPALLR;APSIIFIDELDAIGTK;TMLELLNQLDGFQPNTQVK;QIQELVEAIVLPMNHK;LAGPQLVQMFIGDGAK;LLDSEIK;DSYLILETLPTEYDSR;ATVWDEAEQDGIGEEVLK;EKAPSIIFIDELDAIGTKR;LKPGDLVGVNKDSYLILETLPTEYDSR;EKAPSIIFIDELDAIGTK;QTYFLPVIGLVDAEK;LKPGDLVGVNK;EKFENLGIQPPK;VDILDPALLR;AMEVDERPTEQYSDIGGLDK;KMNVSPDVNYEELAR;KIEFPMPNEEAR;MSTEEIVQR;GATELTHEDYMEGILEVQAK	125	125	12.1.1.1035.15;4.1.1.1128.24;3.1.1.1857.4;9.1.1.930.14;3.1.1.1623.24;11.1.1.2001.12;9.1.1.1624.7;7.1.1.1543.9;3.1.1.1619.20;4.1.1.1790.6;7.1.1.886.19;12.1.1.1764.5;3.1.1.1655.31;11.1.1.1020.17;3.1.1.1508.10;12.1.1.1647.29;4.1.1.1392.7;8.1.1.1901.9;3.1.1.1868.8;7.1.1.1862.29;7.1.1.1539.7;5.1.1.1064.28;10.1.1.834.14;4.1.1.1791.3;3.1.1.1187.18;8.1.1.1894.30;11.1.1.1016.16;4.1.1.1384.10;12.1.1.1768.5…	121	0.765597	0.608665	123	0.737904	0.0659705	123	0.679204	0.0838941	124	0.879022	0.869869	125	0.855067	0.226206	125	0.77983	0.239532	117	0.751623	0.663286	117	0.731139	0.541867	118	0.672977	0.508618	0.774931	0.0699143	0.0659705	0.28585
46.61	I3L5T8	Tyrosine--tRNA ligase	YARS	59054.8	528	52.08	24	23	VISVDKHPDADSLYVEK;TYTAYSDLEKDFADEVVHPGDLK;TVVSGLVQFVPK;GDALSPEEK;AFCEPGNVDNNGVLSFIK;NSEPEEVIPSR;ISEECIAQWK;IADFLK;YLPALGYSK;TSYYENVIK;GIESQGMLLCASVEGVSR;EYTLDVYR;NLQEVLGEEK;SEFVILRDEK;APWELLELR;KVEPLDPPAGSAPGER;VISVDKHPDADSLYVEKVDVGEAEPR;LSSAAYPDPSK;AMLESIGVPLEK;TVVSGLVQFVPKEDLQDR;VDAQFGGVDQR;QVEHPLLSGLLYPGLQALDEEYLK;IFTFAEK	60	58	8.1.1.1636.27;6.1.1.1356.9;7.1.1.1610.19;3.1.1.1441.16;5.1.1.1490.23;1.1.1.782.2;5.1.1.1493.5;1.1.1.782.23;3.1.1.1311.25;4.1.1.1366.19;8.1.1.1034.15;2.1.1.811.28;7.1.1.1093.8;11.1.1.1199.6;4.1.1.1370.17;9.1.1.794.30;7.1.1.1653.4;6.1.1.1659.24;10.1.1.874.14;2.1.1.807.28;8.1.1.1640.23;7.1.1.1991.14;1.1.1.777.24;5.1.1.1447.3;6.1.1.1831.8;1.1.1.762.16;8.1.1.2011.8;3.1.1.1177.3;8.1.1.1207.24;9.1.1.902…	71	1.0666	0.313942	71	0.972747	0.701233	70	1.11686	0.410969	71	0.903649	0.860493	71	0.824138	0.123407	70	0.954993	0.715322	66	0.570164	0.585338	66	0.519996	0.059908	65	0.591562	0.463725	0.850514	0.223582	0.059908	0.271528
46.36	A5GFY8	D-3-phosphoglycerate dehydrogenase	PHGDH	56809.2	533	51.22	23	23	AQPSNPTMLPTMIGLLAEAR;QNLSKEELIAELQDCEGLIVR;CGEEIAIQFVDMVK;VTSDVINAAK;GLPLLLFR;QHVTEAFQFHF;MQSFGMK;NSGTCLSPAVIVGLLK;GTIQVVTQGTSLK;EILQDGGLQVVEK;QIPQATASMK;AGTGVDNVDLEAATR;KGILVMNTPNGNSLSAAELTCGMILCLAR;VLGILGLGR;ALQSGQCAGAALDVFTEEPPRDR;ADVNLVNAK;GGIVDEGALLR;AGTGVDNVDLEAATRK;VLISDSLDPCCR;VISCPHLGASTR;EELIAELQDCEGLIVR;KVLISDSLDPCCR;FMGTELNGK	230	230	8.1.1.916.9;9.1.1.897.16;5.1.1.1513.5;9.1.1.1084.6;12.1.1.1858.7;7.1.1.967.29;12.1.1.1902.16;4.1.1.1071.3;3.1.1.916.31;2.1.1.968.28;3.1.1.924.19;10.1.1.1111.10;12.1.1.1704.27;12.1.1.1871.5;11.1.1.1925.27;8.1.1.1258.14;8.1.1.1247.29;11.1.1.1284.23;2.1.1.1142.20;12.1.1.1703.13;11.1.1.1102.13;2.1.1.1831.5;9.1.1.1855.12;2.1.1.1138.24;11.1.1.1719.23;9.1.1.1851.27;10.1.1.1297.18;3.1.1.1592.25;9.1.1.100…	180	0.380189	0.0046875	182	0.343558	0.000239232	181	0.47863	0.0667713	195	0.642688	0.132732	196	0.57544	0.0105886	194	0.824138	0.734414	159	0.30761	0.00815544	159	0.280543	0.000437328	157	0.394457	0.10086	0.478059	0.17974	0.000239232	0.00745751
46.21	F1SKM0	ubiquinol-cytochrome c reductase core protein I	UQCRC1	52698	480	61.67	24	23	NNGAGYFVEHLAFK;LCTSATESEVVR;SLLTYGR;EVESMGAHLNAYSTR;DVVFDYLHATAFQGTPLAQSVEGPSENVRK;VASEQSSQPTCTVGVWIDAGSRYENEK;IAEVDASVVR;SGMFWLR;RIPLAEWESR;YENEKNNGAGYFVEHLAFK;AVELLADIVQNCSLEDSQIEK;HFSSLSGTYVEDAVPAFTPCR;DVILQELQENDSSMR;TATYAQALQSVPETQVSQLDNGLR;VASEQSSQPTCTVGVWIDAGSR;AVELLADIVQNCSLEDSQIEKER;QLLDLAQK;YFYDQCPAVAGLGPIEQLPDYNR;ADLTEYVSQHYK;DVVFDYLHATAFQGTPLAQSVEGPSENVR;MVLAAAGGVEHR;ERDVILQELQENDSSMR…	170	168	11.1.1.1504.26;4.1.1.1368.21;12.1.1.1153.23;4.1.1.792.5;7.1.1.1464.29;11.1.1.1313.25;5.1.1.1000.7;4.1.1.796.6;5.1.1.996.9;7.1.1.1247.6;4.1.1.1517.26;3.1.1.864.7;5.1.1.966.15;7.1.1.1052.15;4.1.1.1525.26;2.1.1.1061.23;4.1.1.1186.22;12.1.1.1280.25;9.1.1.1364.31;2.1.1.1046.13;4.1.1.779.9;11.1.1.955.18;5.1.1.2021.3;4.1.1.1521.26;3.1.1.1587.24;11.1.1.1508.28;12.1.1.1580.28;7.1.1.1815.30;4.1.1.1116.14;4…	152	1.94089	0.00243448	152	1.30617	0.161396	152	1.30617	0.119572	151	1.6293	0.0146357	151	1.09648	0.501492	151	1.08643	0.402645	144	0.870964	0.0572971	144	0.586138	0.965123	145	0.591562	0.832467	1.17773	0.449737	0.00243448	0.0379447
46.11	F1SP18	threonyl-tRNA synthetase	TARS	71981.7	620	41.77	23	22	TVYSIFGFSFK;ADMETLQR;IYGISFPDPK;IADFGVLHR;FMVDIDLDPGCTLNK;NELSGALTGLTR;WELNPGDGAFYGPK;GFQEVVTPNIYNSR;TISETVGRLEQLR;QLENSLNEFGEKWELNPGDGAFYGPK;ETLLEMFK;IGRDQELYFFHELSPGSCFFLPK;MIAILTENYGGK;DQELYFFHELSPGSCFFLPK;FQQDDAHIFCAMEQIEDEIK;VNTPTTTVYR;AILGSVER;NSSTYWEGK;GAYIYNTLIDFIR;FMVDIDLDPGCTLNKK;FLGDIEVWNQAEK;QVMVVPVGPTCDEYAQK	83	80	6.1.1.2033.11;3.1.1.1060.26;5.1.1.1315.14;5.1.1.1236.21;7.1.1.1777.16;9.1.1.1841.12;12.1.1.1411.30;4.1.1.1444.11;8.1.1.1622.26;6.1.1.2037.9;12.1.1.1165.21;7.1.1.1849.22;5.1.1.1640.3;9.1.1.1714.3;12.1.1.1850.29;3.1.1.1086.19;4.1.1.1442.14;5.1.1.1635.15;11.1.1.1385.31;5.1.1.1379.26;12.1.1.1162.26;4.1.1.1027.23;4.1.1.1477.6;3.1.1.1550.7;11.1.1.1389.29;11.1.1.1393.30;4.1.1.990.31;3.1.1.1557.4;3.1.1.1…	88	1.0666	0.104676	88	0.870964	0.945355	84	2.10863	0.00527321	88	1.24738	0.0897525	89	1.00925	0.881254	84	2.42103	0.00433362	87	0.794328	0.40261	87	0.630957	0.48386	83	1.5417	0.0396628	1.32211	0.612186	0.00433362	0.0565589
45.81	F1SJY6	catenin delta 1	CTNND1	108132	967	32.57	22	22	SMGYDDLDYGMMSDYGTGRR;TVQPVPMGPDGLPVDASSVSNNYIQTLGR;SYEDMIGEEVPSDQYYWAPLAQHER;SDFQVNLNNASR;FVGDADLER;LVENCVCLLR;SNAAAYLQHLCYR;SMGYDDLDYGMMSDYGTGR;MDDSEVESTASILASVK;SLDNNYSTLNER;YQEAPPNVANNTGPHAASCFGAK;ALSAIADLLTNEHER;GSLASLDSLR;HYEDGYPSSSDNYGSLSR;NCDGVPALVR;HIEWESVLTNTAGCLR;FHPEPYGLEDDQR;GYELLFQPEVVR;MDDSEVESTASILASVKEQEAQFEK;SGDLGEMEPLK;TPAILEASAGAIQNLCAGR;AAALVLQTIWGYK	73	73	7.1.1.1670.27;6.1.1.1611.15;5.1.1.1500.25;11.1.1.952.31;4.1.1.1294.17;8.1.1.1704.9;11.1.1.1582.31;4.1.1.1299.16;8.1.1.1699.10;3.1.1.1114.18;9.1.1.1829.31;3.1.1.1533.29;7.1.1.891.28;9.1.1.801.29;9.1.1.1718.5;10.1.1.1469.29;10.1.1.831.29;5.1.1.1659.30;12.1.1.2025.20;4.1.1.1290.21;9.1.1.1706.6;12.1.1.2025.3;7.1.1.1675.30;5.1.1.1496.23;8.1.1.933.16;6.1.1.1670.23;8.1.1.1961.30;5.1.1.1449.17;7.1.1.1794…	74	0.625173	0.0920044	74	0.642688	0.0151089	74	0.57544	0.00341589	76	0.591562	0.118342	76	0.60256	0.022007	76	0.544503	0.00551207	72	0.343558	0.146226	72	0.346737	0.0658086	72	0.313329	0.021583	0.518578	0.134443	0.00341589	0.0474392
45.81	Q710C4	Adenosylhomocysteinase	AHCY	47693.7	432	54.4	23	23	SKFDNLYGCR;ANGILKVPAINVNDSVTK;KLDEAVAEAHLGK;DGPLNMILDDGGDLTNLVHTKYPELLSGIR;EMYSASKPLK;VADISLAAWGR;EGPFKPDHYRY;WLNENAVEK;KALDLAENEMPGLMR;GISEETTTGVHNLYK;GETDEEYLWCIEQTLYFK;VPAINVNDSVTK;VAVVAGYGDVGK;ALDLAENEMPGLMR;DGPLNMILDDGGDLTNLVHTK;AGIPVYAWK;QAQYLGMSR;ESLIDGIKR;IILLAEGR;ATDVMIAGK;YPELLSGIR;WSSCNIFSTQDHAAAAIAK;ESLIDGIK	240	221	3.1.1.1260.14;2.1.1.1891.23;6.1.1.1533.4;7.1.1.1336.4;7.1.1.1334.4;8.1.1.1366.3;4.1.1.1081.12;6.1.1.1646.16;2.1.1.1895.21;9.1.1.1244.6;6.1.1.1411.29;8.1.1.2025.19;5.1.1.1281.14;6.1.1.1635.12;10.1.1.903.8;6.1.1.1541.4;3.1.1.1498.25;2.1.1.1879.17;2.1.1.1867.11;5.1.1.1243.19;7.1.1.2003.21;3.1.1.980.9;8.1.1.947.5;8.1.1.1370.2;5.1.1.1220.4;12.1.1.1435.21;3.1.1.979.9;11.1.1.1632.22;7.1.1.1320.5;12.1.1.…	201	1.25892	0.115858	204	0.912011	0.842334	201	1.22462	0.478604	204	1.33045	0.151597	207	0.954993	0.960736	204	1.2942	0.574885	170	0.794328	0.267646	172	0.564937	0.986213	169	0.824138	0.724585	1.03574	0.26989	0.115858	0.362988
45.76	F1S431	alanyl-tRNA synthetase	-	105593	954	32.08	22	22	MSNYDTDLFVPYFEAIQK;MFVEEVCTGQECGVVLDK;TITVALADGGRPDNTGR;NVGCLQEALQLATSFAQLR;VGADDADGIDMAYR;FDFTAK;GLVVDMDGFEEERK;LFIDEPR;QIWQNLGLDDSK;VDDSSEDKTEFTVK;KAEELANEMIEAAKPVYAQNCPLAAAK;SIDTGMGLER;LYVTYFGGDEAAGLEPDLECK;GLVVDMDGFEEER;VMDDLDR;IICLCQVPQNIANR;MHSTLTASEIR;QLIDSNPNQPLVILEMESGASAK;AVFDETYPDPVR;MALELLTQEFGIPVER;ASEWVQQVSGLMDGK;ETDGVLKPLPK	91	91	4.1.1.856.29;4.1.1.741.28;4.1.1.1582.4;10.1.1.1316.26;12.1.1.1054.9;4.1.1.786.17;7.1.1.1129.28;8.1.1.2025.26;5.1.1.1777.6;12.1.1.945.26;5.1.1.1784.30;12.1.1.1696.24;5.1.1.1916.15;4.1.1.1623.23;12.1.1.2039.31;5.1.1.1920.17;6.1.1.2077.19;2.1.1.1631.26;6.1.1.2073.20;5.1.1.937.27;12.1.1.949.26;4.1.1.1624.15;7.1.1.936.16;3.1.1.1580.8;9.1.1.1332.26;5.1.1.1781.7;8.1.1.923.7;2.1.1.1625.26;5.1.1.945.16;8.…	92	1.0666	0.570094	92	1.13763	0.49212	92	0.972747	0.466155	92	1.07647	0.422443	92	1.15878	0.357543	92	0.981748	0.621419	92	1.09648	0.22014	92	1.19124	0.179902	92	1.00925	0.953474	1.09594	0.0778083	0.179902	0.441902
45.73	P63246	Guanine nucleotide-binding protein subunit beta-2-like 1	GNB2L1	35076.5	317	80.13	24	24	IIVDELK;TNHIGHTGYLNTVTVSPDGSLCASGGK;HLYTLDGGDIINALCFSPNR;VDELKQEVISTSSK;LWNTLGVCK;DETNYGIPQR;GHNGWVTQIATTPQFPDMILSASR;TIIMWK;DVLSVAFSSDNR;YWLCAATGPSIK;LWDLTTGTTTR;TNHIGHTGYLNTVTVSPDGSLCASGGKDGQAMLWDLNEGK;LTRDETNYGIPQR;DGQAMLWDLNEGK;GTLKGHNGWVTQIATTPQFPDMILSASR;IWDLEGK;FSPNSSNPIIVSCGWDK;DGQAMLWDLNEGKHLYTLDGGDIINALCFSPNR;AEPPQCTSLAWSADGQTLFAGYTDNLVR;IIVDELKQEVISTSSK;VWNLANCK;YTVQDESHSEWVSCVR;VWQVTI…	245	245	2.1.1.1578.3;3.1.1.1237.31;4.1.1.1444.21;10.1.1.1140.10;7.1.1.979.22;6.1.1.1530.25;3.1.1.1126.23;10.1.1.1148.11;7.1.1.1741.20;7.1.1.1980.27;2.1.1.1158.14;8.1.1.1687.14;7.1.1.1977.6;8.1.1.1682.13;5.1.1.1253.26;4.1.1.1635.29;8.1.1.1004.23;8.1.1.1515.16;7.1.1.1303.21;8.1.1.1347.19;8.1.1.1683.12;3.1.1.936.18;7.1.1.1976.28;9.1.1.1558.21;5.1.1.1129.6;3.1.1.1131.22;9.1.1.1650.28;4.1.1.1448.2;8.1.1.1337.…	203	1.77011	0.00246875	204	1.2942	0.0500506	197	1.99526	0.00354115	203	1.43219	0.0475581	204	1.05682	0.458331	197	1.64437	0.0644312	161	0.483059	0.258714	161	0.366438	0.0315588	155	0.625173	0.237183	1.2064	0.589017	0.00246875	0.038068
45.72	F2Z5D2	ARP3 actin-related protein 3 homolog (yeast)	ACTR3	47370.8	418	61.24	23	23	DITYFIQQLLR;YAVWFGGSMLASTPEFYQVCHTK;NIVLSGGSTMFR;KEFSIDVGYER;FMEQVIFK;GVDDLDFFIGDEAIEKPTYATK;GVDDLDFF;KDYEEIGPSICR;YSYVCPDLVK;LPACVVDCGTGYTK;LSEELSGGR;AEPEDHYFLLTEPPLNTPENR;DREVGIPPEQSLETAK;HGIVEDWDLMER;AGRLPACVVDCGTGYTK;LGYAGNTEPQFIIPSCIAIK;HNPVFGVMS;TLTGTVIDSGDGVTHVIPVAEGYVIGSCIK;DYEEIGPSICR;EFSIDVGYER;EVGIPPEQSLETAK;YLRAEPEDHYFLLTEPPLNTPENR;QYTGINAISK	153	153	12.1.1.1146.30;5.1.1.971.15;6.1.1.1310.16;11.1.1.1108.22;12.1.1.1626.15;5.1.1.1763.30;8.1.1.1712.20;8.1.1.1167.23;11.1.1.1132.9;6.1.1.1859.22;9.1.1.1023.12;7.1.1.1684.21;10.1.1.1532.13;7.1.1.1444.22;10.1.1.1087.4;5.1.1.1212.20;9.1.1.1247.27;11.1.1.1098.16;10.1.1.954.10;12.1.1.1120.20;11.1.1.920.10;10.1.1.1519.9;11.1.1.1341.27;6.1.1.1173.24;11.1.1.1345.27;6.1.1.1855.21;9.1.1.1035.22;6.1.1.1228.23;…	149	1.55597	0.102362	156	0.895365	0.968064	152	1.5417	0.476985	147	1.47231	0.0691607	154	0.855067	0.808174	150	1.45881	0.362997	124	0.608135	0.528229	129	0.359749	0.352013	124	0.642688	0.777199	1.06189	0.466684	0.0691607	0.290381
45.42	F2Z5C7	40S ribosomal protein S3a	RPS3A	29944.8	264	61.36	21	21	ADGYEPPVQESV;TTDGYLLR;LMELHGEGSSSGK;ACQSIYPLHDVFVR;MMEIMTR;LITEDVQGK;FKLITEDVQGK;GRVFEVSLADLQNDEVAFR;ADGYEPPVQE;VFEVSLADLQNDEVAFR;NCLTNFHGMDLTR;IASDGLK;WQTMIEAHVDVK;LFCVGFTK;APAMFNIR;VERADGYEPPVQESV;VFEVSLADLQNDEVAFRK;EVQTNDLKEVVNK;LIPDSIGKDIEK;GRVFEVSLADLQNDEVAFRK;ACQSIYPLHDVFVRK	203	203	1.1.1.1002.14;6.1.1.1253.10;3.1.1.927.24;5.1.1.1755.3;5.1.1.1965.5;11.1.1.1172.2;4.1.1.1789.5;7.1.1.1204.16;12.1.1.1174.5;1.1.1.978.20;1.1.1.974.7;3.1.1.1433.13;8.1.1.1006.26;3.1.1.1140.15;4.1.1.1326.10;11.1.1.1168.3;8.1.1.983.5;6.1.1.1409.17;4.1.1.1140.11;3.1.1.1971.18;3.1.1.1877.29;3.1.1.1678.13;3.1.1.1668.21;2.1.1.972.26;2.1.1.1149.10;3.1.1.1559.11;3.1.1.931.21;4.1.1.1790.30;8.1.1.1010.26;5.1.…	212	0.801678	0.344925	205	1.61436	0.0722542	207	0.946237	0.597925	213	0.737904	0.251498	204	1.48594	0.108355	206	0.879022	0.46308	176	0.398107	0.542413	167	0.855067	0.0720398	172	0.483059	0.872061	0.92749	0.406012	0.0720398	0.295875
45.29	F1SBS1	cold shock domain containing E1	CSDE1	92088.8	821	30.57	24	24	DQFGFINYEVGDSKK;IKVDFVIPK;LLGYVATLK;LTIAFQAK;THSVNGITEEADPTIYSGK;DVEGSTSPQIGDKVEFSISDK;NITLDDASAPR;EAEDGVIAYDDCGVK;EKEAEDGVIAYDDCGVK;DQFGFINYEVGDSK;GPDNSMGFGAER;IKQEILPEER;ATVECVKDQFGFINYEVGDSK;EMGVIAAMR;VTLLEGDHVR;LLTSYGFIQCSER;SKVTLLEGDHVR;NQNDPLPGR;VGDDVEFEVSSDRR;VGDDVEFEVSSDR;LLPQGTVIFEDISIEHFEGTVTK;ATNIEVLSNTFQFTNEAR;DGFGFIK;EAFGFIER	55	55	9.1.1.850.13;12.1.1.1135.13;1.1.1.957.11;5.1.1.1981.7;7.1.1.881.29;2.1.1.915.31;11.1.1.1322.15;2.1.1.1024.18;9.1.1.1516.2;7.1.1.979.29;8.1.1.988.14;5.1.1.1227.10;5.1.1.1585.30;12.1.1.1143.13;4.1.1.778.21;2.1.1.1071.7;11.1.1.875.9;2.1.1.916.30;6.1.1.1355.4;3.1.1.754.22;5.1.1.982.19;12.1.1.1087.14;5.1.1.1581.31;6.1.1.1740.31;5.1.1.1970.10;12.1.1.1093.13;4.1.1.1019.14;11.1.1.1126.6;6.1.1.1746.31;2.1…	61	1.83654	0.00318101	62	1.49969	0.0353944	62	1.15878	0.234465	59	1.57036	0.15215	62	1.2942	0.670359	61	0.990832	0.567983	59	1.24738	0.140892	59	1.00925	0.643967	59	0.772681	0.764694	1.28693	0.329844	0.00318101	0.0451913
45.26	A6YNL5	Calpain 2	Capn2	79845.2	700	50.57	23	11	NYPNTFWMNPQYLIK;DQCLEAGALFQDPSFPALPSSLGFK;DGELLFVHSAEGSEFWSALLEK;ELGPYSGK;RPTEICDNPQFIIGGATR;VVPLDQSFQENYAGIFR;GSLLGCSIDITSAADSEAVTFQK;LEEEDEDQEDGESGCTFLVGLIQK;GHAYSVTGAEEVESR;DREAAEGLGSHER;YLNQDYAELR	75	45	5.1.1.2001.14;7.1.1.873.21;12.1.1.1101.22;7.1.1.1691.30;6.1.1.2152.26;2.1.1.777.3;10.1.1.948.22;3.1.1.1555.27;11.1.1.1729.12;6.1.1.1874.28;2.1.1.1599.23;5.1.1.1720.31;11.1.1.1724.14;6.1.1.2148.29;4.1.1.1823.3;3.1.1.1551.26;12.1.1.1099.26;3.1.1.1562.21;5.1.1.1999.28;6.1.1.1882.31;5.1.1.1724.30;11.1.1.1728.28;2.1.1.1603.19;12.1.1.1097.25;2.1.1.1612.24;2.1.1.1607.26;10.1.1.944.25;9.1.1.973.23;9.1.1.…	46	1.25892	0.645593	46	0.887156	0.683894	46	1.1695	0.80759	46	1.21339	0.731787	46	0.83946	0.673588	46	1.11686	0.739843	46	0.990832	0.612745	46	0.724436	0.897572	46	0.912011	0.98032	1.03054	0.185683	0.612745	0.676612
45.06	M3TYC8	DEAD (Asp-Glu-Ala-Asp) box helicase 1	DDX1	82517.7	740	35.54	22	22	NQALFPACVLK;DNTRPGANSPEMWSEAIK;WQMNPYDR;TGAFSIPVIQIVYETLKDQQEGK;DQLSVLDNGVDIVVGTPGRLDDLVSTGK;DQLSVLDNGVDIVVGTPGR;ALIVEPSRELAEQTLNNIK;GSAFAIGSDGLCCQSR;EAQTSFLHLGYLPNQLFR;GIDIHGVPYVINVTLPDEK;MGLAISLVATEK;FLVLDEADGLLSQGYSDFINR;LDDLVSTGK;FLPNAPK;ELLIIGGVAAR;GHVDILAPTVQELAALEK;FLICTDVAAR;ELAEQTLNNIK;ALIVEPSR;ASDSFVVK;LNLSQVR;MDQAIIFCR	103	103	6.1.1.1444.28;7.1.1.1018.22;8.1.1.920.23;6.1.1.1397.21;3.1.1.873.24;10.1.1.980.2;5.1.1.1204.18;6.1.1.1541.18;3.1.1.896.22;7.1.1.1196.14;6.1.1.1449.29;12.1.1.1699.18;4.1.1.976.18;4.1.1.1375.24;2.1.1.1531.2;2.1.1.993.31;4.1.1.1368.18;4.1.1.1820.29;3.1.1.1462.3;2.1.1.1535.4;4.1.1.1374.24;5.1.1.1557.3;7.1.1.1345.16;8.1.1.1044.28;8.1.1.916.26;6.1.1.1381.17;9.1.1.1412.11;5.1.1.1570.7;7.1.1.1202.16;4.1.…	115	0.895365	0.590851	114	0.862979	0.852477	115	0.990832	0.769119	115	0.887156	0.984768	114	0.870964	0.45909	115	0.981748	0.397444	102	0.444631	0.677503	101	0.432514	0.259317	103	0.49204	0.229038	0.775595	0.234077	0.229038	0.480127
45.05	F1SMB2	Acetyltransferase component of pyruvate dehydrogenase complex	DLAT	69187	647	38.49	22	22	ASALACLKVPEANSSWLDTVIR;YLEKPITMLL;AAPTPAAAVPPPSPGVAPVPTGVFTDIPISNIR;LQPHEFQGGTFTISNLGMFGIK;LFVSPLAK;SKISVNDFIIK;ILVAEGTR;GLETIANDVVSLATK;NFSAIINPPQACILAVGASEDRLFPADNEK;LFPADNEK;GIDLTQIK;VVDGAVGAQWLAEFRK;ASALACLK;ILIPEGTR;VPEANSSWLDTVIR;KDIDSFVPTK;GFDVASMMSVTLSCDHR;ISVNDFIIK;VVDGAVGAQWLAEFR;DVPLGTPLCIIVEK;VPLPSLSPTMQAGTIAR;DIDSFVPTK	146	145	5.1.1.1774.25;8.1.1.1809.2;7.1.1.1995.26;5.1.1.1755.24;3.1.1.1472.8;5.1.1.1747.22;9.1.1.1161.19;4.1.1.1221.3;7.1.1.1768.16;5.1.1.1424.2;4.1.1.1008.19;2.1.1.1006.24;8.1.1.1575.8;6.1.1.2200.9;6.1.1.1914.23;8.1.1.1785.31;8.1.1.1771.22;2.1.1.867.14;4.1.1.1400.9;6.1.1.1906.22;5.1.1.1603.9;12.1.1.1082.5;8.1.1.1777.31;7.1.1.1730.21;5.1.1.1534.14;10.1.1.1257.9;8.1.1.1285.19;5.1.1.1425.20;7.1.1.1780.17;5.…	157	2.42103	0.000788532	158	1.92309	0.00811805	128	7.04693	5.83802e-05	156	2.67917	0.000213121	157	2.07014	0.00232241	126	7.37904	1.59409e-05	148	1.75388	0.00260591	150	1.41906	0.0284534	117	4.96592	0.00120275	3.58022	2.33244	1.59409e-05	0.00107925
44.97	D0G0B3	Acetyl-Coenzyme A acyltransferase 2	ACAA2	41929.8	397	79.85	22	22	GVFIVAAK;EECDKYALQSQQR;TNVNGGAIALGHPLGGSGAR;EGTVTAGNASGISDGAGAVIIASEDAVK;ETPALTVNR;AGLSLKDMDLVEVNEAFAPQYLAVEK;AALSAGNVSPETIDSVIVGNVMQSSSDAIYLAR;IVGYFASGCDPSIMGIGPVPAITGALKK;LGLDLK;WKAANDAGYFNNEMAPIEVK;LCGSGFQSIVNGCQEICAK;SLDLDPSKTNVNGGAIALGHPLGGSGAR;QTMQVDEHARPQTTLEQLSK;AANDAGYFNNEMAPIEVK;DMDLVEVNEAFAPQYL;HNFTPLAR;DMDLVEVNEAFAPQYLAVEK;EGTVTAGNASGISDGAGAVIIASEDAVKK;TPFGAFGGLLK;LEDSLWTGLTDQHIQIPMAI…	113	113	11.1.1.1748.13;12.1.1.1347.23;9.1.1.1667.23;4.1.1.1658.18;7.1.1.1514.26;12.1.1.1393.25;6.1.1.2235.30;9.1.1.940.27;8.1.1.1317.28;5.1.1.1075.4;5.1.1.2059.30;4.1.1.694.23;7.1.1.1413.26;5.1.1.2105.25;9.1.1.1188.22;7.1.1.1555.3;2.1.1.1328.21;4.1.1.989.28;11.1.1.1384.21;11.1.1.1735.19;9.1.1.838.23;12.1.1.1405.22;6.1.1.2257.22;3.1.1.1076.22;6.1.1.2241.29;8.1.1.1073.30;5.1.1.1830.17;10.1.1.1625.12;4.1.1.…	85	1.27057	0.133779	85	1.30617	0.539289	85	1.25892	0.304156	85	1.51356	0.052503	84	1.52757	0.275503	85	1.47231	0.136344	81	1.04713	0.106126	82	1.10662	0.459909	82	1.04713	0.250388	1.30618	0.1912	0.052503	0.25504
44.92	A0A0B8RZH4	Isoleucyl-tRNA synthetase 2, mitochondrial	IARS2	105716	940	34.68	23	23	ADLYLEGK;IHFVPGWDCHGLPIEIK;LLGSQQPDTELEIQQK;MLQAANNLLKEEELVHSYPYDWR;TLTPDVMER;ELSTFYFSIIKDR;EVLSQVGGPDALEYVPGR;KPGLEEAIEGACAMR;FIPESALNAMVDMMDR;ELSTFYFSIIK;SLGNVIDPDVVINGGQDQSKEPPFGADVLR;TALAEAELEYNPEHVSR;VIVMPTTK;LVEEHGSDIWWTLPSEQLLPK;CGFSELYSWQR;ASPLLPANHVTMTK;GTFLINLEGGDIREESAYK;AQNLSAMEIR;IFYQMYDK;TKDEFLINSQTVEHIAK;TVVVHGFTLGEKGEK;SGDFYILAADK;QWFVNITDVK	68	68	2.1.1.1354.29;10.1.1.1089.31;2.1.1.1347.22;7.1.1.1443.7;11.1.1.1660.31;2.1.1.1591.31;9.1.1.1104.31;11.1.1.1694.23;7.1.1.994.16;11.1.1.1209.16;5.1.1.1770.28;11.1.1.1664.31;10.1.1.1095.17;3.1.1.867.17;6.1.1.1647.3;7.1.1.1174.16;7.1.1.1086.7;10.1.1.1104.16;10.1.1.989.21;10.1.1.1089.19;8.1.1.1783.5;8.1.1.1652.9;6.1.1.1643.3;9.1.1.1109.31;5.1.1.993.25;8.1.1.1017.25;11.1.1.956.24;11.1.1.1694.22;7.1.1.1…	72	1.49969	0.00165982	72	1.31826	0.0147937	72	1.58489	0.00197014	72	1.48594	0.00735597	72	1.30617	0.0552074	72	1.57036	0.00865067	72	1.44544	0.00322957	72	1.25892	0.0287983	72	1.5417	0.00669977	1.47145	0.122096	0.00165982	0.0295967
44.62	Q9N1T7	Gag-pol	-	75258.8	664	40.51	22	22	ASVALAFIGQSALDIRK;VREVMQGPNEPPSVFLER;IYPEIEEPPTWPEPQPVPPPPYPAQGAVR;GPSAPPGAPVVEGPAAGTR;ILLEAR;FTPFDPTSEAQK;AIIFQTGPGSHPDQEPYILTWQDLAEDPPPWVK;LEGLQEAELR;NVPGADGRPTQLQNEIDMGFPLTRPGWDYNTAEGR;ILALGEK;GATPERTDEIAILPLR;GATPERTDEIAIL;VTTPLSLTLDHWTEVR;EVMQGPNEPPSVFLER;QALVAGLR;AHNLSVQVK;VLALEEDKD;ILAAVVEGK;ASVALAFIGQSALDIR;LEGLQEAELRDLVR;TNHPPFSEDPQR;TDEIAILPLR	121	120	2.1.1.1291.7;12.1.1.1141.27;2.1.1.1200.20;7.1.1.890.30;3.1.1.878.13;5.1.1.2016.23;7.1.1.1137.17;7.1.1.1108.28;11.1.1.1261.18;6.1.1.1610.12;2.1.1.1286.9;7.1.1.1585.10;2.1.1.1588.29;12.1.1.1681.30;10.1.1.1135.31;11.1.1.1439.2;10.1.1.744.19;11.1.1.1664.30;9.1.1.1944.15;2.1.1.1064.10;6.1.1.1618.9;12.1.1.1780.13;6.1.1.1606.15;12.1.1.1278.20;12.1.1.1669.31;6.1.1.1608.10;8.1.1.901.31;10.1.1.1141.11;7.1.…	123	1.43219	0.249446	120	1.75388	0.0561323	118	1.95885	0.0694479	123	1.38038	0.326004	117	1.7378	0.079394	116	1.87068	0.0973832	93	0.515229	0.414251	87	0.672977	0.898291	88	0.717794	0.810688	1.36157	0.560862	0.0561323	0.264371
44.57	I3LP41	Malate dehydrogenase	MDH2	35555	338	66.27	23	23	VDFPQDQLSTLTGR;AGAGSATLSMAYAGAR;ANAFVAELK;IQEAGTEVVK;GYLGPEQLPDCLK;NLGIGK;ISPFEEK;GYLGPEQLPDCLKGCDVVVIPAGVPR;SQETDCPYFSTPLLLGK;AKVAVLGASGGIGQPLSLLLK;HGVYNPNKIFGVTTLDIVR;IFGVTTLDIVR;TIIPLISQCTPK;GCDVVVIPAGVPR;LTLYDIAHTPGVAADLSHIETR;VAVLGASGGIGQPLSLLLK;HGVYNPNK;VSVPVIGGHAGK;FVFSLVDAMNGKEGVVECSFVK;EGVVECSFVK;SQETDCPYFSTPLLLGKK;MIAEAIPELK;FVFSLVDAMNGK	567	567	3.1.1.1323.18;12.1.1.1953.13;10.1.1.832.24;7.1.1.1181.26;7.1.1.1541.5;12.1.1.1855.26;10.1.1.1252.4;5.1.1.1547.6;6.1.1.1097.13;5.1.1.1563.5;2.1.1.1388.2;11.1.1.1201.22;5.1.1.1539.5;8.1.1.1840.5;4.1.1.1503.6;12.1.1.1299.18;6.1.1.1114.16;11.1.1.1944.2;12.1.1.1975.30;11.1.1.1154.15;12.1.1.1207.3;10.1.1.1123.12;4.1.1.831.28;3.1.1.1450.17;6.1.1.2138.11;2.1.1.1400.2;2.1.1.1396.2;6.1.1.1077.10;11.1.1.199…	358	3.94457	0.000294279	363	2.67917	0.000411559	368	2.24905	0.0123954	360	4.2462	0.000214167	365	2.88403	0.000299345	372	2.46604	0.00916621	313	2.07014	0.0480193	315	1.38038	0.109041	321	1.20226	0.433183	2.61484	1.0283	0.000214167	0.00713834
44.42	I3LBE6	nucleoporin 93	NUP93	86856.4	759	31.23	22	22	LLSPVVPQISAPQSNK;QALGYLEQSYK;LVQMEVLMN;DNALLSAIEESR;LLMLYTR;NFSDEIR;AFDIIDR;LVPLNQESVEER;NMALSIAER;SSLDSIEMAYAR;GLDISHISQR;LNQVCFDDDGTSSPQDR;GLFEEAAK;CGDLLAASQVVNR;LLSPVVPQISAPQSNKER;QMTDVLLAPATDALK;TWFQEYMNSK;LESLSAATTFEPLEPVKDTDIQGFLK;CVSELVVESR;NEKDNALLSAIEESR;TFGMAEEYHR;ESMLVEWEQVK	58	58	7.1.1.1188.18;5.1.1.1703.6;3.1.1.1379.31;11.1.1.958.20;10.1.1.1375.4;12.1.1.1783.23;3.1.1.1383.29;3.1.1.1846.14;2.1.1.1446.10;12.1.1.1782.20;12.1.1.1432.4;9.1.1.1057.20;7.1.1.1194.16;4.1.1.1771.17;12.1.1.1188.15;9.1.1.1383.26;3.1.1.1647.21;12.1.1.1436.6;10.1.1.1016.22;8.1.1.1220.30;10.1.1.1017.5;8.1.1.1379.13;10.1.1.1371.4;10.1.1.1012.20;2.1.1.833.4;10.1.1.1013.3;4.1.1.1776.14;8.1.1.1406.16;4.1.1…	75	2.0893	4.66162e-07	74	1.7378	1.43694e-06	75	1.8197	3.26249e-06	75	2.10863	0.000290179	74	1.75388	0.00476122	75	1.8197	0.0013022	73	1.78649	0.0552945	72	1.45881	0.273957	73	1.5417	0.0937345	1.82255	0.214546	4.66162e-07	6.9651e-05
44.4	Q9GL01	Dolichyl-diphosphooligosaccharide--protein glycosyltransferase subunit 2	RPN2	69273.4	629	44.36	23	14	ISTEVGITNVDLSTVDKDQSIAPK;NPIHWNVADVVIR;TGQEVVFVAEPDSKNVYR;TGQEVVFVAEPDSK;NLFTAK;ASLDRPFTSLESAFYSIVGLSSLGAQVPDEKK;FELDTSER;QEIQHLFR;NPIHWNVADVVIRFPEEDAPSTVLSK;VTYPAK;FPEEDAPSTVLSK;ASLDRPFTSLESAFYSIVGLSSLGAQVPDEK;LSKEETVLATVQALQTASYLSQQADLR;YIANTVELR	165	53	7.1.1.1021.12;12.1.1.1373.25;11.1.1.1362.31;4.1.1.804.31;6.1.1.1857.9;7.1.1.1680.24;9.1.1.753.24;3.1.1.870.4;2.1.1.1011.5;9.1.1.1915.19;3.1.1.823.22;10.1.1.1254.23;7.1.1.1165.29;3.1.1.966.4;3.1.1.827.19;3.1.1.962.6;4.1.1.795.3;11.1.1.1365.22;7.1.1.947.15;2.1.1.980.22;11.1.1.1366.29;5.1.1.1015.30;6.1.1.1854.16;10.1.1.1250.19;7.1.1.1025.28;6.1.1.1495.7;9.1.1.1888.31;7.1.1.1017.31;2.1.1.976.17;2.1.1…	53	1.02802	0.931966	53	1.95885	0.0179318	53	1.64437	0.0616261	53	0.937562	0.916629	53	1.78649	0.0172704	53	1.49969	0.0594746	52	0.60256	0.903884	53	1.1695	0.0267177	52	0.954993	0.0894775	1.30981	0.454902	0.0172704	0.143084
44.38	P08059	Glucose-6-phosphate isomerase	GPI	63125.7	558	46.59	22	22	LFEGDKDR;AALTQNPQFKK;VDHQTGPIVWGEPGTNGQHAFYQLIHQGTK;SNTPILVDGKDVMPEVNR;ILLDYSK;VFEGNRPTNSIVFTK;INFTEDR;TFTTQETITNAETAKEWFLQSAKDPSAVAK;FAAYFQQGDMESNGK;HFVALSTNTTK;VWFVSNIDGTHIAK;MIPCDFLIPVQTQHPIRK;TFTTQETITNAETAK;AVLHVALR;TLATLNPESSLFIIASK;AALTQNPQFK;ILLANFLAQTEALMK;MIPCDFLIPVQTQHPIR;LTPFILGALIAMYEHK;TFTTQETITNAETAKEWFLQSAK;FAAYFQQGDMESNGKYITK;NLVTEAVMQMLVDLAK	139	139	4.1.1.1649.13;5.1.1.1815.19;4.1.1.1644.30;7.1.1.1351.18;7.1.1.1778.31;12.1.1.2053.11;8.1.1.1812.12;9.1.1.1414.19;11.1.1.1159.9;8.1.1.1357.14;10.1.1.937.21;12.1.1.1792.27;4.1.1.1173.21;4.1.1.1181.17;6.1.1.1518.20;4.1.1.1645.12;9.1.1.1935.6;9.1.1.1060.13;12.1.1.2042.7;4.1.1.949.19;5.1.1.1167.20;8.1.1.1816.10;12.1.1.2083.15;10.1.1.1715.10;8.1.1.1739.30;12.1.1.1986.3;7.1.1.1707.31;12.1.1.2071.3;9.1.1…	101	0.758578	0.657289	100	0.816582	0.698436	99	0.981748	0.80789	100	0.564937	0.0470263	99	0.613762	0.0525757	99	0.717794	0.167243	94	0.280543	0.00211708	94	0.30479	0.00370461	93	0.359749	0.011827	0.610513	0.24495	0.00211708	0.0348795
44.37	I3LEW5	proteasome 26S subunit, non-ATPase 2	PSMD2	100241	908	34.25	22	22	SFANTLVDVCAYAGSGNVLK;NECDPALALLSDYVLHNSNTMR;ELDIMEPK;MLVTFDEELRPLPVSVR;LNILDTLSK;EWQELDDAEK;SGALLACGIVNSGVR;DPNNLFMVR;QMAFMLGR;FSHDADPEVSYNSIFAMGMVGSGTNNAR;LVGSQEELASWGHEYVR;EPLLTLVK;LAQGLTHLGK;LLTDDGNKWLYK;VQQLLHICSEHFDSK;WLPLGLGLNHLGK;GEAIEAILAALEVVSEPFR;MNLASSFVNGFVNAAFGQDK;AVPLALALISVSNPR;VPDDIYKTHLENNR;YLYSSEDYIK;GTLTLCPYHSDR	85	85	6.1.1.1700.20;9.1.1.1477.14;12.1.1.1924.18;5.1.1.1160.22;5.1.1.1654.9;8.1.1.1540.23;9.1.1.789.9;3.1.1.1013.21;2.1.1.830.12;6.1.1.1260.28;12.1.1.2075.5;12.1.1.1920.24;8.1.1.1867.22;7.1.1.1058.18;6.1.1.1723.30;6.1.1.1879.6;12.1.1.1375.16;12.1.1.1709.14;7.1.1.1513.12;5.1.1.1031.10;3.1.1.1167.15;12.1.1.1912.16;7.1.1.1054.22;7.1.1.1180.28;12.1.1.914.21;7.1.1.1699.11;7.1.1.1517.14;2.1.1.973.27;2.1.1.13…	83	1.23595	0.263505	83	0.887156	0.840922	82	1.15878	0.351705	82	1.1272	0.67853	82	0.809096	0.362487	81	1.05682	0.843061	74	0.496592	0.468106	73	0.366438	0.0917593	74	0.474242	0.480145	0.860868	0.329152	0.0917593	0.332436
44.22	F1SNY2	60S ribosomal protein L3	RPL3	46122.7	403	42.43	21	21	FQTVEEK;VACIGAWHPAR;NNASTDYDLSDK;AHLMEIQVNGGTVAEK;IGQGYLIKDGK;HGSLGFLPR;AFMGPLKK;AGMTHIVR;SLLVQTK;LEQQVPVNQVFGQDEMIDVIGVTK;TIFAEHISDECKR;TIFAEHISDECK;ERLEQQVPVNQVFGQDEMIDVIGVTK;VAFSVAR;SINPLGGFVHYGEVTNDFVMLK;NNASTDYDLSDKSINPLGGFVHYGEVTNDFVMLK;AHLMEIQVNGGTVAEKLDWAR;KAHLMEIQVNGGTVAEK;FIDTTSK;IGQGYLIK;KVACIGAWHPAR	137	136	9.1.1.861.17;11.1.1.1681.11;6.1.1.1982.6;4.1.1.870.25;6.1.1.1158.8;12.1.1.1747.23;4.1.1.1250.11;9.1.1.869.13;11.1.1.855.4;12.1.1.1837.26;8.1.1.1827.9;10.1.1.935.21;2.1.1.1786.30;2.1.1.1781.28;2.1.1.806.29;5.1.1.1818.16;2.1.1.1600.30;6.1.1.1983.23;3.1.1.812.14;1.1.1.857.19;12.1.1.1655.23;5.1.1.931.5;12.1.1.1045.27;12.1.1.1682.29;6.1.1.1896.10;3.1.1.786.29;10.1.1.788.12;3.1.1.934.4;12.1.1.963.12;12…	100	1.28233	0.014846	100	1.5417	0.00203388	100	1.2942	0.194543	100	1.09648	0.29998	100	1.31826	0.0693844	100	1.11686	0.814742	100	0.954993	0.899106	100	1.13763	0.355881	100	0.954993	0.311805	1.20977	0.189342	0.00203388	0.0341581
44.07	E1CAJ6	Protein disulfide isomerase P5	GN=pdi-p5 PE=1	48074	440	60.23	22	22	GSFSEQGINEFLR;LYSSSDDVIELTPSNFNR;NLEPEWAAAATEVKEQTK;VATALKDVVK;VGAVDADKHQSLGGQYGVQGFPTIK;SCEEHQLCVVAVLPHILDTGAAGR;LAAVDATVNQVLASR;ALDLFSDNAPPPELLEIISEDVAKK;NLEPEWAAAATEVK;GESPVDYDGGR;NSYLEVLLK;IFQKGESPVDYDGGR;PPELLEIISEDVAK;VKLAAVDATVNQVLASR;GSTAPVGGGAFPAISTR;TGEAIVDAALSALR;ALDLFSDNAPPPELLEIISEDVAK;GFPTIK;GSTAPVGGGAFPAISTREPWDGKDGELPVEDDIDLSDVELDDLEKDEL;GSTAPVGGGAFPAISTREPWDGK;EVIQSDSLWLVEFYAPWCG…	285	285	5.1.1.1461.19;8.1.1.1928.26;5.1.1.1763.3;6.1.1.2196.2;7.1.1.1948.17;2.1.1.973.12;10.1.1.1874.16;2.1.1.1123.26;6.1.1.1652.27;2.1.1.1305.22;11.1.1.1958.11;5.1.1.1767.2;3.1.1.924.17;8.1.1.1901.24;8.1.1.1946.11;3.1.1.1064.13;9.1.1.1849.13;3.1.1.1912.7;5.1.1.1400.14;9.1.1.1255.30;10.1.1.1408.31;7.1.1.1920.5;7.1.1.1467.12;8.1.1.1939.31;6.1.1.2189.4;2.1.1.1419.31;8.1.1.1977.18;8.1.1.1973.29;9.1.1.1198.2…	197	2.05116	0.000892083	189	2.1677	0.00187851	203	1.28233	0.166045	193	1.64437	0.00688292	187	1.72187	0.0138804	200	1.02802	0.571194	154	0.685488	0.0174717	146	0.711214	0.0364115	157	0.440555	0.62708	1.32685	0.627578	0.000892083	0.0188556
44.03	F1RTA1	ATP binding cassette subfamily C member 3	ABCC3	170756	1537	23.42	25	24	ALELSHLHSFVSSQPAGLEFQCSEGGENLSVGQR;SPQSFFDTTPSGR;GALVAVVGPVGCGK;SSMTLCLFR;SQLTIIPQEPILFSGTLR;LNTIMDYTR;MDALCGSGEFSSK;IQHFLSQDELDPQCVER;GTIAEFDSPTNLIAAR;MNLDPFGTYSEEDMWR;ESTVGEIVNLMSVDAQR;ILEAAEGEIR;HIFDQVIGPEGVLAGK;GIFYGMAR;AVYSDADIFLLDDPLSAVDAHVAK;DGSFANFLR;GSVAYVPQQAWIQNCTLQENVLFGK;TISDLESNIVAVER;VLVLDKGTIAEFDSPTNLIAAR;NVDPNPCPEAGAGFLSR;NYAPDDTKDHQEADSR;SSLVSALLGEMEK;IDGLNVADIGLHDLR;SSLVSALLGEM…	68	64	5.1.1.1423.5;6.1.1.1352.16;4.1.1.1625.25;5.1.1.1351.14;6.1.1.1919.28;6.1.1.1348.15;4.1.1.1042.11;5.1.1.1259.14;5.1.1.1426.14;4.1.1.1621.28;12.1.1.1896.13;2.1.1.1879.25;3.1.1.1613.31;2.1.1.1343.28;10.1.1.1377.24;4.1.1.1046.17;6.1.1.1915.31;12.1.1.1327.21;9.1.1.1387.25;12.1.1.1902.28;8.1.1.1800.30;3.1.1.1701.28;7.1.1.1059.13;9.1.1.1177.27;3.1.1.1697.30;5.1.1.1347.12;6.1.1.1527.12;8.1.1.1311.14;7.1.…	67	0.387258	2.20094e-05	67	0.461318	8.05102e-05	67	0.401791	2.84949e-05	67	0.496592	0.000204542	67	0.597035	0.00075306	67	0.515229	0.000265666	65	0.383707	5.43186e-05	65	0.457088	0.000200222	65	0.398107	7.04785e-05	0.463456	0.071863	2.20094e-05	0.00134319
44.03	Q0Z8U2	40S ribosomal protein S3	RPS3	26688.1	243	79.84	23	23	TQNVLGEK;LLGGLAVR;FGFPEGSVEL;RFGFPEGSVELYAEK;GLCAIAQAESLR;KFVADGIFKAELNEFLTR;ELAEDGYSGVEVR;KFVADGIFK;ACYGVLR;FVADGIFKAELNEFLTR;VTPTRTEIIILATR;AELNEFLTR;DEILPTTPISEQK;FVADGIFK;FVDGLMIHSGDPVNYYVDTAVR;FIMESGAK;GGKPEPPAMPQPVPTA;FGFPEGSVELYAEK;TEIIILATR;QGVLGIK;KPLPDHVSIVEPKDEILPTTPISEQK;IMLPWDPTGK;IRELTAVVQK	180	180	7.1.1.1188.3;12.1.1.903.16;3.1.1.1129.16;1.1.1.1056.10;2.1.1.1129.12;12.1.1.1441.14;3.1.1.1074.14;4.1.1.790.28;4.1.1.1427.23;2.1.1.918.24;4.1.1.806.29;6.1.1.1580.4;6.1.1.1732.22;7.1.1.1996.12;5.1.1.1316.8;4.1.1.814.30;7.1.1.1180.6;1.1.1.841.17;11.1.1.1186.11;5.1.1.1320.10;2.1.1.830.25;3.1.1.925.29;9.1.1.889.22;5.1.1.1193.14;5.1.1.1344.13;3.1.1.895.30;3.1.1.960.3;8.1.1.1503.3;5.1.1.1336.14;7.1.1.1…	167	0.946237	0.975405	166	1.14815	0.0653748	160	2.85759	0.0032122	167	1.08643	0.688165	166	1.33045	0.0303321	160	3.25087	0.00130569	165	0.887156	0.823421	164	1.0666	0.106622	159	2.67917	0.014176	1.72492	0.945475	0.00130569	0.0250334
43.79	F2Z5V0	tRNA-splicing ligase RtcB homolog	RTCB	55209.9	505	57.82	22	22	VFNTTPDDLDLHVIYDVSHNIAK;SYNDELQFLEK;NVTDVVNTCHDAGISKK;IASPEGQDYLK;GMAAAGNYAWVNR;TNLDESDVQPVKEQLAQAMFDHIPVGVGSK;NLDFQDVLDK;SSMTFLTR;GFVPNMQVEGVFYVNDALEK;GQVCVMIHSGSR;GLPQLGTLGAGNHYAEIQVVDEIFNEYAAK;LVMEEAPESYK;QIGNVAALPGIVHR;LADMGIAIR;GGGVGGFLPAMK;LMFEELR;MLQADPNKVSAR;GLPQLGTLGAGNHYAEIQVVDEIFNEYAAKK;EGYAWAEDKEHCEEYGR;GVIPMNAK;LVMEEAPESYKNVTDVVNTCHDAGISK;GLGHQVATDALVAMEK	104	104	7.1.1.1297.30;12.1.1.1259.12;5.1.1.1761.27;4.1.1.1582.12;8.1.1.1387.19;4.1.1.1836.19;5.1.1.1315.5;2.1.1.1190.10;5.1.1.1757.27;7.1.1.1354.13;4.1.1.757.18;8.1.1.1320.10;11.1.1.1314.30;7.1.1.1293.31;7.1.1.1068.30;6.1.1.1311.7;7.1.1.991.10;5.1.1.1767.13;7.1.1.1072.16;6.1.1.1393.10;5.1.1.1797.21;4.1.1.1583.27;12.1.1.1249.17;3.1.1.829.24;6.1.1.1548.17;4.1.1.1584.13;12.1.1.1256.21;5.1.1.2020.10;12.1.1.8…	100	0.801678	0.331138	100	0.847227	0.369156	100	0.816582	0.255257	100	0.928966	0.822675	100	0.990832	0.882219	100	0.954993	0.692174	100	0.862979	0.974622	100	0.912011	0.967323	100	0.879022	0.83838	0.904072	0.0634799	0.255257	0.500238
43.67	F1RKZ6	ubiquitin specific peptidase 7	USP7	128502	1103	31.64	23	23	INDRFEFPEQLPLDEFLQK;ALDELMDGDIIVFQKDDPENDNSELPTAK;LLEIVSYK;IIGVHQEDELLECLSPATSR;FLTLPPVLHLQLMR;SVPLALQR;AGFIQDTSLILYEEVKPNLTER;FMYDPQTDQNIK;EVFGTFGIPFLLR;LSEVLQAVTDHDIPQQLVER;FDDDVVSR;LNTDPMLLQFFK;VLLDNVENK;SFGWETLDSFMQHDVQELCR;TIPNDPGFVVTLSNR;FAIVMMGR;SEATFQFTVER;AGEQQLSEPEDMEMEAGDTDDPPR;DLLQFFKPR;NIFESFVDYVAVEQLDGDNKYDAGEHGLQEAEK;LSESVLSPPCFVR;IQDYDVSLDK;FDKDHDVMLFLK	71	70	4.1.1.1119.29;4.1.1.1693.17;5.1.1.1986.15;3.1.1.1185.26;5.1.1.1990.12;5.1.1.1860.26;7.1.1.1514.14;3.1.1.830.14;11.1.1.1860.26;12.1.1.1918.3;5.1.1.1973.14;4.1.1.1826.5;3.1.1.1775.23;6.1.1.1601.24;7.1.1.1111.8;9.1.1.1287.3;11.1.1.1073.25;3.1.1.1165.3;8.1.1.1863.7;12.1.1.1106.14;4.1.1.1825.9;8.1.1.1863.8;9.1.1.1732.5;5.1.1.1992.13;3.1.1.1181.27;2.1.1.857.12;5.1.1.1861.5;9.1.1.942.4;6.1.1.1705.11;5.1…	78	0.862979	0.764594	78	0.666807	0.0239792	78	0.831764	0.631101	79	0.972747	0.995371	78	0.751623	0.0455029	78	0.937562	0.851439	79	0.60256	0.0680371	79	0.469894	0.000769195	79	0.586138	0.0474528	0.755673	0.172375	0.000769195	0.0170047
43.57	F1SFF8	Alpha-1,4 glucan phosphorylase	PYGL	97534.4	854	29.63	23	21	DYFFALAHTVR;HLQIIYEINQK;INPASMFDVQVK;WPVELVEK;AWGITQK;GIVGVENVAELKK;DGWQIEEADDWLR;VIPATDLSEQISTAGTEASGTGNMK;LITSVAEVVNNDPVVGSK;VSQLYMNPK;AWNTMVLK;EYYEALPELK;DIWNMEPSDLK;LAIDQIDK;TFAYTNHTVLPEALER;LHHFLGDDVFLR;FSQFLEK;IRDGWQIEEADDWLR;LAIDQIDKGFFSPK;IFVDIEKLPWSK;IGEDYVKDLSQLTK	68	56	9.1.1.924.18;12.1.1.1416.29;12.1.1.1412.30;5.1.1.1722.15;5.1.1.1472.9;4.1.1.1077.16;5.1.1.1122.22;3.1.1.1048.15;8.1.1.1362.3;9.1.1.1147.6;3.1.1.895.29;11.1.1.1406.27;11.1.1.1413.3;12.1.1.1358.3;11.1.1.1466.8;11.1.1.1344.9;5.1.1.1717.11;3.1.1.832.24;10.1.1.1217.6;5.1.1.1128.18;11.1.1.1402.27;6.1.1.1340.25;5.1.1.1174.24;4.1.1.1216.21;5.1.1.1730.13;4.1.1.1533.12;4.1.1.1525.13;11.1.1.1338.27;11.1.1.1…	64	0.613762	0.0978395	64	0.672977	0.153524	59	1.34276	0.755499	64	0.758578	0.334392	63	0.83946	0.468606	59	1.65959	0.316308	62	0.870964	0.8518	62	0.946237	0.952776	58	1.83654	0.0768658	1.07897	0.444347	0.0768658	0.307534
43.56	I3LLS7	exportin 1	XPO1	111448	971	31.41	22	22	EPEVLSTMAIIVNK;TSESLCQNNMVILK;YVVGLIIK;SNDPQMVAENFVPPLLDAVLIDYQR;MAKPEEVLVVENDQGEVVR;AIIASNIMYIVGQYPR;YMLLPNQVWDSIIQQATK;NVDILKDPETVK;EFAGEDTSDLFLEER;QLGSILK;QLYLPVLSK;HWPTFISDIVGASR;DLLGLCEQK;AVGHPFVIQLGR;LLSEEVFDFSSGQITQVK;QMLPLNTNIR;DLLGLCEQKR;NLNTLCWAIGSISGAMHEEDEKR;LHNQVNGTEWSWK;IYLDMLNVYK;ETLVYLTHLDYADTER;LFEFMHETHDGVQDMACDTFIK	81	81	4.1.1.1590.13;7.1.1.1004.21;7.1.1.1610.3;12.1.1.959.20;5.1.1.1821.14;4.1.1.1186.28;11.1.1.1111.19;4.1.1.1625.10;12.1.1.1055.20;3.1.1.913.2;8.1.1.1396.21;4.1.1.1658.11;4.1.1.1642.8;5.1.1.1739.5;12.1.1.1987.11;2.1.1.1375.12;6.1.1.2195.23;7.1.1.1180.30;8.1.1.1799.14;3.1.1.910.19;8.1.1.1636.5;4.1.1.1543.5;3.1.1.1678.7;8.1.1.1640.3;6.1.1.2190.26;8.1.1.1033.26;3.1.1.1625.4;12.1.1.1122.25;12.1.1.1125.31…	92	0.744732	0.14088	93	0.698232	0.0451631	92	1.1695	0.554237	91	0.772681	0.177948	92	0.717794	0.0594832	91	1.21339	0.469568	90	0.529663	0.0099624	91	0.496592	0.00242181	90	0.809096	0.505542	0.808781	0.248319	0.00242181	0.038159
43.48	A0A0B8S0B1	Adenylyl cyclase-associated protein	CAP1	51395.4	475	53.89	21	21	AGAAPYVQAFDSLLAGPVAEYLK;VPTISINK;WRVENQENVSNLVIDDTELK;EMNDAAMFYTNR;CVNSTLQIK;NSLDCEIVSAK;HAEMVHTGLK;QVAYIFK;LVTTVTEIAG;SSEMNVLIPTEGGDFNEFPVPEQFK;TIWNGQK;ADMQNLVERLER;LEQGLLVTASQCQQPVGNK;LSELLAPISEQIQEVITFR;KEPALLELEGK;AYLSIWTELQAYIK;TDGCHIYLSK;EFHTTGLAWSK;VENQENVSNLVIDDTELKQVAYIFK;VENQENVSNLVIDDTELK;SALFAQINQGESITHALK	139	139	11.1.1.1846.15;9.1.1.1442.11;5.1.1.1134.21;11.1.1.1713.11;9.1.1.888.27;7.1.1.948.28;9.1.1.1911.23;2.1.1.1773.13;5.1.1.980.27;10.1.1.956.27;9.1.1.1280.13;9.1.1.984.27;10.1.1.959.26;2.1.1.1767.29;11.1.1.1843.30;10.1.1.952.28;7.1.1.1370.24;5.1.1.1453.20;9.1.1.1857.2;11.1.1.1838.12;10.1.1.765.14;3.1.1.1487.3;7.1.1.1045.20;3.1.1.1862.22;2.1.1.1642.30;10.1.1.960.27;10.1.1.815.30;3.1.1.923.24;12.1.1.207…	119	0.903649	0.83904	117	0.704693	0.344803	119	0.765597	0.158542	121	0.990832	0.917437	118	0.772681	0.297851	121	0.831764	0.132896	110	0.559758	0.442868	107	0.461318	0.10395	110	0.47863	0.0472591	0.731568	0.185572	0.0472591	0.242049
43.45	F1S593	dynamin 2	DNM2	93334	824	35.56	22	16	TLNQQLTNHIR;FTDFEEVRQEIEAETDRVTGTNK;VYSPHVLNLTLIDLPGITK;EVDPQGLR;YMLPLDNLK;RIEGSGDQVDTLELSGGAR;VPVGDQPPDIEYQIK;IVTTYIR;ESSLILAVTPANMDLANSDALK;DMILQFISR;NLVDSYVAIINK;QIELACDSQEDVDSWK;AFIHHELLAYLYSSADQSSLMEESADQAQR;IEGSGDQVDTLELSGGAR;AGVYPEKDQAENEDGAQENTFSMDPQLER;ESLPALR	58	40	6.1.1.1115.27;4.1.1.1532.21;6.1.1.1325.30;5.1.1.1512.7;8.1.1.1242.22;7.1.1.1647.9;4.1.1.1197.3;4.1.1.704.15;6.1.1.1683.27;5.1.1.1508.4;5.1.1.1071.10;6.1.1.1447.29;9.1.1.1707.5;5.1.1.1401.27;3.1.1.1603.26;11.1.1.1869.12;6.1.1.1451.27;10.1.1.784.7;2.1.1.821.12;3.1.1.1595.19;9.1.1.1700.24;6.1.1.1683.28;6.1.1.1329.31;7.1.1.1256.21;5.1.1.1075.10;6.1.1.1572.5;5.1.1.1516.5;5.1.1.1398.4;6.1.1.1304.31;9.1…	41	0.772681	0.422196	41	0.724436	0.285282	41	0.972747	0.892397	40	0.862979	0.422711	41	0.801678	0.286712	41	1.0666	0.884069	41	0.758578	0.231566	41	0.711214	0.205497	41	0.92045	0.816022	0.858504	0.12167	0.205497	0.461595
43.28	F1RRD6	programmed cell death 6 interacting protein	PDCD6IP	85249.9	772	34.84	22	22	IYGGLTTK;LANQAADYFGDAFK;MVPVSVQQSLAAYNQR;ETVLSALSR;NREILDESLR;FYNELTEMLVR;STSVIEQGGIQTVDQLIK;SVNFDMTSK;TMQGSEVVSVLK;FTDLFEK;EGLENDLK;LLDEEEATDNDLR;EVFPVLAAK;STPVNVPISQK;SCVLFNCAALASQIAAEQNLDNDEGLK;DTIALLCKPEPELNAAIPSANPAK;ELPELLQR;QSNSEANLREEVLK;FGEEIAR;LQHAAELIK;CSDIVFAR;NLATAYDNFVELVANLK	89	89	11.1.1.1111.10;4.1.1.958.11;3.1.1.1253.13;7.1.1.1910.18;10.1.1.784.31;4.1.1.1401.5;8.1.1.1561.8;3.1.1.1463.7;3.1.1.1462.28;7.1.1.1335.31;3.1.1.1470.30;1.1.1.1282.3;8.1.1.1944.14;12.1.1.1179.12;8.1.1.1953.11;4.1.1.1180.18;2.1.1.916.6;11.1.1.905.31;3.1.1.1066.18;12.1.1.1122.30;6.1.1.1044.5;12.1.1.1122.13;10.1.1.807.17;7.1.1.1914.10;11.1.1.1593.16;8.1.1.1939.14;3.1.1.1013.30;4.1.1.1007.25;2.1.1.1354…	88	1.07647	0.468065	88	0.831764	0.457466	87	1.2942	0.653893	88	0.744732	0.387722	88	0.57544	0.0257772	87	0.887156	0.256144	66	0.21677	0.0129066	66	0.170608	0.00140295	65	0.253513	0.0186004	0.684265	0.398577	0.00140295	0.02609
43.14	F1RIP4	DNA helicase	RUVBL2	51172.1	463	54.43	22	22	TEALTQAFR;LLIVSTSPYSEKDTK;IGLETSLR;AAGVVLEMIR;TQGFLALFSGDTGEIK;ALESDMAPVLIMATNR;QASQGMVGQLAAR;EYQDAFLFNELKGETMDTS;GTEVQVDDIKR;GLGLDDALEPR;GTSYQSPHGIPIDLLDR;VYSLFLDESR;IRCEEEDVEMSEDAYTVLTR;TTVTATTKVPEIR;EYQDAFLFNELK;MIESLTK;VQAGDVITIDK;AVLIAGQPGTGK;EVVHTVSLHEIDVINSR;LLIVSTSPYSEK;TQGFLALFSGDTGEIKSEVR;TTEMETIYDLGTK	114	114	8.1.1.1568.14;7.1.1.1489.25;11.1.1.1686.25;6.1.1.1859.27;3.1.1.996.16;11.1.1.998.8;8.1.1.1379.29;4.1.1.933.19;2.1.1.1166.15;7.1.1.1570.7;7.1.1.1595.18;6.1.1.1329.29;11.1.1.1694.25;8.1.1.1383.30;3.1.1.838.16;8.1.1.1143.22;9.1.1.956.19;12.1.1.1014.13;6.1.1.1741.9;4.1.1.767.30;4.1.1.1500.25;8.1.1.1395.13;12.1.1.1020.9;8.1.1.1151.24;8.1.1.1727.5;7.1.1.1239.26;9.1.1.1248.13;6.1.1.1847.26;7.1.1.1562.4;…	99	0.394457	0.172738	98	0.413047	0.0203096	96	0.401791	0.00727468	109	0.559758	0.438439	108	0.57544	0.0727957	107	0.544503	0.0286168	82	0.197697	0.256884	81	0.212814	0.0466191	79	0.207014	0.0421545	0.396551	0.153958	0.00727468	0.0814502
43.09	F1RGI7	Uncharacterized protein	MATR3	94732.6	849	35.34	22	22	DLDELSRYPEDK;SFQQSSLGR;EDAMAMVDHCLKK;DLSAAGIGLLAAATQSLSMPASLGR;DLDELSRYPEDKITPENLPQILLQLK;ITPENLPQILLQLK;DSFDDRGPSLNPVLDYDHGSR;MDYEDDRLR;GYPHLCSICDLPVHSNK;YQLLQLVEPFGVISNHLILNK;LCSLFYTNEEVAK;TEEGPTLSYGR;GNLGAGNGNLQGPR;SQAFIEMETR;GAPPSSNIEDFHGLLPK;LAEPYGK;GDADQASNILASFGLSAR;INEAFIEMATTEDAQAAVDYYTTTPALVFGKPVR;ITPENLPQILLQLKR;VVHIMDFQR;FDSEYER;IGPYQPNVPVGIDYVIPK	81	81	5.1.1.1078.2;2.1.1.1151.20;3.1.1.1085.22;6.1.1.1644.18;3.1.1.783.8;8.1.1.1732.29;5.1.1.1997.23;6.1.1.2177.27;8.1.1.1071.23;6.1.1.1640.12;2.1.1.952.23;9.1.1.936.21;12.1.1.1218.16;4.1.1.712.10;6.1.1.1648.16;6.1.1.2236.27;10.1.1.910.23;4.1.1.689.5;6.1.1.2215.13;6.1.1.2141.26;5.1.1.2001.11;3.1.1.905.17;2.1.1.1156.17;12.1.1.2033.19;9.1.1.983.8;5.1.1.1996.23;2.1.1.1147.18;7.1.1.1449.11;7.1.1.1445.30;6.…	85	0.134276	1.03465e-09	85	0.120226	7.47677e-11	88	0.123595	6.08427e-11	95	0.178649	2.5078e-09	94	0.157036	1.69204e-10	95	0.165959	1.36954e-10	87	0.18197	1.04692e-06	89	0.157036	2.19596e-08	88	0.169044	1.13681e-07	0.156945	0.0229985	6.08427e-11	4.39385e-08
43.09	Q2EHH8	Serine/threonine-protein phosphatase	PPP1CA	37511.7	330	54.24	22	4	LNLDSIIGR;LLEVQGSRPGK;NVQLTENEIR;SDSEKLNLDSIIGR	103	15	6.1.1.1073.28;12.1.1.1431.24;7.1.1.1380.9;6.1.1.1077.30;6.1.1.1081.28;12.1.1.1435.22;7.1.1.1376.9;2.1.1.1357.25;2.1.1.816.17;6.1.1.1113.27;6.1.1.1069.27;6.1.1.1065.29;7.1.1.905.23;2.1.1.832.18;2.1.1.1353.24	13	1.2942	0.554488	13	1	0.840721	13	1.40605	0.463366	13	1.1695	0.591482	13	0.912011	0.870054	13	1.28233	0.495441	13	0.461318	0.545918	13	0.359749	0.463389	13	0.501187	0.706218	0.948408	0.399168	0.463366	0.604202
43.04	I3LA84	procollagen-lysine,2-oxoglutarate 5-dioxygenase 3	PLOD3	78409.7	690	38.99	22	22	GSDPVNPDKLLVITVATAETEGYRR;VIAPMLSR;VGVWNVPYISQAYVIR;FLNSGGFIGFAPVIHQIVR;TLGLGEEWR;NVAYDTLPVVVHGNGPTK;IFQNLNGALDEVVLK;SEDYVELVQR;LGLNLDHK;YDCVISSPR;TLGLGEEWRGGDVAR;DMAMDTCR;LAGGYENVPTVDIHMK;AVMNFVVR;ILIEENR;LVGPEEALTPGEAR;ILIEENRK;LWSNFWGALSPDEYYAR;EVFSGSDTDPDMAFCK;VLLAVFVEQPTPFLPR;YKDDDDDQLFYTR;GLDYEGGGCR	77	62	11.1.1.1113.10;7.1.1.1147.5;9.1.1.1652.12;12.1.1.1746.7;7.1.1.1932.10;12.1.1.1244.12;4.1.1.695.22;8.1.1.924.19;6.1.1.1245.25;2.1.1.864.5;11.1.1.1117.24;9.1.1.791.23;8.1.1.920.22;9.1.1.1660.12;11.1.1.1018.17;9.1.1.790.23;2.1.1.1642.17;7.1.1.1080.26;12.1.1.1099.14;12.1.1.1769.29;7.1.1.1936.8;9.1.1.818.20;12.1.1.1741.4;6.1.1.1241.29;12.1.1.1245.20;9.1.1.823.11;6.1.1.1174.28;7.1.1.984.20;6.1.1.2131.9…	54	1.99526	0.00256597	54	1.75388	0.014182	54	1.8197	0.00383347	54	1.7378	0.0113239	54	1.52757	0.0571053	54	1.58489	0.0166986	52	1.09648	0.427658	52	0.981748	0.937762	52	1.03753	0.589808	1.53065	0.374437	0.00256597	0.0390117
42.96	B0KYV5	LIM domain and actin-binding protein 1	LIMA1	83989.7	756	37.7	22	22	KGWSLSEQSEEFGGGVAAER;DLWASKLENEETLERPAQLPNAAEIPQSPGVEDAPIAK;YNVPLNR;GWSLSEQSEEFGGGVAAERK;ISENSYSLDDLEIGPGQLSSSAFNTEK;SDVQQPVHPKPLSPVAR;SSAIVEIFSK;YYDEEEDEE;QSSSTNYTNELK;IAWPPPTELSSSGSALEEGIK;IYCKPHFNQLFK;GWSLSEQSEEFGGGVAAER;LENEETLERPAQLPNAAEIPQSPGVEDAPIAK;SQDVEFWEGEVVEELSVEEQIKR;VGVLTASMEAK;KWENPAPGVESLPESTR;KISENSYSLDDLEIGPGQLSSSAFNTEK;QQWTSLSLR;LSLGTYASLHGR;ELSLVNK;FSSPPEVPYPNPR;ENVPPGPEVCISHQ…	60	60	5.1.1.1429.22;4.1.1.1228.2;3.1.1.1445.19;8.1.1.1267.31;7.1.1.1002.6;4.1.1.1388.24;4.1.1.1377.25;11.1.1.875.22;8.1.1.1271.31;5.1.1.1435.21;2.1.1.1514.20;9.1.1.1013.30;2.1.1.1458.24;3.1.1.1115.5;3.1.1.1453.23;9.1.1.1137.30;2.1.1.1518.27;9.1.1.985.26;7.1.1.1101.9;4.1.1.1046.7;9.1.1.989.27;5.1.1.894.30;4.1.1.1224.2;7.1.1.1375.30;5.1.1.1109.22;2.1.1.1506.22;3.1.1.1111.7;10.1.1.747.25;11.1.1.1576.26;12…	73	1.23595	0.145019	73	1.21339	0.44055	73	1.00925	0.901699	73	1.15878	0.204832	73	1.1272	0.566274	73	0.937562	0.93867	73	0.895365	0.717005	73	0.879022	0.335557	73	0.737904	0.111527	1.03979	0.171995	0.111527	0.357696
42.87	A0A0A7HF29	DEAD (Asp-Glu-Ala-Asp) box helicase 5	DDX5	69193.6	614	48.53	33	23	TIVFVETK;TTYLVLDEADR;NFYQEHPDLAR;LMEEIMSEKENK;QVSDLISVLR;WNLDELPKFEK;LMEEIMSEK;TTYLVLDEADRMLDMGFEPQIR;WNLDELPK;DGWPAMGIHGDKSQQER;DGWPAMGIHGDK;QNFTEPTAIQAQGWPVALSGLDMVGVAQTGSGK;GLDVEDVKFVINYDYPNSSEDYIHR;SQQERDWVLNEFK;FVINYDYPNSSEDYIHR;LIDFLECGK;LLQLVEDR;GHNCPKPVLNFYEANFPANVMDVIAR;TGTAYTFFTPNNIK;TAQEVETYRR;DWVLNEFK;ELAQQVQQVAAEYCR;TAQEVETYR	203	126	4.1.1.1328.3;5.1.1.1530.6;3.1.1.754.11;11.1.1.1350.2;2.1.1.1216.25;4.1.1.686.4;2.1.1.1324.18;5.1.1.1701.3;12.1.1.963.22;11.1.1.1505.2;6.1.1.1479.21;5.1.1.1311.31;10.1.1.1225.13;3.1.1.1349.28;4.1.1.1320.5;2.1.1.995.3;4.1.1.1263.31;11.1.1.936.23;2.1.1.797.25;2.1.1.1207.22;9.1.1.770.13;4.1.1.1505.16;6.1.1.1432.28;7.1.1.1894.23;2.1.1.1320.2;10.1.1.1402.2;4.1.1.1271.29;10.1.1.1229.18;10.1.1.1221.16;6.…	118	1.69044	0.0128368	119	1.8197	0.0365972	115	3.0761	0.000626259	118	1.34276	0.0930453	119	1.43219	0.215476	115	2.44343	0.00622643	109	0.524808	0.397874	111	0.564937	0.685827	106	1.03753	0.108027	1.57555	0.8337	0.000626259	0.0147477
42.86	Q9TSX9	Peroxiredoxin-6	PRDX6	25036.6	224	83.93	21	21	ETLPFPIIDDK;PGGLLLGDEAPNFEANTTIGR;ETLPFPIIDDKSR;NGDSVMVLPNIPEEEAKK;DINAYNGEEPKETLPFPIIDDKSR;SRDLAIQLGMLDPAEKDEQGMPVTAR;FHDFLGDSWGILFSHPR;DLAIQLGMLDPAEKDEQGMPVTAR;LAPEFAK;LSILYPATTGR;VIISLQLTAEK;VVFIFGPDK;VATPVDWKNGDSVMVLPNIPEEEAK;MIALSIDSVEDHLAWSK;VATPVDWK;NGDSVMVLPNIPEEEAK;VVFIFGPDKK;DINAYNGEEPKETLPFPIIDDK;NFDEILR;VIISLQLTAEKR;DFTPVCTTELGR	324	324	11.1.1.962.24;7.1.1.1323.14;12.1.1.1092.13;6.1.1.2110.10;12.1.1.1024.26;10.1.1.1355.29;2.1.1.1385.28;4.1.1.1357.31;9.1.1.1224.14;9.1.1.1068.19;7.1.1.1331.15;9.1.1.1766.2;11.1.1.1415.15;7.1.1.1352.19;12.1.1.1728.5;10.1.1.1354.20;6.1.1.2126.9;9.1.1.1382.31;11.1.1.1424.21;12.1.1.1056.25;12.1.1.1533.11;10.1.1.1204.12;11.1.1.1091.9;7.1.1.1287.29;2.1.1.1466.29;11.1.1.1473.28;7.1.1.1914.9;8.1.1.1237.2;1…	204	0.981748	0.961577	207	0.816582	0.408273	199	1.08643	0.966899	206	0.954993	0.617462	209	0.801678	0.20674	202	1.05682	0.682342	133	0.218776	0.00274578	136	0.190546	0.00491958	130	0.239883	0.0074453	0.717831	0.37874	0.00274578	0.0410258
42.81	I3LDM3	importin 7	IPO7	116332	1010	30.2	23	22	GIDQCIPLFVEAALER;NPVWYQALTHGLNEEQR;AFAVGVQQVLLK;QLQDIATLADQRR;EYNEFAEVFLK;TMGFCYQILTEPNADPR;VLQQTLNYINQGVSHALTWK;VLTGVAGEDAECHAAK;FIQLLSDQSDQSVLIQK;FKSDQNLQTALELTR;NMITQYWPDREAAPGDISPYTIPEEDRHCIR;QLQDIATLADQR;AIFQTIQNR;VLYQYK;SPLVAAMQHFLPVLK;NPVWYQALTHGLNEEQRK;SPLVAAMQHFLPVLKDR;FSAPVVPSSFNFGGPAPGMN;DVPNETLQVEEDDRPELPWWK;ETENDDLTNVIQK;ENIVEAIIHSPELIR;QAGVIYLK	87	83	6.1.1.1278.22;5.1.1.1855.3;12.1.1.1259.21;10.1.1.1669.28;4.1.1.1695.3;5.1.1.2005.28;11.1.1.1613.3;5.1.1.1859.5;9.1.1.1394.21;5.1.1.1068.24;12.1.1.1605.8;8.1.1.1710.30;3.1.1.1119.21;11.1.1.1609.6;5.1.1.2032.15;8.1.1.1513.4;12.1.1.1832.6;2.1.1.1550.2;2.1.1.916.23;3.1.1.1274.27;12.1.1.2004.6;7.1.1.1247.13;8.1.1.1827.14;11.1.1.1617.25;8.1.1.920.24;11.1.1.1617.3;10.1.1.1395.29;5.1.1.2011.24;9.1.1.1390…	79	1.70608	0.00536138	80	1.15878	0.335876	79	2.10863	0.0208082	79	1.61436	0.0388519	79	1.10662	0.934206	78	1.99526	0.12499	77	1.19124	0.475731	77	0.801678	0.348591	77	1.47231	0.835138	1.48769	0.43488	0.00536138	0.0652552
42.73	F1RSM2	proteasome 26S subunit, non-ATPase 12	PSMD12	53024.1	456	48.9	21	21	LQEVIETLLSLEK;FFQEENTEK;AIYDTPCIQAESEK;DPNNLLNDWSQK;MVQQCCTYVEEITDLPVK;LFTTMELMR;MCYEAKEWDLLNENIMLLSK;AIYDTPCIQAESEKWQQALK;EAASILQELQVETYGSMEK;SVVLYVILAPFDNEQSDLVHR;EAASILQELQVETYGSMEKK;EWDLLNENIMLLSK;WSTLVEDYGMELR;VEFILEQMR;ILVAVVK;IYVEIER;LNSLMSLVNK;KGSLESPATDVFGYTEEGEKR;GSLESPATDVFGYTEEGEKR;MEVDYSATVDQR;ERVEFILEQMR	94	94	11.1.1.1269.12;9.1.1.1587.2;3.1.1.1603.25;4.1.1.1750.6;3.1.1.1705.22;10.1.1.1529.28;2.1.1.1701.6;11.1.1.1632.24;10.1.1.1360.25;12.1.1.1466.30;10.1.1.1520.22;5.1.1.1827.18;9.1.1.1906.14;3.1.1.1701.19;9.1.1.1939.4;9.1.1.1931.3;9.1.1.973.25;6.1.1.2089.7;8.1.1.1245.11;12.1.1.1888.21;11.1.1.1269.11;6.1.1.2096.8;9.1.1.923.14;5.1.1.1932.5;11.1.1.1271.30;4.1.1.1633.19;4.1.1.1746.8;7.1.1.1173.28;10.1.1.13…	97	1.10662	0.849297	99	0.765597	0.0520476	98	0.77983	0.0662362	98	1.14815	0.428304	100	0.801678	0.164153	100	0.809096	0.201044	87	0.57544	0.467474	89	0.401791	0.0184367	89	0.409261	0.0328377	0.768724	0.264711	0.0184367	0.149042
42.43	Q8WNW3	Junction plakoglobin	Jup	81849.1	745	49.13	24	21	GLMEEDEACGR;SGGIPALVR;VAAGVLCELAQDKEAADAIDAEGASSPLMELLHSR;AAMIVNQLSK;AGDKDDITEPAVCALR;NLSDVATKQEGLESVLK;LIILANGGPQALVQIMR;SAIVHLINYQDDAELATR;LAEPSQLLK;TMQNTSDLDTAR;EAMCPGVTGEDSSLLLATQVEGQTTNLQR;LLNQPNQWPLVK;TLVTQNSGVEALIHAILR;HPEAEMAQNSVR;ALMGSPQLVAAVVR;LNYGIPAIVK;LLNDEDPVVVTK;NLALCPANHAPLQEASVIPR;TTTYTQAVPQSQGDLEYQMSTTAR;MEVMNLIEQPIK;NEGTATYAAAVLFR	90	69	10.1.1.1896.4;4.1.1.982.27;12.1.1.1140.23;11.1.1.1272.14;7.1.1.1299.5;3.1.1.730.11;9.1.1.1049.28;10.1.1.1350.28;4.1.1.681.30;2.1.1.811.29;6.1.1.1545.28;4.1.1.1181.19;7.1.1.989.17;6.1.1.1549.28;8.1.1.1438.30;8.1.1.1212.10;4.1.1.1163.24;5.1.1.2028.20;8.1.1.1472.26;10.1.1.1445.31;7.1.1.988.24;8.1.1.1219.12;8.1.1.1211.30;5.1.1.1221.16;7.1.1.1406.27;12.1.1.2021.7;2.1.1.815.30;3.1.1.786.24;9.1.1.1094.1…	60	0.420727	0.0035058	60	0.37325	0.000465458	59	0.366438	0.000360406	60	0.465586	0.00375937	60	0.405508	0.00049954	59	0.398107	0.000386754	55	0.293765	0.00227843	55	0.263027	0.000301708	54	0.255859	0.000233825	0.366667	0.073495	0.000233825	0.00739535
42.26	F1SML4	staphylococcal nuclease and tudor domain containing 1	SND1	66086	594	39.73	21	21	AAATQPDAKDTPDEPWAFPAR;EYGMIYLGK;EADGSETPEPFAAEAK;TCATVTIGGINIAEALVSK;SEAVVEYVFSGSR;EYGMIYLGKDTNGENIAESLVAEGLATR;QINLSNIR;NLPGLVQEGEPFSEEATLFTK;DTPDEPWAFPAR;FFTESR;ETCLITFLLAGIECPR;GLATVIR;DTNGENIAESLVAEGLATR;EVCFTIENK;MVLSGCAIIVR;DYVAPTANLDQK;QFLPFLQR;VMQVLNADAIVVK;SSHYDELLAAEAR;DTNGENIAESLVAEGLATRR;LRPLYDIPYMFEAR	97	97	6.1.1.1758.26;3.1.1.1658.25;7.1.1.1780.11;8.1.1.1739.31;9.1.1.1044.3;9.1.1.1914.25;9.1.1.1599.31;7.1.1.1572.5;11.1.1.1751.7;7.1.1.2022.26;7.1.1.1786.13;6.1.1.1762.5;10.1.1.1423.12;11.1.1.1747.4;4.1.1.1310.22;12.1.1.1467.18;8.1.1.887.11;8.1.1.1176.28;12.1.1.1773.25;4.1.1.1314.15;12.1.1.1765.20;7.1.1.1237.20;2.1.1.1877.14;2.1.1.1130.3;2.1.1.1152.13;9.1.1.937.3;2.1.1.1129.22;10.1.1.1364.13;3.1.1.832…	96	1.02802	0.793097	97	1	0.574975	95	1.39316	0.107538	97	1.02802	0.907111	97	0.990832	0.677298	95	1.39316	0.140188	81	0.428549	0.260152	81	0.416869	0.46531	80	0.630957	0.856124	0.939724	0.364112	0.107538	0.353002
42.19	F1RJV2	RAD50 double strand break repair protein	RAD50	153884	1317	20.35	25	25	ELREPQFR;LQGVDLHR;VFQGTDEQLNDLYHNHQR;TTELVNKDLDIYYK;TTIIECLK;RQQLEEQTVELSTEVQSLQR;EQVNPLETTLEK;NVNGELVAVQR;YELQQLEGSSDR;DSLIHSLATQLELDGFER;NIDQCSEIVK;TQMEMLTK;IDIEEQDTLLGAIIPEEESAK;DLDIYYK;FDEIFSATR;WLQDNLTLR;LMNDFAEKETLK;EMLIVMR;QLEDWLHSK;SYENELDPLK;MSILGVR;GDTALDMR;DSLIHSLATQLELDGFERGPFSER;LIQDQQEQIQHLK;FQLELKDVER	47	47	7.1.1.865.2;5.1.1.1117.30;10.1.1.916.20;10.1.1.1711.25;6.1.1.2071.6;7.1.1.1884.6;6.1.1.1546.16;5.1.1.1188.13;4.1.1.961.7;5.1.1.1184.11;5.1.1.1911.8;12.1.1.1120.14;2.1.1.1117.17;5.1.1.916.30;7.1.1.1119.30;6.1.1.1083.27;5.1.1.1114.12;10.1.1.1085.3;10.1.1.921.23;12.1.1.1341.13;10.1.1.829.24;5.1.1.1119.17;8.1.1.917.25;5.1.1.1915.6;11.1.1.875.3;6.1.1.2075.8;4.1.1.1214.11;4.1.1.707.9;8.1.1.1150.8;10.1.…	63	1.33045	0.18542	62	1.08643	0.839268	63	0.954993	0.957513	62	1	0.589664	61	0.824138	0.546505	62	0.704693	0.392625	61	0.737904	0.959582	60	0.619441	0.238237	61	0.534564	0.197144	0.881264	0.251247	0.18542	0.447591
42.09	F1SPM7	glutamine--fructose-6-phosphate transaminase 1	GFPT1	76694.5	681	42.29	21	17	AVQTLQMELQQIMK;VIFLEDDDVAAVVDGR;EILETLIK;GNFSSFMQK;LMPVIMIIMR;GYDFESETDTETIAK;EIFEQPESVVNTMR;AVEYYFASDASAVIEHTNR;LSTDHIPILYR;GYDSAGVGVDGGNDKDWEANACK;EIMLGLK;VNFDDYTVNLGGLKDHIK;GALTVGITNTVGSSISR;HGPLALVDK;CQNALQQVVAR;ESQDTSFTTLVER;VDSTTCLFPVEEK	77	68	11.1.1.1800.24;11.1.1.1786.22;11.1.1.1779.26;11.1.1.1771.8;11.1.1.1767.16;5.1.1.1001.31;6.1.1.1474.30;7.1.1.1068.26;10.1.1.1654.28;4.1.1.901.24;2.1.1.1556.16;6.1.1.1147.29;3.1.1.1310.15;10.1.1.1658.26;2.1.1.1089.15;2.1.1.1378.15;10.1.1.1111.31;4.1.1.890.29;10.1.1.1116.11;3.1.1.1314.15;9.1.1.1130.31;9.1.1.1128.12;6.1.1.1156.29;2.1.1.1548.16;6.1.1.1478.31;3.1.1.1030.18;6.1.1.2169.3;4.1.1.886.29;4.1…	67	0.946237	0.53697	67	0.912011	0.642461	67	0.801678	0.688359	67	1.21339	0.152277	69	1.1695	0.697083	68	1.01859	0.650933	64	0.824138	0.355272	64	0.787046	0.880574	65	0.691831	0.931014	0.945929	0.177107	0.152277	0.413939
42.04	F1S2J4	Uncharacterized protein	EDC4	151842	1404	30.27	25	25	FSPDIFSSVSVPPSLK;QPEGTPLNHFR;FWQIYIEGQDEPR;PSYLEEAVMHLDHSDPITR;LTEHQVAETPEDWPALIWQQQR;IQEEILVHIR;GLLPGLLPGPADKLTPK;KQDPEVPFWR;QGFIVVK;SCQAMFQQINDSFR;LCTQLEGLQSTVMGHVER;DHMGSVMAQVR;AAADTLQGPMQAAYR;GFGSSAPEGLEPDSMASAASALHLLSPR;IVELPAPANFLSLSNETKPK;LGTQEYLQQLESHMK;EQEAREPVLAQLR;ASSCASIDIEDATQHLR;GHSTCLSEGALSPDGTVLATASHDGFVK;SPDVISSASTALSQDIPEIASEALSR;EAFQSVVLPAFEK;FQPQLNPDVVAPLPTHPAHEDFAFGESR;GGQLQE…	50	50	4.1.1.1431.28;4.1.1.1312.26;7.1.1.1732.26;8.1.1.1440.9;2.1.1.1395.15;2.1.1.1372.20;2.1.1.1390.15;4.1.1.1238.21;6.1.1.1247.19;3.1.1.881.26;11.1.1.867.15;10.1.1.754.12;3.1.1.1311.17;8.1.1.1642.18;6.1.1.1754.19;2.1.1.1396.3;4.1.1.1809.2;8.1.1.1710.10;4.1.1.1818.3;8.1.1.1441.27;11.1.1.1015.30;4.1.1.1168.29;12.1.1.1147.19;6.1.1.1777.27;5.1.1.1624.25;8.1.1.1704.11;12.1.1.1025.20;5.1.1.1507.8;9.1.1.1209…	51	1.43219	0.0667806	51	1.23595	0.292971	51	1.0666	0.687827	51	1.52757	0.00551989	51	1.31826	0.0385213	51	1.1695	0.143338	51	1.33045	0.0881943	51	1.14815	0.274913	51	0.990832	0.636801	1.26881	0.172887	0.00551989	0.0668092
42.03	Q9MZ16	Voltage-dependent anion-selective channel protein 1	VDAC1	30726.3	283	87.28	23	22	VTQSNFAVGYK;KLETAVNLAWTAGNSNTR;WNTDNTLGTEITVEDQLAR;LGLGLEFQA;EHVNLGCDVDFDIAGPSIR;GLKLTFDSSFSPNTGKK;GALVLGYEGWLAGYQMNFETAK;TDEFQLHTNVNDGTEFGGSIYQK;LTLSALLDGKNVNAGGHK;LETAVNLAWTAGNSNTR;LTFDSSFSPNTGKK;YRWTEYGLTFTEK;TKSENGLEFTSSGSANTETTK;VNNSSLIGLGYTQTLKPGIK;SENGLEFTSSGSANTETTK;WTEYGLTFTEK;GYGFGLIK;LTLSALLDGK;AVPPTYADLGK;LTFDSSFSPNTGK;VTQSNFAVGYKTDEFQLHTNVNDGTEFGGSIYQK;YQIDPDACFSAK	379	338	7.1.1.1281.28;6.1.1.1557.21;10.1.1.1155.18;8.1.1.1122.22;9.1.1.1976.27;10.1.1.1967.7;4.1.1.1240.3;12.1.1.993.13;10.1.1.1187.20;5.1.1.1192.2;9.1.1.1411.20;6.1.1.1353.24;9.1.1.1177.24;6.1.1.1265.29;9.1.1.1194.17;8.1.1.1585.30;9.1.1.1112.18;9.1.1.1167.21;9.1.1.1245.10;10.1.1.1371.31;10.1.1.1952.16;4.1.1.757.28;5.1.1.1322.19;10.1.1.961.10;10.1.1.1471.31;3.1.1.1309.4;12.1.1.923.26;9.1.1.1186.22;9.1.1.…	285	1.55597	0.00781207	254	2.67917	0.000503096	250	2.31206	0.0396126	287	1.33045	0.0815977	258	2.24905	0.00641845	251	1.97697	0.323866	232	0.564937	0.692734	200	0.981748	0.226321	197	0.903649	0.83203	1.64591	0.728481	0.000503096	0.0125282
41.99	F1SDN2	long-chain 3-ketoacyl-CoA thiolase	HADHB	51249.6	475	48.21	20	19	LAAAFAVSR;KMMLDLNK;DFTYVSQDPK;MMLDLNK;LNFLSPELPAVAEFSTSETMGHSADR;AQDEGLLSDVVPFK;AALLGLLHR;IPFLQSGTSYKELMPHDLAR;DFTYVSQDPKDQLLLGPTYATPK;ELMPHDLAR;DQLLLGPTYATPK;TSVPKDVVDYLVFGTVIQEVK;AMDSDWFAQNYMGR;IPFLQSGTSYK;LKPAFIKPYGTVTAANSSFLTDGASAVLIMAEEK;NIVVVDGVR;EGGQYGLVAACAAGGQGHAMIVEAYPK;DVVDYLVFGTVIQEVK;SEQDEYALR	107	106	4.1.1.1083.29;10.1.1.826.14;8.1.1.1339.8;12.1.1.1431.30;12.1.1.1269.30;2.1.1.1118.30;7.1.1.1172.5;2.1.1.1127.12;2.1.1.1358.31;6.1.1.1955.24;2.1.1.1127.29;7.1.1.1681.15;6.1.1.2028.27;12.1.1.1259.20;6.1.1.1958.25;6.1.1.1851.21;12.1.1.967.24;12.1.1.1260.31;12.1.1.1265.29;4.1.1.1246.28;7.1.1.1836.27;7.1.1.1955.23;9.1.1.748.9;2.1.1.1189.30;12.1.1.1336.2;2.1.1.798.23;7.1.1.1844.23;5.1.1.1444.28;8.1.1.1…	101	1.38038	0.0842563	101	1.75388	0.00649443	101	2.18776	0.00254419	101	1.28233	0.147282	101	1.6293	0.0130648	101	2.01372	0.00524582	101	1.20226	0.0538239	101	1.59956	0.0037987	101	1.97697	0.00428746	1.6993	0.344066	0.00254419	0.0388169
41.89	F1RK90	periplakin	PPL	203483	1753	16.31	23	23	LLYVLEADAAIAK;LQNDPQLEAEFR;FTEVNAINR;STAEGEAFVR;NLLDEIAR;IEPDQAQADEVLR;AEVSAFTESIDAELR;ETPLKPLPVEALCDFESDQGLISR;LSELEFCNSK;NITNELLR;LGSGVEAWR;EVLRIEPDQAQADEVLR;SYQSELEALR;QVLESELETLR;EVVQEILQFQEDPQTK;FSIEEALQSGR;ELSELIEQLQK;LAQLEEEEGEAR;SLQQGWEELATYENLLAQEDTVPECGHALDSK;EVVQEILQFQEDPQTKEEVESLR;EHALLTLQLEEER;CTNELYWLDQQAQGR;LQAEIEMAAAETR	43	43	12.1.1.1188.12;12.1.1.1797.27;10.1.1.1068.5;7.1.1.1120.29;7.1.1.1162.19;11.1.1.1992.28;4.1.1.843.28;10.1.1.1660.15;11.1.1.1653.20;11.1.1.1193.10;10.1.1.1521.24;3.1.1.995.29;12.1.1.1020.14;11.1.1.1172.6;6.1.1.1325.28;4.1.1.713.20;9.1.1.1518.28;12.1.1.1028.15;11.1.1.1328.31;10.1.1.1659.14;11.1.1.1176.7;12.1.1.1024.13;7.1.1.1401.15;7.1.1.1451.22;12.1.1.1975.23;12.1.1.1046.12;10.1.1.997.8;12.1.1.1979…	34	3.01995	0.622671	42	2.12814	0.17046	47	1.57036	0.0647631	39	4.05509	0.864031	47	2.77971	0.243505	51	2.37684	0.0993531	26	2.0893	0.449068	33	1.72187	0.193125	39	1.44544	0.0620149	2.396	0.827585	0.0620149	0.276451
41.84	F1SUZ2	nucleoporin 98	NUP98	186058	1702	18.33	23	23	KLDEDLQLYQTPLELK;FTSGTFLSPSASLQESR;HYDLSQLLEPR;EVIVYLDDNQKPPVGEGLNR;HLASDAIINENYDYLK;LADINYEGR;IQQVDCSGYELEQLHTK;AEVTLDGVWPTDK;EASGDLLEAQIVK;KAEVTLDGVWPTDK;ITNEKGECVVSDFTIGR;SVTADPLDYR;WLSHTAAPQIEEEVSLTR;SQLFDGLDDDEPSLANGAFMPK;SLEELRLEDYQANR;DSEDLASPSDYPENGER;GFLEDLAPPER;LCVPAEWIHEAK;ASLLADEEDADMVLDQR;SLVGGLLQSK;ELDSQLDEPSEYVQILER;LDEDLQLYQTPLELK;LPMPEDYALEELR	56	56	12.1.1.1328.21;10.1.1.1554.18;6.1.1.1412.4;5.1.1.1248.9;11.1.1.1318.21;8.1.1.1033.18;11.1.1.1472.27;9.1.1.1193.28;11.1.1.1668.13;1.1.1.823.31;11.1.1.1711.21;10.1.1.1481.20;7.1.1.1000.21;5.1.1.1252.6;10.1.1.1593.26;11.1.1.1596.26;3.1.1.1291.20;10.1.1.1172.30;12.1.1.1466.9;11.1.1.1332.9;11.1.1.1202.24;6.1.1.1520.29;10.1.1.1597.29;7.1.1.1518.28;12.1.1.1728.26;10.1.1.1086.6;10.1.1.935.14;12.1.1.1732.…	61	1.44544	0.0659921	64	1.18032	0.193574	62	1.45881	0.0896812	62	1.83654	0.0338843	65	1.48594	0.109806	63	1.85353	0.0471853	59	1.33045	0.129325	62	1.10662	0.28462	60	1.38038	0.17474	1.47899	0.255764	0.0338843	0.202791
41.41	F8UV46	Far upstream element binding protein 3	FUBP3	58354.8	548	51.64	21	19	IQIASESSGIPERPCVLTGTPESIEQAK;GVPQQIEVAR;RPLDDGVGNQLGALVHQR;MGGGSIEVSVPR;IQFKPDDGISPER;AELVQGQSAPVGMK;ITGDPFK;IDSIPHLNNSTPLVDPSVYGYGVQK;SSGCFPNIAAK;MVMIQDGPLPTGADKPLR;CQHAAHVISELILTAQER;EMVLEIIR;GDWSVGTPGGIQEITYTVPADK;VGLVIGK;AEGFVDALHR;IQIASESSGIPERPCVLTGTPESIEQAKR;AVITEEFKVPDK;LLGQIVDR;NGPGFHNDVDGSSTIQELLIPASK	64	40	9.1.1.1076.28;9.1.1.1012.22;12.1.1.1472.25;12.1.1.975.31;8.1.1.900.27;12.1.1.1467.26;3.1.1.1134.25;10.1.1.868.18;2.1.1.1398.23;9.1.1.858.18;8.1.1.1427.3;10.1.1.878.20;5.1.1.1290.6;9.1.1.1080.22;2.1.1.1015.2;3.1.1.1138.27;11.1.1.1004.25;3.1.1.1302.12;2.1.1.1363.17;11.1.1.1021.2;7.1.1.888.20;5.1.1.1121.14;12.1.1.1037.3;5.1.1.1548.13;12.1.1.1261.30;10.1.1.864.19;2.1.1.1364.28;10.1.1.836.22;11.1.1.14…	48	1.47231	0.0100006	48	1.64437	0.00378566	48	1.39316	0.0243931	48	1.30617	0.084285	48	1.44544	0.0353068	48	1.22462	0.177888	48	1	0.228752	48	1.13763	0.124963	48	0.928966	0.42975	1.30649	0.233306	0.00378566	0.0514208
41.39	I3LFQ5	6-phosphofructokinase	PFKL	85923	783	38.83	24	19	EQWWLNLR;AILWMSEK;GQVQEVGWHDVAGWLGR;SFENNWNIYK;AVAFSPVTELKEDTDFEHR;ISMADYVSGELEHVTRR;TNFSLAILNVGAPAAGMNAAVR;FDEAIQLR;LAAAYNLVQR;IMEVIDAITTTAQSHQR;ISMADYVSGELEHVTR;LPLMECVQMTK;RFDEAIQLR;SEWGSLLAELVSEGR;LNIIIIAEGAIDR;CHEYYTTEFLYNLYSSEGR;TNVLGHLQQGGAPTPFDR;ATVDLEKLR;VFANAPDSACVIGLQK	132	94	7.1.1.1436.12;2.1.1.1573.6;7.1.1.1471.7;6.1.1.1645.17;3.1.1.1058.31;5.1.1.1419.13;10.1.1.1266.8;10.1.1.1266.2;8.1.1.1487.14;5.1.1.1185.23;9.1.1.1612.30;9.1.1.1608.30;2.1.1.1561.8;9.1.1.1628.31;12.1.1.2027.5;6.1.1.1586.6;6.1.1.1634.14;5.1.1.1181.24;6.1.1.1346.26;5.1.1.1376.23;6.1.1.1488.3;5.1.1.1411.9;7.1.1.1281.18;7.1.1.1440.15;7.1.1.2002.14;2.1.1.1581.5;6.1.1.2164.10;9.1.1.1741.10;3.1.1.1502.8;8…	92	0.524808	0.00750913	92	0.524808	0.00692225	92	0.765597	0.418567	94	0.772681	0.0516119	94	0.787046	0.0480172	94	1.15878	0.943002	90	0.47863	0.00750305	88	0.483059	0.0106654	89	0.711214	0.325592	0.701904	0.21916	0.00692225	0.0789319
41.36	Q29099	Polypyrimidine tract-binding protein 1	PTBP1	59854.8	557	55.48	21	2	MDGIVPDIAVGTKR;MDGIVPDIAVGTK	178	18	3.1.1.1284.28;12.1.1.1654.13;3.1.1.1513.11;2.1.1.1566.15;3.1.1.1288.27;12.1.1.1662.19;2.1.1.1570.11;3.1.1.1284.27;2.1.1.1338.26;2.1.1.1342.21;4.1.1.1216.26;3.1.1.1280.22;4.1.1.1212.23;3.1.1.1509.15;2.1.1.1346.24;12.1.1.1658.18;2.1.1.1574.14;2.1.1.1578.20	0	0	-	0	0	-	0	0	-	0	0	-	0	0	-	0	0	-	0	0	-	0	0	-	0	0	-	0	--	--	--
41.35	I3LS04	Uncharacterized protein	ACTN1	54687.1	476	61.13	27	21	ETADTDTADQVMASFK;TGMMDTDDFR;IVQTYHVNMAGTNPYTTITPQEINGK;QFGAQANVIGPWIQTK;IDQLEGDHQLIQEALIFDNKHTNYTMEHIR;DYETATLSEIK;IMSIVDPNR;ICDQWDNLGALTQK;IDQLEGDHQLIQEALIFDNK;ILAGDKNYITVDELRR;ILAGDKNYITVDELR;LLETIDQLYLEYAKR;IVQTYHVNMAGTNPYTTITPQEINGKWDHVR;QKDYETATLSEIK;KQFGAQANVIGPWIQTK;LAILGIHNEVSK;LLETIDQLYLEYAK;SIVNYKPK;ISIEMHGTLEDQLSHLR;GISQEQMNEFR;ACLISMGYNMGEAEFAR	217	114	5.1.1.1810.24;5.1.1.1462.12;7.1.1.993.23;7.1.1.1311.11;11.1.1.1764.16;7.1.1.1123.29;6.1.1.1436.28;12.1.1.1741.24;2.1.1.1387.12;5.1.1.1364.25;11.1.1.1772.5;9.1.1.1199.16;4.1.1.1169.21;6.1.1.1508.15;3.1.1.1051.10;11.1.1.1763.3;7.1.1.948.23;6.1.1.2193.6;3.1.1.1253.2;8.1.1.1270.9;12.1.1.1731.14;7.1.1.1307.12;11.1.1.1758.21;5.1.1.1806.25;8.1.1.1266.11;8.1.1.2034.6;7.1.1.1011.23;2.1.1.1395.10;11.1.1.17…	108	1.09648	0.985331	109	0.990832	0.859748	109	0.794328	0.0297083	108	0.963829	0.957478	109	0.870964	0.803912	108	0.698232	0.025444	108	0.608135	0.896111	109	0.549541	0.744918	109	0.452898	0.0214867	0.794482	0.218863	0.0214867	0.160798
41.25	F1RYA3	cysteinyl-tRNA synthetase	CARS	93918.5	829	35.34	21	21	QNYLFER;SYVSFDILR;FPHHDNELAQSEAYFENDCWVR;SPNDFALWK;DLLSDWLDSTHGSEVTDNSIFSQLPK;QLSGPPADAQLFHVAR;FLNEFFLNVK;TALEEMR;LVDRDTLLR;VSEYVPEIVDFVQK;VQVLLAEAK;EKQPSAAQLLEDVHAALQPFAAK;IMDNGYGYASNGSVYFDTVK;SYVQGFSLSQADVDAFR;LEDHEGLPTVVK;FWEAEFHKDMEALNVLPPDVLTR;ALQEGEGDLSISAER;ALVSQCNLYTAAR;AAEPLEEAVR;HVDAILGGPQATGPPCGPPASR;QPSAAQLLEDVHAALQPFAAK	56	56	4.1.1.1806.29;5.1.1.1987.11;5.1.1.1994.6;2.1.1.1810.3;3.1.1.857.24;4.1.1.833.27;4.1.1.1164.3;9.1.1.1785.2;3.1.1.1102.23;2.1.1.1818.4;3.1.1.973.14;11.1.1.1517.25;5.1.1.1100.31;12.1.1.960.3;2.1.1.892.25;2.1.1.904.28;6.1.1.2149.12;3.1.1.1760.3;3.1.1.1098.22;4.1.1.882.31;6.1.1.1570.13;5.1.1.2008.8;4.1.1.781.21;3.1.1.977.14;4.1.1.1166.22;10.1.1.1239.7;5.1.1.2001.16;4.1.1.1811.13;9.1.1.1781.4;8.1.1.201…	65	0.77983	0.275268	65	0.887156	0.805604	65	0.946237	0.480748	65	0.887156	0.48873	65	1.00925	0.869961	65	1.07647	0.765065	65	0.92045	0.785514	65	1.04713	0.558382	65	1.11686	0.900802	0.980548	0.107768	0.275268	0.514776
41.21	F1SEQ7	family with sequence similarity 213 member A	FAM213A	25614.7	229	64.63	21	21	EKEFGDKVNPVSVLEAVR;ATLDYLEDIDLKTLEKEPK;GEIFLDEEKK;VNPVSVLEAVRK;DFQPYFK;LDELGVPLYAVVK;LGVWYNFFR;EFGDKVNPVSVLEAVR;SGGFSGNLEGEGFVLGGVFVVGPGK;DFQPYFKGEIFLDEEK;EKEFGDKVNPVSVLEAVRK;GEIFLDEEK;VNPVSVLEAVR;EEAADLSSLKPR;ATLDYLEDIDLK;TGAVIMAVR;MMFMGFVR;QGILLEHR;NEVKDFQPYFK;LDELGVPLYAVVKEQVK;KMMFMGFVR	216	215	5.1.1.1493.10;8.1.1.2083.17;2.1.1.1317.13;10.1.1.841.13;5.1.1.1489.11;4.1.1.1557.3;9.1.1.1465.5;8.1.1.2088.21;6.1.1.2277.20;8.1.1.993.9;4.1.1.796.18;9.1.1.859.9;5.1.1.1115.30;10.1.1.1470.26;11.1.1.888.10;7.1.1.2208.19;3.1.1.1393.14;11.1.1.1549.3;4.1.1.1808.10;9.1.1.1461.5;6.1.1.2362.15;8.1.1.989.10;8.1.1.1829.14;9.1.1.1457.4;6.1.1.2225.3;8.1.1.2103.10;5.1.1.1749.6;4.1.1.1521.6;7.1.1.2192.18;6.1.1…	222	1.75388	0.000939564	224	1.49969	0.00406935	193	4.61318	3.00342e-06	220	1.80302	0.000549311	221	1.5417	0.00241062	188	4.61318	4.15669e-06	204	1.44544	0.0186187	207	1.24738	0.0907115	173	3.7325	0.000682158	2.51624	1.418	3.00342e-06	0.000295769
41.05	F1RYY5	EPS8 like 2	EPS8L2	80038.6	713	38.15	20	20	IVENLGILTGPQLFSLNKDELR;SQPVHLPLTYESGPR;LLDVESQEELENFPLPTVR;IWTQEMLLQVNDQSLR;LEEVPAEQASLK;ESLEEEPR;SVSSPLLSR;ARPPSEAEFVDCFQK;VGLPVPLSEPGIHR;AWLEAK;HSQTVLNQLR;EMALWESLGETWTRPR;KGPAEGVLTLR;SEAIASVDDAIR;DTVGFLR;QHSGSELEEVMSK;FHSGWEPPLDVLQEAPWEVEGLAPAPVDEPAPGGRPSFR;VYSQLTVQK;EKIWTQEMLLQVNDQSLR;LSVLPPPQGPAPIPFQR	87	86	8.1.1.1108.23;6.1.1.1123.20;6.1.1.1116.23;5.1.1.1985.30;5.1.1.1989.29;9.1.1.974.24;8.1.1.1747.9;7.1.1.1726.8;7.1.1.1647.30;2.1.1.930.28;7.1.1.1131.23;8.1.1.1679.30;7.1.1.1723.13;7.1.1.1565.17;6.1.1.1121.17;9.1.1.978.24;2.1.1.1818.7;3.1.1.1370.25;7.1.1.1915.25;2.1.1.1809.8;5.1.1.1184.10;11.1.1.948.6;3.1.1.1764.9;3.1.1.808.17;3.1.1.810.25;6.1.1.1115.8;5.1.1.1088.29;7.1.1.1508.29;4.1.1.1822.26;6.1.1…	85	0.704693	0.208124	85	0.744732	0.286465	85	0.787046	0.195319	89	0.77983	0.456824	89	0.816582	0.586276	88	0.862979	0.434315	76	0.343558	0.100991	76	0.359749	0.156791	74	0.376704	0.0993334	0.653191	0.215912	0.0993334	0.343505
41	F1S9F3	leucine zipper and EF-hand containing transmembrane protein 1	LETM1	80997.5	721	39.53	20	20	LISLAAALDENR;AMYLPDTLSPADQLK;LEATLQEEEAIRQEHR;KLEEGGPVYSPPAEAAVR;QPEVPGVILPTEALR;DFSAFFQK;LGLAAEGSPAGETVISVAELISAMK;LLELQSIGTNNFLR;DAAPVLEGLKEEEITQEEIDLLSDACSK;LISLAAALDENRDGK;EIYVEESK;ADPLGCWTR;INIDDLVK;EAEPEVLAEAAPGGPAAERQPEVPGVILPTEALR;STLQTLPEIVAK;LFPNMLPSTFETQSVKEER;FLQDTIEEMALK;EAEPEVLAEAAPGGPAAER;VQQMIGQMDGLLAQLEASQEAGR;LFEDELTLDNLTRPQLVALCK	88	88	12.1.1.1279.20;7.1.1.1834.10;2.1.1.1190.12;6.1.1.2023.9;5.1.1.1865.24;4.1.1.1670.3;2.1.1.1191.5;3.1.1.1752.2;7.1.1.1366.18;8.1.1.981.29;3.1.1.1292.28;6.1.1.2023.8;5.1.1.1859.24;2.1.1.1004.31;8.1.1.2051.22;6.1.1.2027.10;3.1.1.1748.2;3.1.1.815.31;8.1.1.2048.3;7.1.1.1857.20;3.1.1.1288.29;3.1.1.1758.22;2.1.1.1360.16;3.1.1.1756.3;7.1.1.1775.23;2.1.1.1351.27;8.1.1.2050.23;7.1.1.1835.10;2.1.1.1359.31;8.…	92	1.28233	0.157932	92	1.40605	0.0416231	92	1.45881	0.107336	92	1.13763	0.436105	92	1.24738	0.148575	92	1.2942	0.323097	92	1.04713	0.178497	92	1.15878	0.048208	92	1.20226	0.142266	1.27051	0.130057	0.0416231	0.228295
40.69	F1RY04	Uncharacterized protein	UFL1	89448.2	792	36.74	22	22	NCIEIVNK;ELQELSSSIKDLVLK;TYLEVVR;TYDLPGNFLTQALTQR;HLQDAPEEFISELAEYLIKPLNK;ADAWEEIRR;IPEDQHTLLVK;TIKDLQEEVSNLYNNIR;VNIVDLQQVINVDLTHIENR;LAEEVNDKLQESGQVTISELCK;FFTDDTQAALTK;LITEEDLK;QLEVVHTLDGKEYITPAQISK;AVFVPDIYSR;FINDCVELFSEPMHQK;NNPVHLITEEDLK;ELQELSSSIK;LGIPDAVSYIK;TQSTWVDSFFR;HVQLVLGQLIDENYLDR;SIEDFLSCLDSAAEACDIMVK;IINGHFDLDNR	60	60	11.1.1.1111.3;11.1.1.965.12;2.1.1.1423.21;7.1.1.1029.22;10.1.1.1625.6;7.1.1.1765.26;5.1.1.1932.16;5.1.1.1931.14;8.1.1.1681.17;11.1.1.1742.19;9.1.1.1667.29;8.1.1.2010.12;5.1.1.1930.3;7.1.1.1025.19;9.1.1.1672.29;2.1.1.1179.28;8.1.1.1545.23;10.1.1.839.14;10.1.1.980.3;8.1.1.1685.11;9.1.1.857.12;8.1.1.1761.19;7.1.1.1760.24;6.1.1.1240.15;5.1.1.1273.21;8.1.1.1553.22;8.1.1.1549.22;7.1.1.1651.18;4.1.1.122…	63	1.14815	0.671646	63	1.48594	0.161062	62	1.19124	0.801508	64	0.946237	0.952779	63	1.22462	0.291916	62	0.990832	0.909296	59	0.698232	0.920802	59	0.963829	0.452647	58	0.765597	0.80494	1.0647	0.244002	0.161062	0.42476
40.61	F1RPW9	Elongation factor 1-gamma	EEF1G	50311.5	439	52.16	23	23	KLDPGSEETQTLVR;AAAPAPEEELDECEQALAAEPK;EEELDECEQALAAEPK;ALIAAQYSGAQVR;EELDECEQALAAEPK;MAQFDAK;VLSAPPHFHFGQTNHTPEFLR;KAAAPAPEEELDECEQALAAEPK;AVLGEVK;STFVLDEFKR;STFVLDEFK;VTLADITVVCTLLWLYK;FPEELTQTFMSCNLITGMFQR;LDPGSEETQTLVR;QVLEPSFR;TFLVGER;EYFSWEGAYQHVGK;WFLTCINQPQFR;GQELAFPLSPDWQVDYESYTWR;AKDPFAHLPK;AAGTLYTYPENWR;VLGLLDAHLK;LDECEQALAAEPK	157	157	11.1.1.1344.2;3.1.1.1065.6;1.1.1.1301.3;3.1.1.1051.9;12.1.1.1359.2;3.1.1.812.23;5.1.1.1970.21;2.1.1.1264.30;6.1.1.1236.31;3.1.1.1077.25;6.1.1.1231.8;3.1.1.1055.8;4.1.1.1776.20;7.1.1.989.25;6.1.1.1228.28;2.1.1.1389.16;7.1.1.1756.6;3.1.1.971.10;2.1.1.888.10;4.1.1.1023.31;2.1.1.844.23;3.1.1.845.14;5.1.1.1971.27;8.1.1.1056.27;6.1.1.2114.24;6.1.1.1183.29;4.1.1.1011.21;8.1.1.925.26;12.1.1.1455.16;2.1.1…	155	1.51356	0.00341084	155	1.07647	0.195352	140	3.16228	2.42051e-05	156	1.58489	0.00184776	156	1.11686	0.123331	141	3.25087	1.34906e-05	131	0.608135	0.387289	130	0.420727	0.772045	116	1.24738	0.0622735	1.58113	1.00999	1.34906e-05	0.000974245
40.41	F1SAF0	Dihydrolipoyl dehydrogenase	DLD	54218.9	509	53.63	20	20	AEVITCDVLLVCIGR;ADGSTEVINTK;AAQLGFK;KSDGNIDVSIEAASGGK;VGKFPFAANSR;SEEQLKEEGIEYK;VLGAHIIGPGAGEMINEAALALEYGASCEDIAR;ALTGGIAHLFK;ADQPIDADVTVIGSGPGGYVAAIK;GIEMSEVR;EANLAASFGK;SDGNIDVSIEAASGGK;LGADVTAVEFLGHVGGIGIDMEVSK;IPNIYAIGDVVAGPMLAHK;VCHAHPTLSEAFR;STDRVLGAHIIGPGAGEMINEAALALEYGASCEDIAR;NETLGGTCLNVGCIPSK;TVCIEKNETLGGTCLNVGCIPSK;TNADTDGMVK;RPFTQNLGLEELGIELDPR	177	177	10.1.1.897.4;12.1.1.1561.28;2.1.1.864.20;3.1.1.854.30;11.1.1.1015.27;5.1.1.1835.27;11.1.1.1550.23;5.1.1.2012.24;5.1.1.1824.21;2.1.1.900.20;4.1.1.1678.31;2.1.1.800.2;4.1.1.1453.16;7.1.1.1019.31;5.1.1.1877.20;3.1.1.858.16;6.1.1.2174.30;11.1.1.1160.31;5.1.1.2026.29;6.1.1.1054.15;2.1.1.901.30;7.1.1.1808.13;6.1.1.2015.9;12.1.1.1030.8;5.1.1.1942.24;6.1.1.2175.17;2.1.1.896.28;5.1.1.1643.14;4.1.1.703.28;…	155	2.42103	0.00673433	150	2.1677	0.013382	162	1.24738	0.391181	156	2.24905	0.026058	149	2.05116	0.049421	160	1.19124	0.810833	144	1.61436	0.0931142	140	1.47231	0.16284	150	0.870964	0.687514	1.7286	0.544697	0.00673433	0.077606
40.36	F1RT96	acyl-CoA synthetase family member 2	ACSF2	67477.8	609	47.29	20	20	GYCVMQGYWGDPQKTDEVIGQDKWYR;ALVFPK;GGENIYPAELEDFFHTHPQVQDVQVVGVKDNR;FLSCHDPINIQFTSGTTGSPK;YIVFVTDYPLTVSGK;MGEEICACIR;TGDIAVMDEQGFCR;VMPHTEAQIMNMETR;TLAELNTPGELCIR;GATLSHYNIVNNSNMIGER;IPDKEALVVFHENIR;LTFAQLK;SSGEVDHTAPLPIGGLSYIQGNTK;ELVVAYGTTENSPVTFMNFPEDTMEQK;ELVVAYGTTENSPVTFMNFPEDTMEQKAESVGR;TQQYYNILK;EQVDKAAAGLLSIGLR;TVGWCLDATAQK;GGENIYPAELEDFFHTHPQVQDVQVVGVK;AAAGLLSIGLR	72	71	2.1.1.1021.14;5.1.1.1502.9;3.1.1.956.26;7.1.1.1032.18;2.1.1.1004.26;6.1.1.1671.15;2.1.1.1517.19;2.1.1.1635.8;2.1.1.1772.30;3.1.1.1138.31;12.1.1.1322.24;8.1.1.1757.31;8.1.1.1761.7;6.1.1.1390.28;8.1.1.1756.7;2.1.1.1004.7;12.1.1.1330.27;2.1.1.1247.25;4.1.1.887.26;3.1.1.1142.30;8.1.1.1766.31;3.1.1.1317.17;2.1.1.1637.20;6.1.1.1561.29;2.1.1.1639.8;9.1.1.1317.9;9.1.1.1313.10;4.1.1.1074.31;3.1.1.1719.31;…	72	1.18032	0.104988	72	1.10662	0.0601421	72	1.31826	0.1813	72	1.48594	0.000309795	72	1.38038	0.00131112	72	1.6293	0.00307087	69	0.895365	0.834453	70	0.831764	0.893918	70	1.02802	0.909171	1.2277	0.269099	0.000309795	0.00913156
40.29	I3LLU0	Glycerol-3-phosphate dehydrogenase [NAD(+)]	GPD1L	38224.2	351	66.38	20	20	TIEELEKEMLNGQK;LTDIINNDHENVK;GQVSTATFLESCGVADLITTCYGGR;KLTDIINNDHENVK;ITVVDDADTVELCGALK;ICDEITGR;VCIVGSGNWGSAVAK;NIVAVGAGFCDGLR;DALGITLIK;LGLMEMIAFAR;VMENGLLFK;DADLLVFVIPHQFIHR;VAEAFAR;LPENVVAVANLGEAVK;GIDEGPEGLK;FCETTIGSK;LISDIIR;LQGPQTAAEVYR;ELLQTPNFR;MWVFEETVNGR	97	96	5.1.1.929.12;2.1.1.1500.9;7.1.1.924.12;9.1.1.1400.22;9.1.1.1389.18;8.1.1.1514.20;4.1.1.1013.18;5.1.1.1561.13;4.1.1.924.20;4.1.1.920.23;10.1.1.798.28;9.1.1.1414.23;4.1.1.925.22;4.1.1.1084.18;5.1.1.1372.2;4.1.1.1354.12;8.1.1.941.28;5.1.1.1289.4;9.1.1.814.30;6.1.1.1560.3;4.1.1.1017.16;6.1.1.1987.21;4.1.1.1116.25;8.1.1.1513.20;9.1.1.1638.2;6.1.1.1612.4;7.1.1.1435.5;12.1.1.2027.6;3.1.1.994.22;8.1.1.95…	79	1.58489	0.0304552	80	1.31826	0.053197	79	1.31826	0.38117	79	1.49969	0.123117	80	1.25892	0.196694	78	1.25892	0.861856	66	0.420727	0.783735	66	0.356451	0.639521	65	0.363078	0.195609	1.06069	0.50841	0.0304552	0.194348
40.29	I3LQN4	prohibitin 2	PHB2	33387.2	299	72.24	20	20	LLLGAGAVAYGIR;DLAGRLPSGPR;AQNLKDLAGR;MLGEALSK;LGLDYEER;VLPSIVNEVLK;IGGVQQDTILAEGLHFR;IVQAEGEAEAAR;ESVFTVEGGHR;VLSRPNAMELPSMYQR;DLQMVNISLR;AQVSLLIR;FNASQLITQR;IPWFQYPIIYDIR;AQFLVEK;IYLTADNLVLNLQDESFTR;QKIVQAEGEAEAAR;AKDFSLILDDVAITELSFSR;EYTAAVEAK;MLGEALSKNPGYIK	194	194	6.1.1.1903.2;4.1.1.1040.8;12.1.1.1553.15;6.1.1.1045.22;2.1.1.855.28;5.1.1.1140.26;11.1.1.870.11;5.1.1.1315.17;9.1.1.1436.3;5.1.1.1044.10;6.1.1.1625.16;4.1.1.1107.14;4.1.1.1099.17;7.1.1.1727.27;5.1.1.907.8;7.1.1.2023.6;9.1.1.1431.16;7.1.1.1723.2;3.1.1.1326.8;12.1.1.898.9;5.1.1.1307.17;12.1.1.1033.19;3.1.1.1342.8;5.1.1.1097.17;6.1.1.2171.8;5.1.1.2037.2;6.1.1.1300.28;5.1.1.1093.18;10.1.1.1660.2;12.1…	158	2.0893	0.00515638	156	2.42103	9.66994e-05	138	5.05825	2.89841e-05	158	1.88799	0.0158224	155	2.18776	0.000306434	138	4.57088	8.97405e-05	133	0.717794	0.459178	131	0.855067	0.119861	115	1.65959	0.0414498	2.42551	1.49773	2.89841e-05	0.0016101
40.26	F1RVN1	NADH:ubiquinone oxidoreductase core subunit V1	NDUFV1	50569.4	464	60.78	21	21	MQQFALQHQAR;LKPPFPADVGVFGCPTTVANVETVAVSPTICR;YLVVNADEGEPGTCKDREIIR;GPDWILGEVK;LVEGCLVGGR;LIEFYK;EGVDWMNK;GEFYNEASNLQVAIR;IFTNLYGR;YLVVNADEGEPGTCK;YLVVNADEGEPGTCKDR;EILLKGPDWILGEVK;GDARPAEIDSLWEISK;AAYIYIR;QIEGHTICALGDGAAWPVQGLIR;HAGGVIGGWDNLLAVIPGGSSTPLIPK;GAGAYICGEETALIESIEGK;GGAGFPTGLK;NACGSGYDFDVFVVR;LFNISGHVNHPCTVEEEMSVPLKELIEK;EAYEAGLIGK	124	124	7.1.1.1789.30;7.1.1.1576.26;2.1.1.1381.28;3.1.1.793.15;2.1.1.1320.4;2.1.1.893.27;6.1.1.1757.17;9.1.1.1867.26;6.1.1.1752.23;7.1.1.1949.11;12.1.1.1391.2;11.1.1.1348.27;8.1.1.1814.31;3.1.1.1320.27;12.1.1.970.27;3.1.1.1119.12;10.1.1.1823.21;8.1.1.1947.19;7.1.1.1915.19;4.1.1.1559.13;5.1.1.1763.2;5.1.1.1760.17;8.1.1.1822.31;2.1.1.1385.19;6.1.1.1753.5;5.1.1.1054.9;2.1.1.1382.4;12.1.1.1965.11;9.1.1.1855.…	102	1.49969	0.0189038	102	1.34276	0.046761	102	1.39316	0.0602006	102	1.5417	0.034451	101	1.39316	0.0815985	102	1.43219	0.103884	102	1.24738	0.130904	101	1.11686	0.29221	101	1.1695	0.400122	1.3725	0.144538	0.0189038	0.150848
40.19	F1RMA3	cell cycle and apoptosis regulator 2	CCAR2	102006	917	34.57	21	21	ILLTLGLR;ADSWVEKEEPAPSN;SPAPPLLHVAALGQK;LTPLQLEMQR;CCMLFVDDMAEPR;VVTQNICQYR;FAEFQYLQPGPPR;SLQYSRPEGPDGGLPEEALFGNLDLLPPPGK;AAYNPGQAVPWNAVK;FSATEVTNK;KEEEAVLVGGEWSPSLDGLDPK;VAETAPPPQEVPAETEPTEQAADASEQAADTSK;TLAAEMQELR;QGILGAQPQLIFQPHR;GLVSHNGSLIDVGNLLQR;SVASNQSEMEFSSLQDMPK;VHLTPYTVDSPTCDFLELQR;VQTLSNQPLLK;VLLLSSPGLEELYR;MLLSLPEK;GDPQVLVR	69	69	5.1.1.1220.21;4.1.1.1645.19;12.1.1.1648.2;7.1.1.1788.21;9.1.1.1080.13;6.1.1.1644.8;7.1.1.1783.23;5.1.1.1283.20;4.1.1.999.31;7.1.1.1110.19;4.1.1.998.24;7.1.1.1114.2;5.1.1.1468.27;3.1.1.1723.16;8.1.1.1505.31;7.1.1.1520.14;4.1.1.918.30;4.1.1.1649.21;6.1.1.1698.10;12.1.1.940.30;11.1.1.1364.28;8.1.1.1327.16;9.1.1.1386.20;4.1.1.807.31;7.1.1.869.12;12.1.1.944.28;3.1.1.985.30;12.1.1.1381.28;8.1.1.1331.12…	68	0.654636	0.00266016	68	0.60256	0.000671773	68	0.642688	0.00236061	68	0.679204	0.0184374	68	0.625173	0.00491247	68	0.666807	0.0164763	65	0.285759	0.00660647	65	0.258226	0.00131839	65	0.272898	0.0118176	0.530159	0.187883	0.000671773	0.0155657
40.17	B9TSQ2	HLA-B-associated protein 1	BAT1	48990.9	428	47.66	20	10	VNIAFNYDMPEDSDTYLHR;FMQDPMEIFVDDETKLTLHGLQQYYVK;HFILDECDKMLEQLDMR;NCPHIVVGTPGR;KFMQDPMEIFVDDETKLTLHGLQQYYVK;VAVFFGGLSIK;KFMQDPMEIFVDDETK;FMQDPMEIFVDDETK;QVMMFSATLSK;CIALAQLLVEQNFPAIAIHR	97	37	5.1.1.2004.16;7.1.1.1277.5;12.1.1.1847.17;12.1.1.1410.7;12.1.1.1406.19;2.1.1.1798.14;12.1.1.880.18;3.1.1.1283.24;12.1.1.1567.9;12.1.1.1410.18;12.1.1.1855.14;12.1.1.1811.2;8.1.1.1318.28;12.1.1.1300.25;12.1.1.1807.3;12.1.1.1798.2;5.1.1.2025.21;7.1.1.1584.10;12.1.1.1414.20;2.1.1.1344.24;8.1.1.1314.8;3.1.1.1279.25;12.1.1.1529.9;7.1.1.1281.7;2.1.1.1481.3;12.1.1.1563.7;12.1.1.2024.16;12.1.1.1288.22;2.1…	33	1.20226	0.237043	33	0.981748	0.891017	25	4.83059	0.00154477	32	1.24738	0.190568	33	0.990832	0.717693	24	4.61318	0.00136572	27	0.448745	0.595761	27	0.346737	0.171887	20	1.85353	0.152562	1.86768	1.69614	0.00136572	0.0256177
39.86	X5F441	3-hydroxy-3-methylglutaryl-coenzyme A synthase 1	-	57614.6	520	50.96	19	19	LEDTYFDRDVEK;CYSVYR;EGNDKDFTLNDFGFMVFHSPYCK;ASSELFNQK;VTQDATPGSALDK;IGMFSYGSGLAATLYSLK;MLLNDFLNDQNR;MLLNDFLNDQNRDK;LSIECYLSALDR;DVGIVALEIYFPSQYVDQAELEKYDGVAAGR;TCVAPDVFTENMK;YTIGLGQAK;NESTLDEGVELVHSSTATEHIPSPAK;LPATAAEPEVAVISNGEH;LEVGTETIIDKSK;NSIYSGLEAFGDVK;NSLSYDCIGR;MGFCTDREDINSLCMTVVQNLMER;LEVGTETIIDK	64	64	8.1.1.1961.28;7.1.1.1061.16;9.1.1.795.30;7.1.1.1937.31;11.1.1.1177.13;8.1.1.1793.21;10.1.1.1059.15;9.1.1.917.21;8.1.1.1242.8;7.1.1.1228.29;7.1.1.1758.20;7.1.1.1257.24;5.1.1.1362.17;8.1.1.1957.28;6.1.1.1432.30;4.1.1.1830.18;6.1.1.1616.28;6.1.1.1799.20;2.1.1.899.28;6.1.1.1449.31;7.1.1.1528.22;2.1.1.901.7;9.1.1.1053.5;6.1.1.2124.25;9.1.1.790.27;2.1.1.900.29;7.1.1.1941.28;9.1.1.1772.17;9.1.1.752.19;5…	58	1.75388	0.000848522	58	1.40605	0.0148497	58	1.41906	0.0210714	58	1.44544	0.0439578	58	1.15878	0.367287	58	1.1695	0.454309	58	0.981748	0.045355	58	0.794328	0.422575	58	0.801678	0.484649	1.23612	0.321922	0.000848522	0.0180228
39.75	A0A0B8RVZ5	Carnitine palmitoyltransferase 1A (Liver)	CPT1A	88193.8	772	32.64	23	1	IPGEETDTIQHLR	60	3	7.1.1.965.9;7.1.1.969.8;7.1.1.973.7	3	1.04713	0.902354	3	1.18032	0.69053	3	1.04713	0.918052	3	1.05682	0.897634	3	1.19124	0.686759	3	1.0666	0.913298	3	1.45881	0.517401	3	1.6293	0.412605	3	1.45881	0.525953	1.25938	0.221136	0.412605	0.5833
39.72	F1SI88	Beta-hexosaminidase	HEXA	60649.6	529	41.02	20	20	TEIEDFPR;ALLSAPWYLNHITYGPDWK;EVIEYAR;GVQAQPLSVGYCDVEFEQT;EMELVTLAGFR;AVTNLDFAFKR;HYLPLASILDTLDVMAYNK;GYVVWQEVFDNKVK;DVKEVIEYAR;GYVVWQEVFDNK;RGVQAQPLSVGYCDVEFEQ;KLESFYIQTLLGIVSGYGK;SSAAQVGCSVLDEAFQR;EVYMVEPLAFEGTPEQK;GLLLDTSR;AVTNLDFAFK;GLETFSQLIWK;ALVIGGEACMWGEYVDSTNLVPR;SNPDIQNFMK;GVQAQPLSVGYCDVEFEQ	80	80	5.1.1.1650.12;4.1.1.1478.6;4.1.1.1351.3;5.1.1.1674.7;9.1.1.1209.23;9.1.1.1668.8;4.1.1.1489.27;3.1.1.866.15;7.1.1.1747.2;5.1.1.1642.16;6.1.1.1055.15;4.1.1.1448.8;8.1.1.1780.4;9.1.1.1664.26;12.1.1.1449.30;8.1.1.1470.30;11.1.1.1445.29;8.1.1.1086.10;8.1.1.1466.30;3.1.1.1560.27;3.1.1.1560.5;9.1.1.1145.31;10.1.1.905.10;4.1.1.1456.9;4.1.1.1452.13;3.1.1.1218.25;5.1.1.1646.15;4.1.1.1482.6;9.1.1.1335.30;10…	70	0.879022	0.821087	74	0.597035	0.235263	70	1.67494	0.042264	71	1.38038	0.226288	75	0.928966	0.830882	71	2.53513	0.00316749	64	0.809096	0.744499	68	0.529663	0.457953	65	1.47231	0.0902138	1.22211	0.638067	0.00316749	0.0451472
39.64	F1RGC9	proteasome 26S subunit, non-ATPase 13	PSMD13	42867.1	376	53.46	20	20	LNIGDLQVTK;QWLIDTLYAFNSGNVER;LYENFISEFEHR;LEFWCTDVK;TAWGQQPDLAANEAQLLR;SSDEAVILCK;DTDRQWLIDTLYAFNSGNVER;ETIEDVEEMLSSLPGVTSVHSR;QLTFEEIAK;QMTDPNVALTFLEK;DLPVSEQQER;FLGCVDIK;ITVNEVELLVMK;TAWGQQPDLAANEAQLLRK;ALSVGLVK;LEELYTK;VLDLQQIR;FLGCVDIKDLPVSEQQER;FYDLSSK;SMEMLVEHQAHDILT	91	91	4.1.1.1756.4;12.1.1.1054.20;3.1.1.1653.3;4.1.1.1590.2;9.1.1.1038.27;2.1.1.1168.4;8.1.1.1844.22;3.1.1.1111.6;3.1.1.1036.5;9.1.1.1025.20;3.1.1.1837.4;3.1.1.1661.3;4.1.1.1226.2;12.1.1.1388.31;11.1.1.1342.28;9.1.1.1310.13;3.1.1.1110.27;11.1.1.1445.7;5.1.1.1917.7;11.1.1.1453.4;2.1.1.1724.3;2.1.1.1796.18;3.1.1.1739.20;10.1.1.1298.6;3.1.1.1899.12;10.1.1.1294.6;12.1.1.1392.31;7.1.1.957.28;3.1.1.1536.2;5.…	88	0.809096	0.391658	87	0.731139	0.0501325	87	0.912011	0.20164	89	0.711214	0.322388	88	0.648634	0.03785	88	0.787046	0.151105	86	0.510505	0.0732918	84	0.465586	0.00364174	84	0.570164	0.0566335	0.694981	0.147148	0.00364174	0.0500942
39.63	F1RT62	integrin subunit alpha 3	ITGA3	117361	1052	28.52	21	21	QPQQVIHGEK;CQTLDLLLMDNVR;AAFVSEQGQR;TGAVYLCPLTANKDDCK;YLLLAGAPR;KEEVGGAVYVFMNQAGTSFPDDPSLLLHGPSR;ECGQDNKCDSNLQMR;VTSWATLFLR;SDPSHHIIEDMWLGVTVASQGPAGR;ELQAQLQLSTSSHQDDLRPK;LQSFFGGTVMGESGMK;GNSYMIQR;HQHVGAVFLLSQEAGGDLR;EAKNPGSLFGYSVALHR;SQPSETERLTDDY;NPGSLFGYSVALHR;TGAVYLCPLTANKDDCKR;LGLPGLATFGYSLSGR;MDVDENFYPDLLVGSLSDR;QLDPGGGQGPPPITLAAAK;FNLDTQFLVVK	85	85	2.1.1.1812.24;12.1.1.1811.25;2.1.1.1808.16;9.1.1.763.25;2.1.1.1800.31;5.1.1.1126.13;12.1.1.1819.18;6.1.1.1760.6;5.1.1.1686.20;8.1.1.1892.24;12.1.1.1819.19;3.1.1.1759.31;2.1.1.1680.13;8.1.1.1592.7;12.1.1.1819.17;4.1.1.1680.31;12.1.1.1895.10;7.1.1.1226.10;7.1.1.1222.9;11.1.1.1008.19;3.1.1.1290.30;4.1.1.1493.19;12.1.1.1444.30;4.1.1.1485.23;2.1.1.1784.30;7.1.1.1864.25;9.1.1.1132.15;7.1.1.1860.26;6.1.…	73	0.809096	0.771433	73	1.05682	0.381897	74	0.717794	0.191142	73	0.787046	0.281542	73	1.03753	0.935586	74	0.704693	0.0426298	67	0.539511	0.184612	67	0.698232	0.891208	68	0.474242	0.0494593	0.771832	0.195949	0.0426298	0.230605
39.44	I3LIN8	Core histone macro-H2A	H2AFY	39101	368	66.3	20	17	AASADSTTEGTPADGFTVLSTK;GKLEAIITPPPAK;AGVIFPVGR;EFVEAVLELR;HILLAVANDEELNQLLK;KGGKEFVEAVLELR;SIAFPSIGSGR;GVTIASGGVLPNIHPELLAK;NCLALADDK;GGKEFVEAVLELR;LQVVQADIASIDSDAVVHPTNTDFYTGGEVGNTLEK;AISSYFVSTMSSSIK;SLFLGQK;NGPLEVAGAAVSAGHGLPAK;GKLEAIITPPPAKK;FVIHCNSPVWGADKCEELLEK;QTAAQLILR	105	95	3.1.1.1192.25;6.1.1.1634.23;4.1.1.891.24;7.1.1.1091.7;4.1.1.1597.7;7.1.1.1095.8;5.1.1.1033.24;12.1.1.1947.30;6.1.1.1787.19;8.1.1.1478.8;6.1.1.1639.25;4.1.1.887.21;5.1.1.1076.22;4.1.1.1131.22;8.1.1.1125.11;4.1.1.807.18;6.1.1.1637.26;3.1.1.1499.7;3.1.1.1662.6;5.1.1.1152.20;6.1.1.1633.25;3.1.1.1189.9;6.1.1.1638.24;9.1.1.1479.14;7.1.1.1444.25;10.1.1.1056.29;5.1.1.1140.22;12.1.1.1809.20;9.1.1.1069.31;…	97	0.972747	0.87073	97	1.77011	0.00756782	97	1.21339	0.175691	97	1.02802	0.933748	97	1.87068	0.00641308	97	1.2942	0.153781	97	0.809096	0.754665	97	1.48594	0.0490952	97	0.990832	0.326744	1.29318	0.370578	0.00641308	0.0749
39.38	F1S530	60S ribosomal protein L5	RPL5	34353.4	297	49.49	21	20	VFGALK;RFPGYDSESK;HILGQNVADYMR;NNVTPDMMEEMYK;FPGYDSESK;YLIEEDEDAYKK;NNVTPDMMEEMYKK;EFNAEVHR;KHILGQNVADYMR;GAVDGGLSIPHSTK;YLIEEDEDAYKKQFSQYIK;GAVDGGLSIPHSTKR;QFSQYIK;VGLTNYAAAYCTGLLLAR;IEGDMIVCAAYAHELPK;TTTGNKVFGALK;ENPVYEK;DIICQIAYAR;VTNRDIICQIAYAR;YLIEEDEDAYK	127	126	11.1.1.1393.3;11.1.1.1372.20;5.1.1.1262.23;4.1.1.1061.17;6.1.1.1442.19;7.1.1.1004.6;10.1.1.1589.30;4.1.1.875.12;11.1.1.1376.18;2.1.1.1317.17;5.1.1.1148.14;7.1.1.1185.18;12.1.1.1390.20;12.1.1.1382.25;3.1.1.769.25;11.1.1.867.21;5.1.1.1084.14;6.1.1.1436.23;4.1.1.1053.13;11.1.1.1232.8;2.1.1.1321.19;12.1.1.1238.28;3.1.1.903.27;11.1.1.1388.18;7.1.1.1160.27;7.1.1.1084.24;5.1.1.1103.16;9.1.1.1589.31;12.1…	122	1.7378	0.0282967	119	2.12814	0.00876868	122	1.43219	0.0823814	121	1.33045	0.445373	118	1.64437	0.202189	121	1.10662	0.836212	91	0.409261	0.630204	89	0.49204	0.883001	91	0.363078	0.474495	1.20372	0.637573	0.00876868	0.0917746
39.31	A0A0B8RSC7	Proteasome (Prosome, macropain) 26S subunit, non-ATPase, 3	PSMD3	60965.9	534	40.82	19	19	SVFPEQANNNEWAR;AIQLEYSEAR;HDADGQATLLNLLLR;ISLADIAQK;VYEFLDKLDVVR;EMIDIYSTR;AIRDGVIEASINHEK;EQQDLEFAK;NYLHYNLYDQAEK;AIQLEYSEARR;ELDTVTLEDIKEHVK;EMAEDDDDSFP;LQLDSPEDAEFIVAK;ALDLVAAK;SLMPYFLLTQAVR;DFLLPFLEEPMDTEADLQFRPR;EMIDIYSTREPQLAFHQR;FNQVLDQFGEK;YLYYTGR	81	81	8.1.1.1866.4;8.1.1.981.25;1.1.1.1019.17;9.1.1.1364.17;12.1.1.1910.21;9.1.1.1368.31;2.1.1.1041.19;11.1.1.1327.8;10.1.1.911.30;10.1.1.1217.7;2.1.1.1120.10;5.1.1.957.29;10.1.1.1208.5;9.1.1.925.31;9.1.1.929.30;1.1.1.1069.13;1.1.1.1054.21;10.1.1.931.17;10.1.1.907.31;11.1.1.1029.31;2.1.1.1401.4;4.1.1.1267.3;7.1.1.1823.4;11.1.1.1054.23;10.1.1.1213.5;12.1.1.1112.23;8.1.1.1644.5;12.1.1.1015.25;2.1.1.1130.…	75	0.564937	0.0459241	74	0.963829	0.962589	73	1.19124	0.750462	75	0.564937	0.0646411	72	0.954993	0.902355	72	1.15878	0.626517	65	0.469894	0.273731	64	0.794328	0.589711	63	1.00925	0.372011	0.867645	0.267203	0.0459241	0.23917
39.28	F1SFE6	proteasome 26S subunit, ATPase 6	PSMC6	45854.6	403	57.82	20	20	HGEIDYEAIVK;EVDPLVYNMSHEDPGNVSYSEIGGLSEQIR;VGIIPPK;TLMELLNQMDGFDTLHR;LSDGFNGADLR;VVSSSIVDKYIGESAR;EVIELPLTNPELFQR;IHIDLPNEQAR;ADHDFVVQEDFMK;ALQSVGQIVGEVLK;DHQPCIIFMDEIDAIGGR;LLEHKEIDGR;VALDMTTLTIMR;ELREVIELPLTNPELFQR;AVASQLDCNFLK;GCLLYGPPGTGK;KIHIDLPNEQAR;DHQPCIIFMDEIDAIGGRR;NVCTEAGMFAIR;EMFNYAR	112	112	2.1.1.1524.4;2.1.1.1664.9;2.1.1.1163.10;2.1.1.1516.2;2.1.1.882.14;2.1.1.1528.4;7.1.1.1089.14;12.1.1.1235.13;9.1.1.763.5;9.1.1.1895.7;2.1.1.1106.25;10.1.1.920.15;8.1.1.1415.23;4.1.1.1526.25;2.1.1.1154.29;8.1.1.1611.20;5.1.1.1283.22;5.1.1.1279.21;8.1.1.1979.3;7.1.1.1097.25;4.1.1.1517.5;3.1.1.1451.2;5.1.1.1722.28;9.1.1.1528.26;3.1.1.896.10;12.1.1.955.20;2.1.1.1102.26;4.1.1.1078.3;7.1.1.963.6;5.1.1.1…	101	0.549541	0.26318	100	0.564937	0.31569	100	0.510505	0.0466894	103	0.787046	0.509091	104	0.816582	0.588318	103	0.731139	0.116396	98	0.704693	0.642091	97	0.744732	0.730171	96	0.660694	0.165116	0.686439	0.109892	0.0466894	0.241703
39.26	F1S814	phosphoglucomutase 1	PGM1	61619	562	43.59	19	19	IDNFEYSDPVDGSISR;TGEHDFGAAFDGDGDRNMILGK;TGEHDFGAAFDGDGDR;ILCEELGAPANSAVNCVPLEDFGGHHPDPNLTYAADLVETMK;VIFADGSR;ELEALISDR;YDYEEVEAEGANK;EAIQLIVR;IALYETPTGWK;IYQDPQVMLAPLISIALK;MMKELEALISDR;QEATLVVGGDGR;NIFDFNALK;FNISNGGPAPEAITDKIFQISK;FFGNLMDASK;TIEEYAICPDLK;LSLCGEESFGTGSDHIR;VDLGVLGK;NFFTRYDYEEVEAEGANK	55	55	6.1.1.1642.22;9.1.1.1065.13;10.1.1.1235.6;6.1.1.1646.6;9.1.1.1162.10;3.1.1.1016.9;2.1.1.1070.14;6.1.1.1642.5;12.1.1.2041.13;9.1.1.1238.12;9.1.1.1250.9;10.1.1.1227.10;10.1.1.1223.9;10.1.1.1219.8;9.1.1.1246.11;3.1.1.1020.8;10.1.1.1147.9;7.1.1.1274.30;7.1.1.1278.30;2.1.1.871.19;9.1.1.1066.16;7.1.1.1449.2;5.1.1.1866.2;5.1.1.932.25;10.1.1.932.20;9.1.1.1166.12;8.1.1.1289.12;3.1.1.1188.27;10.1.1.1093.27…	51	0.831764	0.611618	51	0.765597	0.478917	51	1.2942	0.260933	51	0.77983	0.32326	51	0.711214	0.237215	51	1.20226	0.516788	51	0.564937	0.0378885	51	0.515229	0.0261799	51	0.831764	0.588107	0.84781	0.260792	0.0261799	0.178924
39.26	I3LNB4	delta-1-pyrroline-5-carboxylate dehydrogenase, mitochondrial	ALDH4A1	56114.4	512	45.9	20	20	LYVPGSLWPQIK;LVDSTTSYGLTGAVFAQDKDVVR;AADMLSGPR;SADVDSVVSGTLR;SAFEYGGQK;YQVSPFNHGHK;TEAIPCVVGDEEVWTSDVR;ASGTNDKPGGPHYVLR;KEWDLKPVADR;WTSPQVIK;GRTEAIPCVVGDEEVWTSDVR;QVAQNLDHFR;FAVELEGQQPISVPPSTNSVVYR;STGSVVGQQPFGGAR;AIEAALAAR;IKVGDPAEDFGTFFSAVIDAK;AQVFLK;EATEMLR;NAAGNFYINDK;VGDPAEDFGTFFSAVIDAK	106	106	8.1.1.1153.24;3.1.1.1348.31;4.1.1.921.12;3.1.1.1007.11;5.1.1.2035.8;8.1.1.988.12;9.1.1.1534.7;8.1.1.1145.23;10.1.1.778.9;12.1.1.918.8;12.1.1.919.31;3.1.1.979.13;10.1.1.984.22;9.1.1.829.31;9.1.1.1011.23;9.1.1.772.29;9.1.1.833.31;11.1.1.898.10;10.1.1.785.18;3.1.1.991.13;3.1.1.890.26;11.1.1.896.31;9.1.1.1188.25;8.1.1.984.11;4.1.1.925.11;7.1.1.1627.5;3.1.1.1354.12;11.1.1.904.15;9.1.1.743.21;10.1.1.81…	95	1.7378	0.0177375	96	1.39316	0.127203	94	1.2942	0.251456	97	1.85353	0.0112056	97	1.48594	0.0862164	96	1.36773	0.178257	84	0.666807	0.214968	84	0.534564	0.765655	83	0.49204	0.988555	1.22428	0.512426	0.0112056	0.10742
39.21	F1SLR5	Chromodomain-helicase-DNA-binding protein 4	CHD4	217805	1912	16.06	24	24	FAEMEER;VELSPMQK;AIIRENEFSFEDNAIR;TVQTAVFLYSLYK;WQDIQNDPR;QPEYLDATGGTLHPYQMEGLNWLR;FAEVECLAESHQHLSK;FSWAQGTDTILADEMGLGK;NFEALNAR;IGVMSLIR;LLDRNQDETEDTELQGMNEYLSSFK;ENEFSFEDNAIR;LLEQALVIEEQLR;GPFLVSAPLSTIINWER;GSSGASVAAAAAAAVAVVESMVTATEVAPPPPPVEVPIRK;TYEIWHR;GNFLEIK;GGGNQVSLLNVVMDLKK;IDGGITGNMR;LLEQALVIEEQLRR;VGGNIEVLGFNAR;HLCEPGADGAETFADGVPR;NQDETEDTELQGMNEYLSSFK;QLEELLSDMK	52	52	5.1.1.1154.30;2.1.1.1644.15;7.1.1.1644.21;5.1.1.2026.12;2.1.1.1879.5;5.1.1.963.20;10.1.1.791.18;5.1.1.1641.24;4.1.1.1107.20;3.1.1.1796.14;5.1.1.1645.27;7.1.1.1877.2;12.1.1.1669.6;9.1.1.1897.24;5.1.1.1320.25;4.1.1.1113.25;3.1.1.1800.10;12.1.1.1070.16;4.1.1.1729.10;7.1.1.1870.2;6.1.1.1197.27;6.1.1.1488.28;12.1.1.1736.8;5.1.1.959.21;6.1.1.1201.28;9.1.1.1620.15;10.1.1.1142.7;11.1.1.896.18;4.1.1.1730.…	57	0.280543	6.89221e-06	57	0.549541	0.119817	55	0.452898	0.01521	59	0.37325	7.18783e-05	59	0.751623	0.490035	57	0.608135	0.102284	49	0.172187	9.69687e-07	49	0.325087	0.0273161	46	0.275423	0.00611413	0.428461	0.185802	9.69687e-07	0.000123578
39.07	I3LM93	transportin 1	TNPO1	101680	893	28.78	21	21	TLLENTAITIGR;GELQNWPDLLPK;ATVGILITTIASK;AHFQNFPNGVTDFIK;YSDIDIILLK;YSDIDIILLKGDVEEDETIPDSEQDIRPR;FSDQFPLPLKER;SLSGLILK;ALVMLLEVR;SITCWTLSR;FLQFFK;SECLNNIGDSSPLIR;LIPVLVNGMK;LCSLLDSEDYNTCEGAFGALQK;NQVGDENWR;GDVEEDETIPDSEQDIRPR;TQDQDENVALEACEFWLTLAEQPICK;QSSFALLGDLTK;ICEDSAEILDSDVLDRPLNIMIPK;SNILTLMYQCMQDK;FSDQFPLPLK	77	77	2.1.1.1708.25;9.1.1.1670.7;11.1.1.1147.28;12.1.1.1709.6;10.1.1.1010.29;2.1.1.1459.5;2.1.1.1905.13;4.1.1.1578.8;6.1.1.1470.27;6.1.1.1386.18;3.1.1.1396.24;9.1.1.1593.9;6.1.1.1303.25;8.1.1.1093.24;5.1.1.1481.23;5.1.1.1234.17;5.1.1.1784.8;2.1.1.1951.31;5.1.1.1299.25;5.1.1.1788.11;1.1.1.892.23;9.1.1.1675.7;11.1.1.1139.29;4.1.1.1585.23;6.1.1.1390.18;2.1.1.1458.25;2.1.1.1463.26;3.1.1.1845.11;10.1.1.1014…	84	1.13763	0.803722	84	0.946237	0.335223	82	1.34276	0.153419	85	1.13763	0.72306	85	0.937562	0.389582	83	1.35519	0.12693	78	0.501187	0.146443	77	0.428549	0.0220453	76	0.625173	0.702999	0.951301	0.347447	0.0220453	0.16273
39.03	F1SB38	Uncharacterized protein	-	75167.9	660	32.58	20	16	MEMTEMTGVSLKR;SLFPGLETK;EMLTADNLDIDNMR;DTMDAINLLSK;NKETSVAIEVIEDTK;QTQLNTTWLR;GSIAVEDNDIAAPVEEAKR;MEMTEMTGVSLK;VKPNIFSYMGTK;MDFSLPPSTYATMAIR;HGLTELDVGITK;YSDFIVHEIGK;YSDFIVHEIGKDGR;ETSVAIEVIEDTK;AITVQEIAVLK;ISEAYREMLTADNLDIDNMR	48	37	6.1.1.1248.29;8.1.1.1350.28;12.1.1.1258.9;11.1.1.1573.16;8.1.1.1250.20;6.1.1.1367.5;3.1.1.1263.27;5.1.1.1089.19;4.1.1.1188.23;11.1.1.1253.9;5.1.1.1468.10;3.1.1.955.26;8.1.1.1246.21;11.1.1.1143.4;7.1.1.1294.23;12.1.1.1157.7;2.1.1.1301.5;11.1.1.1139.3;3.1.1.1258.21;5.1.1.1210.4;8.1.1.1182.28;9.1.1.1216.28;5.1.1.1206.28;4.1.1.988.2;4.1.1.884.27;10.1.1.899.10;3.1.1.1254.20;12.1.1.1152.7;2.1.1.1652.19…	45	0.619441	0.232875	45	0.60256	0.129491	45	0.691831	0.345562	45	0.744732	0.394017	45	0.724436	0.235134	45	0.831764	0.551467	45	0.751623	0.910899	45	0.731139	0.811106	45	0.83946	0.708296	0.739265	0.0812821	0.129491	0.379367
38.95	F1S9A4	nucleobindin 2	NUCB2	50022	419	47.73	20	19	NEEDDMVEMEEER;IEPPDTGLYYDEYLK;DQLKEVWEETDGLDPNDFDPK;ELDLVSHHVR;LHDVNGDGFLDEQELEALFTK;LHDVNGDGFLDEQELEALFTKELEK;VYDPKNEEDDMVEMEEERLR;NEEDDMVEMEEERLR;LVTLEEFLK;LDSLQDTGIDHHALLK;NTQPVDSAKIEPPDTGLYYDEYLK;AATSDLEHYDKAR;AKLDSLQDTGIDHHALLK;VYDPKNEEDDMVEMEEER;QFDHLNHLNPDKFESTDLDMLIK;QVIDVLETDNHFR;QVIDVLETDNHFREK;QHDQLEAQKLEYHQVVQQMEQK;AATSDLEHYDK	123	122	6.1.1.2096.15;10.1.1.1342.30;2.1.1.1815.6;7.1.1.1570.30;7.1.1.1575.29;12.1.1.1018.11;11.1.1.1921.25;10.1.1.1339.14;12.1.1.894.2;9.1.1.1028.9;8.1.1.1261.19;2.1.1.1607.14;6.1.1.2116.10;12.1.1.1855.11;12.1.1.1851.12;11.1.1.1990.12;5.1.1.1957.2;9.1.1.1344.31;7.1.1.1921.17;10.1.1.987.7;12.1.1.1894.26;7.1.1.1913.14;12.1.1.1853.27;10.1.1.1349.14;2.1.1.1410.12;10.1.1.1852.2;12.1.1.1859.28;11.1.1.1934.5;1…	109	1.5417	0.162726	112	1.55597	0.0655998	109	1.2942	0.476008	107	1.57036	0.180433	111	1.57036	0.0739057	108	1.30617	0.442203	103	1.6293	0.0272245	106	1.6293	0.0320597	104	1.38038	0.774686	1.52419	0.13341	0.0272245	0.182889
38.89	F1S6V4	eukaryotic translation initiation factor 4 gamma 2	EIF4G2	105600	936	26.18	20	20	SDFFLEGPFMPPR;FLLQDTVELR;LEVDIPLVK;LDPSPQTIYK;LAEDAPNFDGPAAEGQPGQK;SLMDQYFAR;MDRDPLGGLADMFGQMPGSGIGTGPGVIQDR;TQTPPLGQTPQLGLK;MLEILEGK;LQDEFENR;VIILSLDR;LQPQITMIPPSAQPPR;LQDREWLTELFQQSK;VQLKDMGEDLECLCQIMR;DLGVFIPAPMAQGMR;MCSLMLSK;MLPEIDQNKDR;DMGEDLECLCQIMR;GVILLIVDK;ENPLLPEEEEQR	62	62	4.1.1.998.19;5.1.1.970.21;5.1.1.1471.15;3.1.1.848.31;2.1.1.893.29;9.1.1.823.16;6.1.1.1274.28;3.1.1.840.20;6.1.1.1648.20;3.1.1.1417.10;8.1.1.1933.13;6.1.1.1270.29;3.1.1.997.23;3.1.1.852.30;6.1.1.1644.22;9.1.1.876.25;6.1.1.1338.26;2.1.1.1810.12;4.1.1.1267.15;10.1.1.1594.22;7.1.1.1320.6;2.1.1.1488.12;4.1.1.1271.12;2.1.1.885.31;2.1.1.1359.15;2.1.1.1483.14;2.1.1.1806.20;8.1.1.1931.30;8.1.1.1631.23;11.…	68	1.1695	0.0303626	68	1.33045	0.0306677	64	1.65959	0.00536563	69	1.45881	0.00381168	69	1.64437	0.00385321	65	2.05116	0.000800556	64	0.737904	0.299936	64	0.831764	0.354941	60	1.05682	0.142141	1.35033	0.42474	0.000800556	0.0175192
38.88	Q2TJA5	Aldo-keto reductase	AKR1CL1	36758.1	322	60.56	19	19	LLFAVDHPYYPYSEEY;TIDGLNQNLR;IKENFQVFDFELPPEDMKTIDGLNQNLR;LNDGHLMPVLGLGTLVSEGVPK;QLEMILNKPGLK;LLEFCK;VIFDTVDLRDTWAALEK;SKDIVLVAYSALGSQR;WVEESNPYLLEDPVLNAIAKK;HIDAAYVYENEEEVGSALR;YKPVCNQVECHPYLNQSK;WVEESNPYLLEDPVLNAIAK;IKENFQVFDFELPPEDMK;HIDAAYVYENEEEVGSALREK;VIFDTVDLR;DIVLVAYSALGSQR;SIGVSNFNHK;DTWAALEK;VAIEVGYR	205	205	10.1.1.1720.4;9.1.1.922.3;5.1.1.1776.30;5.1.1.1772.30;3.1.1.1272.10;2.1.1.1843.19;8.1.1.1768.27;3.1.1.1563.7;6.1.1.1925.31;2.1.1.1870.10;8.1.1.1758.8;11.1.1.1983.21;7.1.1.1848.16;11.1.1.952.16;11.1.1.925.29;8.1.1.1842.6;2.1.1.1869.13;3.1.1.1567.7;2.1.1.1762.18;7.1.1.1289.20;2.1.1.1642.11;2.1.1.1758.16;2.1.1.1881.3;4.1.1.1751.15;5.1.1.1936.22;9.1.1.821.22;11.1.1.872.31;2.1.1.1634.9;9.1.1.1551.23;6…	202	0.691831	0.225446	201	0.711214	0.291196	199	0.816582	0.180384	201	0.772681	0.415594	200	0.794328	0.513558	198	0.92045	0.344499	172	0.387258	0.0605497	170	0.398107	0.138943	168	0.457088	0.0582624	0.672831	0.197126	0.0582624	0.26828
38.82	F1SED0	acyl-CoA dehydrogenase, short/branched chain	ACADSB	47605.2	432	56.94	19	19	LLTYNAAR;YAIQSLNK;ASSTCPVTLENAK;YYASEVAIQTTNK;SVIEGLFQQGLMGIETEPK;LLEAGRPFIK;ADKDGDYYVINGSK;GITCFLVDRDTEGLR;VPEANIVGQIGHGYK;CIEWMGAVGYTK;LATEQLGSFCLSEPSAGSDSFSLK;GITCFLVDR;IGTIYEGTSNIQLNTIAK;ASSTCPVTLENAKVPEANIVGQIGHGYK;KFAQEQIAPLVSK;TTNNGLSYSPLQTFTDEEMMIK;YGGTGASFFSSVLVIEELAK;FAQEQIAPLVSK;IFDFQGLQHQVAHTATQLEAAR	108	107	4.1.1.1284.14;9.1.1.1890.17;4.1.1.1468.26;11.1.1.1804.26;6.1.1.1351.6;12.1.1.1289.29;3.1.1.1540.11;7.1.1.1950.13;4.1.1.1098.13;7.1.1.883.31;11.1.1.1783.26;8.1.1.1999.17;4.1.1.1288.16;6.1.1.1459.11;7.1.1.1698.7;11.1.1.1806.5;6.1.1.1464.12;5.1.1.1284.21;7.1.1.1137.4;2.1.1.1167.11;11.1.1.1021.14;12.1.1.953.29;11.1.1.1735.27;12.1.1.1131.8;11.1.1.1808.29;10.1.1.1888.19;11.1.1.1022.31;12.1.1.1803.28;10…	85	1.51356	0.015969	85	1.2942	0.191685	85	1.14815	0.415372	85	1.31826	0.0627124	85	1.13763	0.50438	85	1.00925	0.875919	85	0.954993	0.625821	85	0.831764	0.430378	85	0.737904	0.200268	1.12476	0.248045	0.015969	0.137018
38.75	F1RST0	heat shock protein 105 kDa	HSPH1	96697.9	859	35.51	22	20	DLLNMYIETEGK;AGGIETIANEFSDR;LMNDMTAVALNYGIYKQDLPGLDEKPR;SVNEAMEWMNNVMNAQAK;FICEQDHQNFLR;SVLDAAQIVGLNCLR;LMNDMTAVALNYGIYK;VFEELGQR;QAYVDKLEELMK;SLDQDPVVR;IEDVSAVEIVGGTTR;VLGTAFDPFLGGK;NAVEEYVYEFR;GCALQCASLSPAFK;IEVPLYSLMEQTQLK;AQFEELCADLLQK;LMSSNSTDLPLNIECFMNDKDVSGK;AFNDPFIQK;LLTETENWLYEEGEDQAK;SGPFELEAFYSDPQGVPYPEAK	80	73	9.1.1.1759.13;4.1.1.1565.16;9.1.1.1311.19;2.1.1.1583.27;9.1.1.1315.25;12.1.1.1654.26;9.1.1.1313.22;10.1.1.1296.21;10.1.1.1778.12;10.1.1.1304.25;7.1.1.1822.9;5.1.1.890.17;8.1.1.1896.11;8.1.1.1691.27;3.1.1.1013.22;8.1.1.1693.5;2.1.1.1380.9;8.1.1.1699.4;12.1.1.1165.6;8.1.1.1867.19;8.1.1.1668.2;12.1.1.1167.21;8.1.1.1871.20;12.1.1.1042.16;11.1.1.1885.22;8.1.1.1695.5;11.1.1.1119.11;11.1.1.1897.18;11.1.…	70	1.61436	0.105568	70	1.47231	0.283502	70	1.55597	0.302098	70	1.78649	0.0214231	69	1.6293	0.0715592	70	1.70608	0.0776574	62	1.30617	0.0674687	63	1.19124	0.195149	63	1.24738	0.267008	1.52776	0.210638	0.0214231	0.160878
38.7	F1RJ93	Transgelin	TAGLN2	23302.4	208	81.25	19	19	ENFQNWLK;DDGLFSGDPNWFPKK;TLMNLGGLAVARDDGLFSGDPNWFPK;GINTTDIFQTVDLWEGK;DGTVLCELINGLYPEGQAPVK;QYDADLEQILIQWITTQCR;DDGLFSGDPNWFPK;NVIGLQMGTNR;NFSDNQLQEGKNVIGLQMGTNR;NFSDNQLQEGK;QYDADLEQILIQWITTQCRK;GASQAGMTGYGMPR;DGTVLCELINGLYPEGQAPVKK;GPAYGLSR;IQASTMAFK;QMEQISQFLQAAER;YGINTTDIFQTVDLWEGKNMACVQR;YGINTTDIFQTVDLWEGK;TLMNLGGLAVAR	390	387	3.1.1.918.4;6.1.1.2131.22;5.1.1.2217.9;4.1.1.1812.10;7.1.1.1691.25;5.1.1.1022.28;4.1.1.773.16;5.1.1.1726.2;6.1.1.2136.21;5.1.1.979.18;12.1.1.1555.9;5.1.1.1192.27;12.1.1.1399.27;12.1.1.1573.11;3.1.1.846.15;7.1.1.1390.28;4.1.1.1801.6;4.1.1.853.3;2.1.1.1276.6;7.1.1.2004.24;4.1.1.1804.30;4.1.1.859.6;10.1.1.1358.14;6.1.1.2148.11;8.1.1.2036.11;6.1.1.2130.2;11.1.1.1986.13;12.1.1.1656.15;6.1.1.2127.21;10…	225	1.38038	0.168781	223	1.39316	0.181847	210	1.65959	0.820832	225	1.10662	0.388466	224	1.10662	0.453022	212	1.28233	0.851602	159	0.310456	0.0355318	160	0.334195	0.031297	143	0.390841	0.0113644	1.01376	0.515566	0.0113644	0.107987
38.58	F1SN47	glutaminase	GLS	52447.9	470	47.66	20	19	YAIAVNDLGTEYVHR;ESGDRNFAIGYYLK;QGVNNAEKFDYVMQFLNK;HSFGPLDYESLQQELALKETVWK;LTLQTTSDGVMLDKDLFKK;CVQSNIVLLTQAFR;FDYVMQFLNK;VSPESNEDISTTVVYR;MAGNEYVGFSNATFQSER;FSPDLWGVSVCTVDGQR;HSFGPLDYESLQQELALK;VPFCLQSCVKPLK;LKECMDMLR;VADYIPQLAK;LTLQTTSDGVMLDKDLFK;NFAIGYYLK;YVGKEPSGLR;KVSPESNEDISTTVVYR;FITALK	103	97	11.1.1.1088.6;5.1.1.1385.25;7.1.1.1858.21;3.1.1.1022.4;12.1.1.1232.31;7.1.1.1499.25;3.1.1.1115.12;8.1.1.1619.31;2.1.1.1169.13;12.1.1.1228.31;3.1.1.1257.21;11.1.1.1291.12;7.1.1.1503.28;6.1.1.1394.15;7.1.1.1327.2;4.1.1.1384.7;9.1.1.1888.2;2.1.1.1166.31;3.1.1.1640.18;2.1.1.1519.6;8.1.1.1182.12;6.1.1.1825.24;2.1.1.1029.31;9.1.1.1610.25;6.1.1.1829.22;9.1.1.753.17;7.1.1.1029.30;2.1.1.1005.6;6.1.1.1782.…	79	3.34195	6.50689e-05	76	2.96483	0.000838211	80	2.26987	0.00182102	79	3.19154	8.79879e-05	76	2.77971	0.00114515	80	2.18776	0.00248634	72	1.44544	0.00463931	67	1.28233	0.0942162	71	1.03753	0.0883235	2.31845	0.860341	6.50689e-05	0.0029994
38.39	F1SGG1	keratin 18	KRT18	49403.1	441	48.98	21	19	LQLETEIEALKEELLFMK;GGSGWGAGMAGGLVGVGGIQGEKETMQDLNDR;VKLEAEINTYR;LASYLER;DWSHYLK;QSVESDIHGLRK;TVQSLEIDLDSMR;QSVESDIHGLR;LEAEINTYR;LLEDGEDFNLGDALDSSNSR;YALQMEQLNGVLLHLESELAQTR;AQIFASSVDNAR;VKYETELAMR;ATLENSLREVEAR;RLLEDGEDFNLGDALDSSNSR;QTQEYEALLNIK;GGSGWGAGMAGGLVGVGGIQGEKETMQDLNDRLASYLER;ATLENSLR;AQYDELAQK	133	93	11.1.1.1280.27;10.1.1.1573.13;9.1.1.1572.31;2.1.1.994.27;2.1.1.998.25;12.1.1.1357.8;9.1.1.978.8;2.1.1.990.29;3.1.1.950.26;11.1.1.1565.24;3.1.1.1020.5;4.1.1.1834.19;10.1.1.1223.17;4.1.1.956.6;10.1.1.1565.11;9.1.1.1564.31;10.1.1.1570.10;9.1.1.1560.31;10.1.1.1315.18;3.1.1.944.24;11.1.1.1687.31;11.1.1.1621.20;12.1.1.1637.23;10.1.1.1311.20;12.1.1.1563.23;4.1.1.1320.23;9.1.1.784.14;11.1.1.1685.31;9.1.1…	83	2.48886	0.00233753	88	1.80302	0.00284882	89	1.01859	0.622334	83	2.65461	0.0023203	88	1.92309	0.00312242	89	1.09648	0.649705	74	1.52757	0.00312566	79	1.21339	0.00379848	80	0.666807	0.494546	1.62763	0.676849	0.0023203	0.0372365
38.38	A6M931	Eukaryotic initiation factor 4A-III	EIF4A3	46840.6	411	50.36	22	19	KLDYGQHVVAGTPGR;GLLALGDYMNVQCHACIGGTNVGEDIR;GFKEQIYDVYR;VFDMIR;MLVLDEADEMLNKGFK;KGVAINFVK;QFFVAVEREEWK;QFFVAVER;ETQALILAPTR;FMTDPIR;RDELTLEGIK;GLDVPQVSLIINYDLPNNR;LDYGQHVVAGTPGR;EQIYDVYR;GVAINFVK;MLVLDEADEMLNK;VLISTDVWAR;ELAVQIQK;YLPPATQVVLISATLPHEILEMTNK	77	64	7.1.1.1335.12;7.1.1.992.15;7.1.1.970.10;10.1.1.1726.5;7.1.1.1339.13;12.1.1.887.23;11.1.1.1842.4;2.1.1.990.8;6.1.1.1938.29;11.1.1.1843.28;7.1.1.984.12;10.1.1.1693.3;7.1.1.1343.13;12.1.1.922.16;11.1.1.1613.4;12.1.1.1828.8;10.1.1.1714.4;11.1.1.1840.27;7.1.1.1753.16;8.1.1.998.6;7.1.1.2016.13;12.1.1.1038.23;2.1.1.1780.4;9.1.1.1909.10;4.1.1.796.21;10.1.1.1734.5;10.1.1.1722.5;2.1.1.986.7;11.1.1.1846.4;1…	66	0.724436	0.533164	64	0.559758	0.151901	64	0.862979	0.442749	66	0.648634	0.478503	65	0.496592	0.130232	64	0.772681	0.393976	60	0.505825	0.881319	57	0.394457	0.372749	57	0.630957	0.797141	0.632886	0.148716	0.130232	0.380254
38.37	I3LSI3	Adenylate kinase 2, mitochondrial	AK2	27181	247	63.97	19	19	LEAYHTQTTPLVEYYSK;LAENFCVCHLATGDMLR;GIHSAIDASQTPDVVFASILAAFSK;EKLDSVIEFSIPDALLIR;NLETPPCKNGFLLDGFPR;EKLDSVIEFSIPDALLIRR;LVSDEMVVELIEK;PNVTASEPAQEGPK;AMVASGSELGKK;LVSDEMVVEL;APNVTASEPAQEGPK;QAEMLDDLMEKR;ATMDAGKLVSDEMVVELIEK;LEAYHTQTTPLVEYYSKR;QAEMLDDLMEK;NGFLLDGFPR;IRLEAYHTQTTPLVEYYSK;AMVASGSELGK;RGIHSAIDASQTPDVVFASILAAFSK	170	170	6.1.1.1564.18;11.1.1.1843.3;11.1.1.1868.2;10.1.1.1746.4;11.1.1.1853.26;12.1.1.1829.28;10.1.1.1728.6;8.1.1.1294.12;8.1.1.1445.23;7.1.1.1354.7;7.1.1.1368.16;9.1.1.1914.22;9.1.1.1614.20;5.1.1.1271.16;3.1.1.1319.7;10.1.1.1911.6;6.1.1.2102.15;8.1.1.1398.15;10.1.1.1732.4;10.1.1.1612.5;6.1.1.2118.13;10.1.1.1608.8;9.1.1.792.31;7.1.1.1924.12;6.1.1.1568.17;11.1.1.1865.3;7.1.1.1730.10;5.1.1.1390.17;6.1.1.16…	117	2.44343	0.00573699	117	2.63027	0.00014513	121	1.23595	0.973046	113	2.22844	0.00268787	114	2.33346	0.000102157	118	1.14815	0.745601	96	1.55597	0.0193018	97	1.59956	0.00503157	101	0.831764	0.608752	1.81022	0.646878	0.000102157	0.00425621
38.32	B6CVD7	ERO1-like protein alpha	ERO1A	54280.1	468	44.02	19	19	YSEEANNLIEECEQAER;FDGILTEGEGPR;SFPLHFDENSFFAGDKK;AVLQWTK;LIANMPESGPSYEFHLTR;QEIVSLFNAFGR;LQTQGLGTALK;SEENTFYSWLEGLCVEK;MLLLDILHEIK;ILFSEK;YLLQDTWLEKK;YLLQDTWLEK;IMDCVGCLK;LLESDYFR;LGAVDESLSEETQK;NLLQNIH;YTGYKGPDAWK;SEENTFYSWLEGLCVEKR;IWNVIYEENCFKPQTIK	65	65	4.1.1.1028.29;3.1.1.1156.10;4.1.1.1291.27;1.1.1.1257.12;5.1.1.1243.30;6.1.1.1410.21;5.1.1.1258.20;1.1.1.1265.5;2.1.1.1147.3;3.1.1.929.18;1.1.1.1261.9;4.1.1.1778.10;4.1.1.1090.7;9.1.1.1733.9;12.1.1.936.26;3.1.1.864.13;3.1.1.1164.9;6.1.1.1936.9;4.1.1.1114.16;2.1.1.906.9;3.1.1.1094.25;4.1.1.1777.7;1.1.1.1018.31;2.1.1.1232.30;4.1.1.1102.9;5.1.1.1091.6;3.1.1.1160.8;6.1.1.1406.19;10.1.1.1108.21;6.1.1.1…	79	1.61436	0.00365578	79	1.35519	0.0427006	79	1.83654	0.000928375	79	1.7378	0.00333095	79	1.45881	0.0393504	79	1.95885	0.000844157	79	1.08643	0.291525	79	0.92045	0.975849	79	1.25892	0.111306	1.49588	0.348724	0.000844157	0.0180184
38.21	P62197	26S protease regulatory subunit 8	PSMC5	45625.7	406	65.52	20	18	ILPNKVDPLVSLMMVEK;IAELMPGASGAEVK;EVIELPVKHPELFEALGIAQPK;GVCTEAGMYALR;IEELQLIVNDK;ELFVMAR;ALDGPEQMELEEGK;FIGEGAR;FVVDVDKNIDINDVTPNCR;ALDGPEQMELEEGKAGSGLR;VPDSTYEMIGGLDK;VSGSELVQK;EHAPSIIFMDEIDSIGSSR;LLREELQLLQEQGSYVGEVVR;AVAHHTDCTFIR;TMLELLNQLDGFEATK;IDILDSALLRPGR;VHVTQEDFEMAVAK	105	94	8.1.1.1839.5;12.1.1.1015.29;6.1.1.2172.30;12.1.1.1720.6;10.1.1.1214.14;10.1.1.1217.12;11.1.1.852.6;4.1.1.1510.18;12.1.1.1712.5;2.1.1.1203.30;8.1.1.1575.2;9.1.1.1024.5;8.1.1.942.29;12.1.1.1716.6;5.1.1.1634.19;2.1.1.1569.9;10.1.1.1127.21;11.1.1.1716.3;3.1.1.1889.20;1.1.1.1200.5;8.1.1.2021.3;11.1.1.1394.25;12.1.1.1017.26;10.1.1.768.9;5.1.1.2002.17;1.1.1.1185.12;4.1.1.1819.13;3.1.1.1583.12;11.1.1.172…	79	0.972747	0.808068	79	0.855067	0.637233	79	0.824138	0.101327	79	0.698232	0.161015	79	0.619441	0.107817	79	0.597035	0.00919215	77	0.570164	0.548488	77	0.505825	0.492328	77	0.483059	0.108427	0.692754	0.16926	0.00919215	0.0939378
38.17	Q06A94	Heterogeneous nuclear ribonucleoprotein A1	HNRNPA1	34196.1	320	60.62	26	22	GFGFVTYATVEEVDAAMNARPHKVDGR;EDSQRPGAHLTVK;SKSESPKEPEQLR;GFGFVTYATVEEVDAAMNARPHK;YHTVNGHNCEVRK;SHFEQWGTLTDCVVMRDPNTKR;SHFEQWGTLTDCVVMR;KIFVGGIKEDTEEHHLR;SSGPYGGGGQYFAKPR;IFVGGIKEDTEEHHLR;LFIGGLSFETTDESLR;SSGPYGGGGQYFAK;DYFEQYGK;IEVIEIMTDR;KLFIGGLSFETTDESLR;GFAFVTFDDHDSVDKIVIQK;DYFEQYGKIEVIEIMTDR;SESPKEPEQLR;GFGFVTYATVEEVDAAMNAR;GFAFVTFDDHDSVDK;GFGFVTYATVEEVDAAMNARPH;NQGGYGGSSSSSSYGSGR	321	282	8.1.1.1793.9;3.1.1.759.18;4.1.1.934.19;6.1.1.1028.7;10.1.1.1639.3;9.1.1.1147.18;2.1.1.1681.4;3.1.1.1592.10;5.1.1.1498.15;12.1.1.1842.4;12.1.1.1712.15;7.1.1.1738.26;2.1.1.1175.19;4.1.1.1491.4;9.1.1.1144.12;5.1.1.1770.9;4.1.1.1526.9;3.1.1.1586.5;10.1.1.1749.6;4.1.1.1597.9;2.1.1.1677.6;4.1.1.1605.8;4.1.1.1613.10;8.1.1.1752.6;12.1.1.1730.13;5.1.1.1580.13;5.1.1.1762.8;4.1.1.1542.8;5.1.1.1786.7;9.1.1.1…	185	0.744732	0.671768	184	0.608135	0.529496	180	0.937562	0.477311	181	0.870964	0.985231	180	0.711214	0.290924	176	1.10662	0.784902	177	0.731139	0.83535	175	0.597035	0.346066	171	0.928966	0.967909	0.818359	0.168875	0.290924	0.523276
38.1	A0A0B8RZA3	Prohibitin	PHB	29803.8	272	79.41	20	20	NITYLPAGQSVLLQLPQ;GVQDIVVGEGTHFLIPWVQKPIIFDCR;AATFGLILDDVSLTHLTFGK;VFESIGK;KLEAAEDIAYQLSR;AATFGLILDDVSLTHLTFGKEFTEAVEAK;NVPVITGSKDLQNVNITLR;DLQNVNITLR;AAELIANSLATAGDGLIELR;IFTSIGEDYDERVLPSITTEILK;NVPVITGSK;VLPSITTEILK;EFTEAVEAK;IFTSIGEDYDER;AVIFDR;LEAAEDIAYQLSR;QVSDDLTER;AAIISAEGDSK;FGLALAVAGGVVNSALYNVDAGHR;FDAGELITQR	218	218	6.1.1.1524.21;6.1.1.1715.5;2.1.1.1527.5;5.1.1.1002.9;2.1.1.1533.8;12.1.1.1802.11;3.1.1.1457.13;10.1.1.878.19;11.1.1.1062.10;7.1.1.2002.9;5.1.1.1347.17;11.1.1.898.26;3.1.1.1453.9;12.1.1.1099.21;2.1.1.1109.15;5.1.1.1555.2;2.1.1.1517.14;6.1.1.1962.28;7.1.1.2012.20;11.1.1.2022.31;12.1.1.1362.24;8.1.1.2048.30;6.1.1.1731.2;2.1.1.1290.21;2.1.1.1031.23;8.1.1.2108.20;3.1.1.1238.22;12.1.1.2047.13;7.1.1.199…	166	3.94457	0.000223086	178	2.65461	0.000128092	176	2.55859	0.00712308	164	3.31131	0.00323173	174	2.22844	0.00167271	173	2.14783	0.118093	127	1.11686	0.819238	134	0.809096	0.717859	133	0.801678	0.541566	2.2135	1.0997	0.000128092	0.0050002
38.1	F1RMZ8	Uncharacterized protein	LOC106504095	56612.3	511	52.25	19	13	IPQSTLSEFYPR;TSCEFTGDILR;KTSCEFTGDILR;GPVVLAEDFLDIMGQPINPQCR;AVVGEEALTSDDLLYLEFLQK;SGQVLEVSGSK;NYLSQPR;IYPEEMIQTGISAIDGMNSIAR;TVSGVNGPLVILDHVK;AVVQVFEGTSGIDAK;YAEIVHLTLPDGTKR;NFIAQGPYENR;GIVNGAAPELPVSTSGPMVGSR	92	51	2.1.1.1305.13;3.1.1.1898.26;12.1.1.1382.16;10.1.1.833.17;3.1.1.1254.6;4.1.1.1033.5;12.1.1.1378.11;5.1.1.1244.11;6.1.1.2206.16;4.1.1.1203.24;2.1.1.1314.29;11.1.1.925.31;9.1.1.969.23;11.1.1.921.30;8.1.1.2052.15;2.1.1.1320.29;7.1.1.2036.16;12.1.1.952.31;12.1.1.944.29;3.1.1.1250.10;4.1.1.1185.9;7.1.1.872.29;4.1.1.1193.13;2.1.1.1313.11;2.1.1.1309.9;5.1.1.1383.13;5.1.1.1240.8;2.1.1.1317.8;12.1.1.1357.3…	53	0.801678	0.695639	53	0.77983	0.632646	53	0.765597	0.175288	54	0.879022	0.901672	54	0.847227	0.832693	54	0.83946	0.266272	52	0.505825	0.433464	52	0.49204	0.403085	52	0.483059	0.0890435	0.723066	0.166293	0.0890435	0.328922
37.88	I3LDC7	Isocitrate dehydrogenase [NADP]	IDH1	48331.1	428	53.97	21	19	LVSGWVKPIIIGR;IQGGSVVEMQGDEMTR;DLAACIK;ATDFVVPGPGK;FKDIFQEIYDK;GWPLYLSTK;TVEAEAAHGTVTR;LIFPYVELDLHSYDLGIENR;GQETSTNPIASIFAWTR;VEISYTPR;IIWELIK;LIDDMVAQAMK;MTYMVHDFTDCGGVAMGMYNQDK;SDYLNTFEFMDKLGENLK;YNVGVK;SDYLNTFEFMDK;SEGGFIWACK;ATDFVVPGPGKVEISYTPR;SIEDFAHSSFQMALSK	125	121	11.1.1.1015.12;6.1.1.1742.3;4.1.1.1682.6;8.1.1.1778.13;2.1.1.1220.27;4.1.1.1671.6;10.1.1.1794.16;3.1.1.1581.21;4.1.1.1507.2;8.1.1.1786.2;12.1.1.1873.15;2.1.1.1477.29;8.1.1.1790.2;12.1.1.1878.29;5.1.1.1684.16;3.1.1.1476.16;4.1.1.1503.2;9.1.1.796.20;4.1.1.1679.7;12.1.1.1875.23;8.1.1.1786.8;3.1.1.999.9;4.1.1.1671.7;8.1.1.1313.6;4.1.1.687.18;3.1.1.1169.6;3.1.1.1589.21;7.1.1.1039.30;7.1.1.1747.13;3.1.…	119	0.744732	0.301535	119	0.717794	0.122818	118	0.855067	0.436209	119	0.83946	0.523493	119	0.816582	0.243413	118	0.981748	0.705978	119	0.685488	0.206328	119	0.666807	0.10635	118	0.77983	0.353057	0.801524	0.0984652	0.10635	0.352304
37.84	F1SKE2	procollagen-lysine,2-oxoglutarate 5-dioxygenase 2	PLOD2	75088.9	649	37.29	20	20	IVQQWNLQDNDDDQLFYTK;ILIEQNRK;IVGPEENLSQAEAR;SEDYVDIVQGNR;DKLDPDMALCR;NMGMDFCR;NVFYETLPVAINGNGPTK;IFQTLNGAVDEVVLK;EFIAPVTLK;GFALLNFVVK;ILIEQNR;ISGGYENVPTDDIHMK;FLDTLLTLDYPK;VFAGYYTK;ACDELVEEMEHYGQWSGGK;YIAVSFIDP;LTHLHEGLPVK;VVFSADGILWPDKR;QIDLENVWLHFIR;VGIWNVPYMANVYLIK	78	77	7.1.1.1438.14;7.1.1.1060.21;12.1.1.1970.31;7.1.1.1025.24;9.1.1.1822.7;6.1.1.1175.30;6.1.1.1638.14;3.1.1.1089.5;8.1.1.1478.15;5.1.1.1021.29;7.1.1.1522.22;3.1.1.1374.25;9.1.1.1648.21;7.1.1.1056.22;7.1.1.1524.9;6.1.1.1225.31;7.1.1.1530.23;8.1.1.1083.21;6.1.1.1634.15;6.1.1.1279.24;8.1.1.1079.22;3.1.1.1093.5;8.1.1.977.16;5.1.1.1724.7;6.1.1.1187.30;2.1.1.1538.25;2.1.1.1530.25;6.1.1.1180.16;2.1.1.846.16…	76	0.801678	0.585513	75	0.679204	0.0596005	76	0.990832	0.610544	77	0.928966	0.94908	77	0.787046	0.097004	77	1.1272	0.858128	77	0.519996	0.126895	76	0.440555	0.0075188	77	0.619441	0.121815	0.779744	0.224926	0.0075188	0.0833221
37.83	A0A0B8S099	Citrate synthase	CS	51629	464	53.45	19	19	ASASSTNLKDILADLIPK;TKYWELIYEDCMDLIAK;LDWSHNFTNMLGYTDAQFTELMR;ALGVLAQLIWSR;HLPHDPMFK;QQHGNTVVGQITVDMMYGGMR;ALGFPLERPK;GLVYETSVLDPDEGIRFR;AALPSHVVTMLDNFPTNLHPMSQLSAAITALNSESNFAR;DYIWNTLNSGR;GLVYETSVLDPDEGIR;GYSIPECQK;SMSTDGLIK;DILADLIPK;EGSSIGAIDSK;EVGKDVSDEKLRDYIWNTLNSGR;VVPGYGHAVLR;LVAQLYK;IVPNVLLEQGK	115	114	4.1.1.1119.3;4.1.1.1111.5;6.1.1.1638.26;10.1.1.1835.3;8.1.1.931.30;5.1.1.1035.10;8.1.1.1414.30;8.1.1.1995.21;7.1.1.1849.16;6.1.1.1874.29;3.1.1.1737.27;5.1.1.899.8;4.1.1.1413.10;3.1.1.1495.11;4.1.1.1107.3;12.1.1.2022.19;6.1.1.1203.15;5.1.1.1321.25;8.1.1.1418.14;5.1.1.925.9;5.1.1.1037.14;4.1.1.1421.11;8.1.1.1891.7;7.1.1.1889.27;9.1.1.829.6;10.1.1.816.28;6.1.1.1487.8;6.1.1.1314.24;3.1.1.1741.30;6.1.…	103	2.12814	0.00100656	103	1.87068	0.00553216	102	2.46604	0.00115182	103	2.26987	0.000365747	103	1.99526	0.00198765	102	2.63027	0.000417659	103	2.1677	0.000655644	103	1.90546	0.00359584	102	2.48886	0.000749719	2.253	0.270623	0.000365747	0.0104262
37.78	F1RVE7	Integrin beta	ITGB1	88242.4	798	30.08	19	19	KGCHPDDIENPR;DNTNEIYSGK;LGGIVLPNDGQCHLENDVYTMSHYYDYPSIAHLVQK;NVLSLTDKGEVFNELVGK;SAVTTVVNPK;GCHPDDIENPR;IGFGSFVEK;LLVFSTDAGFHFAGDGK;GCHPDDIENPRGSK;LQPEDITQIQPQQLVLQLR;SGEPQTFTLK;WDTGENPIYK;LPEGVTINYK;LSENNIQTIFAVTEEFQPVYK;SNGLICGGNGVCK;CDDLEALR;FCECDNFNCDR;TVMPYISTTPAK;SLGTDLMNEMR	94	94	3.1.1.1509.9;10.1.1.814.30;5.1.1.1258.28;4.1.1.1049.20;5.1.1.1106.30;7.1.1.1813.17;11.1.1.881.30;5.1.1.1625.7;4.1.1.1434.10;6.1.1.2008.13;8.1.1.1675.2;5.1.1.1110.30;11.1.1.1037.29;5.1.1.1259.24;3.1.1.850.22;11.1.1.1290.22;3.1.1.741.10;11.1.1.1285.22;3.1.1.846.22;10.1.1.771.30;4.1.1.1048.7;9.1.1.1173.6;8.1.1.1849.19;6.1.1.1996.18;9.1.1.1169.8;10.1.1.934.8;3.1.1.1505.9;8.1.1.1678.14;7.1.1.1817.18;2…	102	0.642688	0.0374928	102	0.666807	0.036075	102	0.625173	0.0040083	102	0.544503	0.0110966	102	0.564937	0.0106464	102	0.524808	0.00108209	102	0.432514	0.00216555	102	0.448745	0.00207416	102	0.416869	0.000239725	0.550412	0.0933999	0.000239725	0.00741948
37.76	Q29214	60S acidic ribosomal protein P0	RPLP0	34358.3	318	65.41	19	19	SNYFLK;GNVGFVFTK;FLEGVR;AFLADPSAFVAAAPVAAATTAAPAAAAAAPAKVEAK;AVVLMGK;GTIEILSDVQLIK;NVASVCLQIGYPTVASVPHSIINGYKR;EDLTEIR;GNVGFVFTKEDLTEIR;EDLTEIRDMLLANKVPAAAR;IIQLLDDYPK;AGAIAPCEVTVPAQNTGLGPEK;VLALSVETDYTFPLAEK;GHLENNPALEK;AFLADPSAFVAAAPVAAATTAAPAAAAAAPAK;CFIVGADNVGSK;TSFFQALGITTK;DMLLANKVPAAAR;AGAIAPCEVTV	178	178	4.1.1.1832.3;6.1.1.1889.3;2.1.1.901.20;9.1.1.1532.7;9.1.1.1547.8;9.1.1.1529.8;4.1.1.1544.16;3.1.1.1559.5;3.1.1.1895.4;4.1.1.814.22;12.1.1.1658.4;3.1.1.924.20;8.1.1.1706.30;6.1.1.1895.15;6.1.1.1894.19;6.1.1.2004.18;3.1.1.910.30;3.1.1.1577.4;11.1.1.1173.28;9.1.1.1549.6;5.1.1.1024.19;11.1.1.1177.27;4.1.1.1536.13;4.1.1.1480.4;3.1.1.1581.2;9.1.1.1065.27;3.1.1.1571.4;12.1.1.1031.15;11.1.1.1175.16;2.1.1…	151	1.49969	0.00882935	151	1.34276	0.112788	120	4.52898	5.4922e-05	153	1.67494	0.00320698	154	1.49969	0.0462993	124	4.87529	2.16329e-05	123	0.758578	0.0994655	123	0.704693	0.374507	93	1.95885	0.00700097	2.131	1.53472	2.16329e-05	0.00135849
37.74	F1S458	Lysine--tRNA ligase	KARS	71430.4	625	26.72	19	19	SEEEFVR;LPDTNLFETEETRK;IITYIR;VTYHPDGPEGQAYEIDFTPPFRK;VTMFLTDSNNIK;FELFVMK;EICNAYTELNDPVR;ENVTATDTAENTAPGTSV;ILDDICVAK;KISMVEELEK;QLFEEQAK;LPDTNLFETEETR;MLVVGGIDR;IAPELYHK;NYKSEEEFVR;ISMVEELEK;RGDIIGVQGSPGK;VTYHPDGPEGQAYEIDFTPPFR;LIFYDLR	81	81	8.1.1.1210.30;10.1.1.998.19;12.1.1.1447.28;6.1.1.1611.11;8.1.1.1598.18;8.1.1.1439.4;10.1.1.996.21;7.1.1.911.26;7.1.1.1182.30;1.1.1.763.11;7.1.1.1418.7;8.1.1.927.3;6.1.1.1619.9;10.1.1.1288.19;9.1.1.1314.3;1.1.1.853.10;2.1.1.1395.25;5.1.1.1147.17;10.1.1.994.23;5.1.1.973.18;10.1.1.1302.5;9.1.1.1304.22;9.1.1.1020.3;8.1.1.1425.26;8.1.1.1214.30;2.1.1.1386.20;2.1.1.1231.20;12.1.1.1364.2;8.1.1.1435.5;7.1…	84	1.07647	0.871338	86	0.981748	0.63371	86	1.20226	0.90071	84	1.23595	0.9717	87	1.1272	0.502075	86	1.38038	0.747593	76	0.698232	0.51163	80	0.630957	0.983831	78	0.801678	0.709305	1.03306	0.256953	0.502075	0.621036
37.74	Q1W674	Hexokinase-2	HK2	102369	917	34.02	29	20	DVSDIEGEKDGIR;VTDNGLQKVEMENQIYAIPEDIMR;LVPDCDIR;LSDETLLEIAKR;LDESFLVSWTK;NVELVEGEEGR;HIDMVEGDEGR;ASGCEGEDVVTLLK;LSDETLLEIAK;LGLDPTQEDCVATHR;MLPTYVCATPDGTEKGDFLALDLGGTNFR;FLSQIESDCLALLQVR;DVVTLIR;VEMENQIYAIPEDIMR;STPDGTEHGEFLALDLGGTNFR;STIGVDGSVYK;MISGLYMGELVR;GAALITAVACR;LSPELLATGHFETK;LPLGFTFSFPCIQTK	118	57	8.1.1.1745.22;4.1.1.1448.26;8.1.1.1189.23;11.1.1.1824.20;10.1.1.1329.3;2.1.1.1346.21;7.1.1.944.15;12.1.1.1782.31;7.1.1.1224.29;5.1.1.1640.7;11.1.1.1820.30;2.1.1.860.22;1.1.1.821.23;1.1.1.825.20;9.1.1.1336.6;7.1.1.1147.13;11.1.1.1823.12;11.1.1.1289.8;2.1.1.1225.10;12.1.1.1418.22;3.1.1.1096.9;2.1.1.973.9;2.1.1.795.11;2.1.1.1350.24;7.1.1.1143.16;9.1.1.1332.4;5.1.1.1644.7;3.1.1.1094.17;3.1.1.769.8;12…	46	1.87068	0.0195326	46	1.70608	0.0375293	46	1.85353	0.0251921	46	1.78649	0.0208021	46	1.6293	0.0398628	46	1.77011	0.036153	46	1.75388	0.00965098	46	1.59956	0.0271348	46	1.75388	0.0125537	1.77817	0.0908996	0.00965098	0.0968002
37.72	F1S1X3	asparaginyl-tRNA synthetase	NARS	64526.3	560	37.32	20	20	ICALEGYR;FLTWILDR;ELNPNFKPPK;DVCLYPR;KEDGTFYEFGEDIPEAPER;ITIKNDPSLPEPK;IWDNEELLAGYKR;EHNIKKEDGTFYEFGEDIPEAPER;MNYSDAIVWLK;LEDLVCDVVER;NLMFLVLR;LTESVDVLMPNVGEIVGGSMR;LMTDTINEPILLCR;CPEDSRLTESVDVLMPNVGEIVGGSMR;FPVEIK;EDGTFYEFGEDIPEAPER;IWDNEELLAGYK;ATAGMVLAELYVSDREGSDATGDGTK;NDPSLPEPK;GYYEVTPPTLVQTQVEGGATLFK	62	62	4.1.1.1359.25;2.1.1.1443.9;11.1.1.901.24;4.1.1.710.25;3.1.1.1188.18;10.1.1.786.19;4.1.1.1671.28;4.1.1.1238.31;6.1.1.1441.28;12.1.1.1648.5;6.1.1.1722.28;3.1.1.997.16;12.1.1.1656.4;4.1.1.1129.18;6.1.1.1720.5;12.1.1.2024.3;12.1.1.1113.20;12.1.1.1109.12;2.1.1.1044.16;2.1.1.1052.10;10.1.1.867.23;7.1.1.1538.26;5.1.1.1547.5;2.1.1.1040.12;5.1.1.1558.8;5.1.1.1269.14;12.1.1.1083.13;4.1.1.1178.21;12.1.1.150…	62	0.990832	0.774177	62	0.963829	0.902271	60	1.52757	0.117654	62	0.981748	0.870927	62	0.946237	0.744044	60	1.52757	0.253084	56	0.474242	0.307708	56	0.452898	0.353346	54	0.724436	0.94263	0.971367	0.386363	0.117654	0.365707
37.67	F1S8K5	SPT16 homolog, facilitates chromatin remodeling subunit	SUPT16H	120059	1048	25.57	21	21	APGEQTVPALNLQNAFR;NISMSVEGDYTYLR;NAIMFGK;AASITSEVFNK;AVTLDKDAYYR;MQGSLEAHVNGFR;HTDVQFYTEVGEITTDLGK;ICDVYNAVMDVVKK;VMEIVDADEKVR;ICDVYNAVMDVVK;DLGFNGAPYR;QDSLVINLNR;GDKVDILYNNIK;NEGNIFPNPEATFVK;NVGIFLKNEDEEEEEEEKDEAEDLLGR;YTEGVQSLNWTK;VMEIVDADEK;VEALTKEELEFEVPFR;NLGFGMGIEFR;GNENANGAPAITLLIR;YETVIMPVFGIATPFHIATIK	60	59	11.1.1.1335.30;9.1.1.1440.29;12.1.1.2017.22;5.1.1.1415.30;11.1.1.1276.28;9.1.1.943.26;8.1.1.1463.17;9.1.1.902.19;10.1.1.1487.4;12.1.1.1352.15;7.1.1.1883.3;7.1.1.1196.9;7.1.1.1885.17;10.1.1.930.25;10.1.1.1478.3;12.1.1.1211.7;10.1.1.1474.3;3.1.1.1262.23;5.1.1.1355.29;12.1.1.1207.5;12.1.1.1702.17;11.1.1.1281.29;8.1.1.1927.4;9.1.1.1105.16;8.1.1.1925.14;6.1.1.1509.29;9.1.1.1891.4;2.1.1.1282.21;8.1.1.1…	54	0.870964	0.727351	54	0.816582	0.506078	54	1.03753	0.145753	54	0.928966	0.697577	54	0.870964	0.531683	54	1.11686	0.135789	54	0.608135	0.0935155	54	0.57544	0.00704118	54	0.711214	0.44919	0.852318	0.182459	0.00704118	0.0794516
37.66	F1RV70	NADPH:adrenodoxin oxidoreductase, mitochondrial	FDXR	54192.7	492	50.81	19	19	LGVIPNTEGR;VVDMPGLYCSGWVK;SRPIDPSVPFDLK;ALEIPGEELPGVF;LLDPQEMLR;TDITEAALGALR;FGVAPDHPEVK;EKLLDPQEMLR;GVWPISFSDWEKLDAEEVSR;TVWIVGR;NVINTFTQTAR;LMELLLR;EMIQLPGTRPILDPADFLGLQDR;AVPTGDVEDLPCGLVLSSIGYK;CAFHGNVVVGR;DVTVPELQEAYHAVVLSYGAEDHR;ILLTPPEHLEK;STQEQTPQICVVGSGPAGFYTAQHLLK;ALEIPGEELPGVFSAR	67	67	2.1.1.1239.4;3.1.1.1311.8;2.1.1.941.21;4.1.1.1244.12;12.1.1.1836.2;9.1.1.1148.2;5.1.1.1513.9;3.1.1.1527.8;3.1.1.1508.28;5.1.1.1517.12;12.1.1.1828.4;7.1.1.1058.3;4.1.1.1447.10;3.1.1.1509.5;6.1.1.1686.11;3.1.1.1511.4;12.1.1.1220.13;3.1.1.1507.11;7.1.1.1054.7;4.1.1.928.9;6.1.1.1266.21;5.1.1.1765.8;3.1.1.897.20;2.1.1.1562.26;5.1.1.1103.27;5.1.1.1764.25;5.1.1.1805.21;4.1.1.1608.20;9.1.1.785.16;5.1.1.1…	58	2.03236	0.018279	59	2.1677	0.00994929	60	1.65959	0.0531315	57	1.94089	0.0449051	58	2.01372	0.025009	59	1.55597	0.121862	54	2.26987	0.0172327	55	2.39883	0.0105116	56	1.88799	0.045308	2.02735	0.271512	0.00994929	0.0991041
37.64	B2CCY7	Nuclear matrix protein 200	GN=nmp-200 PE=1	55180.3	504	67.46	20	20	VTSVVFHPSQELVFSASPDATIR;SSEQILATLK;TNVANFPGHSGPITSIAFSENGYYLATAADDSSVK;QVASHVGLHSASIPGILALDLCPSDTNK;ALQDEWDAVMLHSF;TLQLDNNFEVK;ATVLTTER;FIASTGMDR;ALQDEWDAVMLHSFTLR;IWDLKER;EALATLKPQAGLIVPQAVPSSQPSVVGAGEPMDLGELVGMTPEIIQK;ILTGGADKNVVVFDK;YIAENGTDPINNQPLSEEQLIDIK;IWSVPNASCVQVVR;TVPEELVKPEELSK;SLICSISNEVPEHPCVSPVSNHVYER;LQDKATVLTTER;VTDETSGCSLTCAQFHPDGLIFGTGTMDSQIK;KVTSVVFHPSQELVFSASPDATIR;QELSHALYQH…	102	102	10.1.1.1019.13;12.1.1.1156.5;6.1.1.1524.23;8.1.1.1568.31;7.1.1.1589.29;7.1.1.1580.30;4.1.1.1379.29;8.1.1.1909.9;11.1.1.1146.30;6.1.1.1403.20;10.1.1.762.9;8.1.1.1126.26;9.1.1.1452.21;2.1.1.1087.22;2.1.1.1091.4;7.1.1.1889.10;2.1.1.925.18;7.1.1.1341.27;7.1.1.1903.9;8.1.1.1475.25;7.1.1.1094.27;11.1.1.1150.30;8.1.1.883.17;7.1.1.1345.28;2.1.1.1921.27;6.1.1.2165.28;10.1.1.1015.7;7.1.1.1885.12;8.1.1.1901…	90	0.870964	0.940371	87	0.642688	0.338258	88	0.672977	0.126733	91	1.18032	0.838182	90	0.855067	0.490981	90	0.903649	0.201752	82	0.564937	0.467568	81	0.420727	0.149861	80	0.444631	0.0377561	0.741411	0.245876	0.0377561	0.216113
37.64	P23687	Prolyl endopeptidase	PREP	80769	710	37.89	19	19	LPEADDIQYPSMLLLTADHDDRVVPLHSLK;ELPDVLER;FSCMAWTHDGK;LWYCDLQQESNGITGILK;GIDASDYQTVQIFYPSK;WMGGAELSDDGR;VFLDPNILSDDGTVALR;VLYVQDSLEGEAR;VCDPYAWLEDPDSEQTK;IFPLEVGSVVGYSGQK;MTELYDYPK;LINIDFTDPEESKWK;LPEADDIQYPSMLLLTADHDDR;QNCFDDFQCAAEYLIK;SNFLVLCYLHDVK;VLVPEHEKDVLEWVACVR;HMGGVLAVANIR;ITVPFLEQCPIR;NTLQLHDLATGALLK	45	45	5.1.1.1585.3;8.1.1.1516.27;11.1.1.1353.25;5.1.1.1769.27;9.1.1.948.22;4.1.1.1392.6;6.1.1.1930.28;10.1.1.1230.20;5.1.1.1301.17;8.1.1.1499.24;6.1.1.1996.22;2.1.1.1689.14;9.1.1.1017.7;7.1.1.1005.2;4.1.1.839.17;10.1.1.1233.20;9.1.1.1013.28;3.1.1.1294.22;8.1.1.1561.10;4.1.1.1384.8;4.1.1.1388.8;8.1.1.1571.24;4.1.1.1521.13;9.1.1.1022.4;2.1.1.1428.23;7.1.1.1093.14;8.1.1.1639.10;8.1.1.1563.25;9.1.1.952.28;…	49	0.801678	0.525578	49	0.731139	0.183651	49	0.855067	0.643425	49	0.990832	0.989987	49	0.887156	0.466251	49	1.07647	0.282718	49	0.648634	0.305688	49	0.586138	0.0780729	49	0.685488	0.994738	0.821325	0.161844	0.0780729	0.310928
37.62	M3VH80	Solute carrier family 25 (Aspartate/glutamate carrier), member 13 tv2	SLC25A13	74398.3	675	43.56	24	20	AGQTTYSGVIDCFWK;LAVATFAGIENK;QVFEQTTIHQR;TVELLSGVVDQTK;IPFNWDSEFVQLHFGK;IAPLEEGTLPFNLAEAQR;VTAIDFR;STGSFVGELMYK;IPFNWDSEFVQLHFGKER;YLNIFGESQPNPK;NGEFFMSPNDFVTR;VSALSVLR;GLLPQLLGVAPEK;MTLADIER;FGLGSVAGAVGATAVYPIDLVK;ITLPAPNPDHVGGYK;DIPFSAIYFPCYAHVK;ASVDSSRPVLLQIAESAYR;DVEVTKEEFVLAAQK;DLGFFGIYK	141	100	8.1.1.1811.2;8.1.1.1494.18;8.1.1.1308.24;6.1.1.1673.22;2.1.1.1273.4;5.1.1.1391.24;12.1.1.887.25;3.1.1.1315.9;4.1.1.1248.24;3.1.1.1575.29;6.1.1.1358.13;7.1.1.1374.5;7.1.1.1486.2;7.1.1.1141.7;4.1.1.1254.27;7.1.1.1150.5;2.1.1.1379.7;6.1.1.1517.31;8.1.1.1568.22;3.1.1.924.24;4.1.1.1293.30;10.1.1.1165.6;9.1.1.790.17;9.1.1.1183.12;9.1.1.941.8;2.1.1.1381.27;7.1.1.1322.9;4.1.1.1504.31;2.1.1.1277.5;6.1.1.1…	96	1.6293	0.00612595	95	2.01372	0.00202219	87	4.36516	0.000122808	96	1.61436	0.00846254	95	1.97697	0.00281148	87	4.36516	0.00015534	96	1.44544	0.0337785	95	1.78649	0.0118531	88	3.98107	0.00165821	2.62115	1.26362	0.000122808	0.0048375
37.33	K9J4N5	ATP-binding cassette, sub-family E (OABP), member 1	ABCE1	67327.8	599	43.07	19	19	LCIEVTPQSK;ADIFMFDEPSSYLDVK;IRDAYTHPQFVTDVMKPLQIENIIDQEVQTLSGGELQR;NTVANSPQTLLAGMNK;GSELQNYFTK;CPFGALSIVNLPSNLEK;TQAIVCQQLDLTHLK;FACAVVCIQK;AIIKPQYVDQIPK;FLSQLEITFR;GTVGSILDR;QKPNLGKYDDPPDWQEILTYFR;KTAFVVEHDFIMATYLADR;TAFVVEHDFIMATYLADR;DASLVFK;ILEDDLK;VIVFDGIPSK;NVEDLSGGELQR;EGINIFLDGYVPTENLR	53	53	7.1.1.1068.17;12.1.1.1711.11;2.1.1.1746.10;12.1.1.1031.7;5.1.1.1871.13;10.1.1.832.15;7.1.1.1076.17;12.1.1.1030.30;5.1.1.1767.29;3.1.1.1676.8;2.1.1.1742.13;2.1.1.1734.15;6.1.1.1123.29;4.1.1.1085.19;4.1.1.1128.27;6.1.1.1119.29;4.1.1.1576.31;5.1.1.1647.6;5.1.1.977.30;2.1.1.1733.14;5.1.1.969.29;7.1.1.1080.18;5.1.1.1231.29;8.1.1.1769.15;4.1.1.1572.29;3.1.1.1149.21;5.1.1.1336.6;11.1.1.988.24;12.1.1.179…	67	0.879022	0.979443	67	0.954993	0.375	66	1.64437	0.00264639	67	1.10662	0.758765	67	1.20226	0.246966	66	1.99526	0.00136521	66	1.28233	0.273503	67	1.39316	0.077345	66	2.31206	0.000394778	1.44417	0.481042	0.000394778	0.0108954
37.32	A0A0B8RZL4	Eukaryotic translation initiation factor 3 subunit C	EIF3C	105618	913	25.96	19	19	DAHNALLDIQSSGR;AKELLGQGLLLR;SEQDQAENEGEDSAVLMER;FEELTNLIR;ELLGQGLLLR;LNEILQAR;CLEEFELLGK;MIINEELMASLDQPTQTVVMHR;RLDEEEEDNEGGEWER;VWDLFPEADKVR;TEPTAQQNLALQLAEK;GCILTLVER;QPLLGPPESMR;DLMLMSHLQDNIQHSDPPVQILYNR;LDEEEEDNEGGEWER;MDEEFTK;QGTYGGYFR;IMQNTDPHSQEYVEHLKDEAQVCAIIER;TCHSFIINEK	80	80	11.1.1.983.27;5.1.1.1289.18;5.1.1.1704.24;10.1.1.794.14;5.1.1.1293.17;6.1.1.1689.7;3.1.1.1161.8;1.1.1.908.18;8.1.1.1374.6;6.1.1.1797.18;7.1.1.1750.8;9.1.1.1081.31;7.1.1.1742.9;6.1.1.1942.5;1.1.1.794.20;10.1.1.1301.15;1.1.1.900.12;12.1.1.1460.28;5.1.1.1518.6;6.1.1.1930.3;6.1.1.1802.18;5.1.1.1256.13;12.1.1.1464.5;4.1.1.1386.22;10.1.1.1345.2;5.1.1.1522.8;1.1.1.912.26;10.1.1.1303.17;4.1.1.1518.20;5.1…	86	1.69044	0.0468788	87	1.22462	0.215776	87	1.31826	0.232225	86	1.27057	0.522485	87	0.912011	0.852067	87	1	0.816456	82	0.711214	0.95385	83	0.519996	0.379626	83	0.554626	0.356064	1.04062	0.390038	0.0468788	0.241529
37.24	F1S1A8	NADH:ubiquinone oxidoreductase core subunit S2	NDUFS2	52486	463	45.57	19	19	APGFAHLAGLDK;GSGIQWDLRK;GSGIQWDLR;MFEFYER;NFSFRIDELEEMLTNNR;LVMELSGEMVRK;LVMELSGEMVR;QWQPDVEWAEQFGGAVMYPTK;IKAPGFAHLAGLDK;LLNIQPPPR;TVDIGVVTAEDALNYGFSGVMLR;KTQPYDVYDQVEFDVPIGSR;TQPYDVYDQVEFDVPIGSR;IDELEEMLTNNR;GEFGVYLVSDGSSRPYR;TYLQALPYFDR;LDYVSMMCNEQAYSLAVEK;LYTEGYQVPPGATYTAIEAPK;TSMESLIHHFK	91	90	9.1.1.1731.11;3.1.1.1137.5;10.1.1.1256.24;5.1.1.1897.24;11.1.1.1864.12;3.1.1.854.12;2.1.1.898.10;7.1.1.1469.22;8.1.1.1868.17;2.1.1.1823.16;2.1.1.1806.15;4.1.1.1068.9;2.1.1.973.17;4.1.1.907.10;12.1.1.1370.27;8.1.1.1499.22;12.1.1.1863.20;12.1.1.1868.17;4.1.1.1710.23;2.1.1.1815.21;5.1.1.1889.21;6.1.1.1664.22;9.1.1.1417.31;11.1.1.1541.16;6.1.1.1283.12;2.1.1.1811.12;4.1.1.911.8;5.1.1.1153.2;4.1.1.1386…	92	1.49969	0.0100653	92	1.20226	0.116133	92	1.43219	0.00862979	92	1.51356	0.0266262	92	1.21339	0.25134	92	1.45881	0.0229704	92	0.847227	0.721158	92	0.685488	0.393275	92	0.816582	0.668782	1.20658	0.32471	0.00862979	0.0909803
37.19	F1S232	4-trimethylaminobutyraldehyde dehydrogenase	ALDH9A1	64951.8	598	34.45	21	20	SPLIIFSDCDMGNAVK;VDPVDASGTEK;STGTFIVSQPLNYR;EILDKFTEEVVK;VLCGGDLYVPEDPKLK;GIKPVTLELGGK;TVCVEMGDVESVF;VTIEYYSQLK;IKIGDPLLEDTR;EVNLAVQDAK;GALMANFLTQGEVCCNGTR;ANDTTFGLAAGVFTR;VIATFTCSGEKEVNLAVQDAK;ILGFVK;VLCGGDLYVPEDPK;ILLEAAR;GGARVDPVDASGTEK;SIFEAR;ISFTGSVPTGSK;IGDPLLEDTR	141	125	3.1.1.1084.29;6.1.1.1696.15;8.1.1.1537.31;10.1.1.1350.3;7.1.1.1110.20;3.1.1.1575.5;10.1.1.1317.2;12.1.1.1282.25;10.1.1.1350.12;3.1.1.760.8;10.1.1.1346.12;6.1.1.1617.5;3.1.1.919.14;6.1.1.1623.14;11.1.1.1454.2;3.1.1.1084.6;3.1.1.918.10;5.1.1.1070.9;11.1.1.1274.14;3.1.1.926.4;4.1.1.1506.10;3.1.1.1567.9;3.1.1.1563.8;3.1.1.1562.10;4.1.1.1176.22;4.1.1.848.9;7.1.1.1424.24;3.1.1.925.18;8.1.1.1336.7;7.1.1…	130	0.737904	0.792101	130	0.724436	0.305106	127	0.954993	0.914436	131	0.870964	0.901411	131	0.847227	0.372776	128	1.09648	0.804762	123	0.625173	0.392811	124	0.608135	0.113933	122	0.794328	0.628991	0.82099	0.156432	0.113933	0.360608
37.12	A7Y521	COP9 signalosome complex subunit 4	COPS4	46268.4	406	65.27	19	19	QYNVDYKLETYLK;YNELSYK;QLLTDFCTHLPNLPDSTAK;MNGFIDQIDGIVHFETR;AVIEHNLLSASK;LYNNITFEELGALLEIPAAK;IASQMITEGR;VISFEEQVASIR;ASLLQNESTNEQLQIHYK;CQQLAAYGILEK;ISQTAPEWTAQAMEAQMAQ;EALPTWDK;MLATLFKDER;NAAQVLVGIPLETGQK;ATTADGSSILDR;QHLASIYEKEEDWR;QIQSLCFQVNNLLEK;LYLEDDDPVQAEAYINR;AIQLSGAEQLEALK	62	61	3.1.1.1474.15;10.1.1.873.14;2.1.1.962.12;6.1.1.1847.9;6.1.1.1051.26;6.1.1.1723.23;12.1.1.1627.31;12.1.1.1396.29;12.1.1.1395.28;7.1.1.1436.31;11.1.1.1608.30;12.1.1.1182.27;12.1.1.1623.30;8.1.1.1382.4;2.1.1.1323.8;2.1.1.1533.17;3.1.1.1478.14;4.1.1.1179.30;11.1.1.1612.31;6.1.1.1055.27;3.1.1.1766.7;3.1.1.1470.17;12.1.1.890.30;7.1.1.1440.31;12.1.1.1178.26;2.1.1.1537.19;8.1.1.933.23;5.1.1.1379.16;6.1.1…	60	0.972747	0.796037	60	0.963829	0.88182	60	0.937562	0.121326	60	0.972747	0.367595	60	0.963829	0.427209	60	0.928966	0.0338612	60	0.972747	0.545053	60	0.963829	0.619564	60	0.937562	0.0705526	0.974134	0.0174116	0.0338612	0.202933
37.06	F1S0R7	NOP2/Sun RNA methyltransferase family member 2	NSUN2	89405.5	798	32.58	19	19	LAQEGIYTLYPFINSR;ILCDVPCSGDGTMR;ILDMCAAPGSK;DGQWFPAWDDVPQGR;GAEQLVEGGR;NNSGEEFDCAFR;FYALDPSFPK;QEAVSMIPPLLLNAQPHHK;FHQFLVSETESGNISR;EVLFYDR;IITVSIEDVK;SEGALELADVSSELPGLK;MVYSTCSLNPIEDEAVIASLLEK;YEPDPTKPDTLQCPIVLCGWR;ILLTQENPFFR;LFEHYYQELK;MMGLEVLAEK;LSSPCIMVVNHDAACLPR;NVLLNNSER	67	67	2.1.1.1418.28;11.1.1.1652.13;5.1.1.902.17;5.1.1.898.16;3.1.1.989.30;10.1.1.766.25;3.1.1.1357.28;9.1.1.935.13;2.1.1.1321.21;11.1.1.877.26;10.1.1.1527.31;2.1.1.1422.27;2.1.1.1037.28;11.1.1.1654.12;10.1.1.1535.30;10.1.1.1536.30;3.1.1.1254.18;10.1.1.1531.31;9.1.1.1540.21;7.1.1.1639.15;6.1.1.1354.20;3.1.1.1254.2;11.1.1.1176.30;4.1.1.1227.19;3.1.1.1347.23;5.1.1.1377.9;8.1.1.1578.19;9.1.1.1536.21;3.1.1.…	77	0.679204	0.0824491	77	0.654636	0.107762	77	0.772681	0.250048	77	0.672977	0.0293625	77	0.648634	0.0396669	77	0.765597	0.105038	72	0.356451	0.00654887	72	0.343558	0.00912093	72	0.405508	0.027504	0.59929	0.171744	0.00654887	0.0758723
37.03	F1RU38	splicing factor 3b subunit 2	SF3B2	98148.7	879	30.49	21	20	FTVAELK;IDIDYQK;IEEAMDGSETPQLFTVLPEKR;LAEIGAPIQAGSREELVER;IEEAMDGSETPQLFTVLPEK;KPGDLSDELR;QEEMNSQQDEEEMETDTR;ESRQEEMNSQQDEEEMETDTR;VPPPWLIAMQR;GIEKPPFELPDFIKR;EQQAQVEKEDFSDMVAEHAAK;AAVLLEQER;ISLGMPVGPNAHK;LHDAFFK;LAQQQAALLMQQEER;TATVGGAMMGSTHIYDMSTVMSR;VGEPVALSEEERLK;KGPAPELQGVEVALAPEELELDPMAMTQK;VGEPVALSEEER;QLVARPDVVEMHDVTAQDPK	54	53	11.1.1.1886.22;11.1.1.991.29;3.1.1.848.30;3.1.1.846.29;3.1.1.871.2;11.1.1.1796.19;6.1.1.1042.15;2.1.1.1158.29;9.1.1.895.20;12.1.1.1515.15;6.1.1.1576.27;10.1.1.875.21;6.1.1.1205.16;6.1.1.1226.24;3.1.1.1105.30;11.1.1.1026.14;10.1.1.905.15;4.1.1.775.29;8.1.1.1153.26;12.1.1.1826.22;11.1.1.1878.22;2.1.1.1163.30;12.1.1.1618.12;5.1.1.1034.19;11.1.1.1882.22;8.1.1.989.21;7.1.1.971.23;11.1.1.1258.17;10.1.1…	56	0.672977	0.0461314	56	0.613762	0.00314487	56	0.704693	0.133589	56	0.642688	0.0686981	56	0.580764	0.00499536	56	0.672977	0.188499	55	0.586138	0.413909	55	0.529663	0.0732832	55	0.613762	0.768676	0.635273	0.0548517	0.00314487	0.0449727
36.98	F1RQC5	Uncharacterized protein	-	110370	964	27.28	21	20	GLSASLPDLDSENWIEVK;SLPTTVPESPNYR;FQQVPTDALANK;YGLECLFR;FWAFLK;VQALTTDISLIFAALK;QHYQKETESAPGSPR;KMDADGFLPITLIASFHR;VINDGLFYYEQDLWTEK;VQALTTDISLIFAALKDSK;LFGAPEPSTIAR;WVPLQIDMKPEVPR;LGIGQSQEMNTLFR;SEPAWHDQDETSSVK;ILIVTQTPPYMR;VGDFGDAINWPTPGEIAHK;QIEYYFSVDNLER;MDADGFLPITLIASFHR;GSEPTTYVPVPVAPPTPAWQPETK;VVEIVEEK	41	40	6.1.1.1342.29;12.1.1.2074.5;9.1.1.1947.3;5.1.1.1171.28;6.1.1.1609.12;2.1.1.1468.29;9.1.1.867.30;9.1.1.1663.7;8.1.1.1436.11;9.1.1.871.31;9.1.1.1886.7;7.1.1.1198.3;5.1.1.1417.26;5.1.1.862.16;7.1.1.1404.9;6.1.1.1588.25;2.1.1.1654.18;2.1.1.1373.27;9.1.1.1378.27;11.1.1.1108.14;2.1.1.1650.14;9.1.1.1934.4;9.1.1.1382.22;9.1.1.1386.25;4.1.1.956.19;12.1.1.1693.6;2.1.1.1466.13;4.1.1.952.22;9.1.1.1667.7;8.1.…	41	1.08643	0.735608	41	1.39316	0.110365	41	1.25892	0.378718	41	1.10662	0.544921	41	1.39316	0.0662774	41	1.25892	0.254489	38	0.809096	0.836475	39	1.04713	0.180725	39	0.903649	0.47299	1.15997	0.20446	0.0662774	0.286607
36.87	F1SV14	Radixin	RDX	68581.5	583	54.89	29	18	QAADQMKNQEQLAAELAEFTAK;GMLREDSMMEYLK;IAQDLEMYGVNYFEIK;QLQALSSELAQAR;EDSMMEYLK;EVWFFGLQYVDSK;EAILNDEIYCPPETAVLLASYAVQAK;FFPEDVSEELIQEITQR;KENPLQFK;QLQALSSELAQARDETK;ENPLQFK;ALELDQER;TVMSAPPPPPPPPVVPPTENEHDEHDENNAEASAELSNDGVMNHR;GYSTWLK;AKFFPEDVSEELIQEITQR;GTELWLGVDALGLNIYEHDDKLTPK;IALLEEAK;NQEQLAAELAEFTAK	295	107	5.1.1.1844.19;10.1.1.852.21;3.1.1.1242.23;4.1.1.1905.5;3.1.1.1804.10;3.1.1.1855.9;4.1.1.1836.7;10.1.1.1423.30;12.1.1.1334.3;3.1.1.1809.9;10.1.1.1453.5;2.1.1.1953.13;5.1.1.1974.10;8.1.1.1872.6;4.1.1.1871.8;2.1.1.1935.19;12.1.1.1572.12;5.1.1.1999.11;3.1.1.1883.9;12.1.1.1287.3;5.1.1.2021.7;10.1.1.1449.6;8.1.1.1237.28;4.1.1.1867.6;3.1.1.1863.8;11.1.1.1561.6;3.1.1.1859.10;7.1.1.1845.26;2.1.1.1858.7;3.…	74	0.597035	0.0921722	75	0.608135	0.494068	75	0.564937	0.0349897	74	0.586138	0.0481994	75	0.608135	0.315089	75	0.564937	0.0171819	74	0.816582	0.446225	75	0.847227	0.197675	75	0.787046	0.82004	0.676296	0.116408	0.0171819	0.142623
36.83	F1RYU9	USO1 vesicle transport factor	USO1	107331	959	27.32	19	19	IVAFENAFER;SSQPSPGANEESSATDSAR;EQDDLLVLLADQDQK;SNQELLQNQLAEKDSLIENLK;EQDLQLEELK;TAIKEQLDASNSTIAILQNEK;SQLNSQSIEITK;LMDLLADSR;DSEQIADLKQELATLK;VASSTLLDDRR;QSEDLGSQFTEIFIK;DQYNLLK;MKPWFEVGDENSGWSAQK;ASQKPQPNFPSPEYMIFDHEFTK;EVIRNDGVLLLQALTR;ELEGVITK;SVPEPEQSETVTAAK;LSALLQETK;EQDLQLEELKQQISTLK	58	58	4.1.1.1399.9;2.1.1.1367.25;4.1.1.719.31;11.1.1.1607.5;2.1.1.782.31;8.1.1.1628.4;2.1.1.1318.19;9.1.1.835.25;8.1.1.1624.5;8.1.1.1837.6;5.1.1.1405.22;10.1.1.769.9;11.1.1.1603.5;2.1.1.1568.11;2.1.1.1565.10;12.1.1.1587.8;6.1.1.1790.3;3.1.1.1477.8;4.1.1.1419.11;7.1.1.1805.7;4.1.1.1403.12;12.1.1.1629.20;7.1.1.1600.5;8.1.1.1833.6;2.1.1.1523.23;7.1.1.1586.12;11.1.1.1599.5;8.1.1.1620.4;2.1.1.1526.24;7.1.1.…	63	0.855067	0.563291	63	0.887156	0.425227	63	0.903649	0.342053	64	0.847227	0.785085	64	0.879022	0.620688	64	0.903649	0.515582	63	0.539511	0.59529	63	0.559758	0.452573	63	0.57544	0.365826	0.786027	0.161891	0.342053	0.550972
36.82	K7GNJ7	HECT, UBA and WWE domain containing 1, E3 ubiquitin protein ligase	HUWE1	481896	4373	7.889	25	24	AIQDPAFSDGIR;GLQSFVQCQPFER;GSGTASDDEFENLR;AIAMSLGQDIPMDQR;QIGTLLAELR;LYIVFEGEEGQDAGGLLR;VLLSPDYLPAMR;EMFNPMYALFR;IVNQPSSLFGSK;LLVGNDDVHIIAR;SDDELLDDFFHDQSTATSQAGTLSSIPTALTR;EVLGSLPNVFSALCLNAR;EINYILR;FDMAENVVIVASQK;QVVNQVWEAADVLIK;QLEAEADAIIQMVR;EYNLEQQR;NPDIFTEVANCCIR;FLQFVTGTSK;FLGDEQDQITFVTR;ISESPSEIMESLTK;SSESELCIETPK;SSDPLGDTASNLGSAVDELMR;VCNDEQLLLELQQIK	55	52	3.1.1.1788.11;4.1.1.699.22;3.1.1.1792.31;3.1.1.1259.25;11.1.1.1586.8;9.1.1.1426.2;8.1.1.1538.17;2.1.1.1315.29;4.1.1.1707.27;3.1.1.1903.14;10.1.1.1615.9;2.1.1.1840.12;12.1.1.1929.24;11.1.1.1733.12;9.1.1.1759.11;3.1.1.1789.31;3.1.1.1028.5;7.1.1.1029.23;12.1.1.1869.9;11.1.1.1590.6;5.1.1.1188.30;2.1.1.1889.31;4.1.1.1767.4;11.1.1.1729.11;4.1.1.1763.7;1.1.1.873.27;2.1.1.1840.30;10.1.1.1612.17;4.1.1.171…	61	0.469894	0.00214628	59	0.515229	0.00281145	61	0.519996	0.0141814	62	0.524808	0.039072	61	0.591562	0.0486297	63	0.586138	0.168279	58	0.469894	0.0194962	57	0.515229	0.0246571	59	0.496592	0.0956326	0.530316	0.043479	0.00214628	0.0352267
36.81	F1S3H1	aldehyde dehydrogenase 6 family member A1	ALDH6A1	57704	534	45.69	18	18	DMDLYSYR;VNAGDQPGADLGPLISPQAK;WLPELVER;AFPAWADTSILSR;TITSQWKEEDATLSSPAVVMPTMGR;IVNDNPYGNGTAIFTTNGATAR;LLQDSGAPDGTLNVIHGQHEAVNFICDHPDIK;EGASILLDGR;VCNLIDSGTK;TLADAEGDVFR;LITLEQGK;CMALSTAILVGEAK;AISFVGSNQAGEYIFER;VCNLIDSGTKEGASILLDGR;QGIQFYTQLK;VPGATMLLAK;SDKWIDIHNPATNELIGR;GDTNFYGK	54	54	6.1.1.1422.6;7.1.1.1158.19;6.1.1.1426.5;11.1.1.1349.20;10.1.1.886.11;6.1.1.1693.31;12.1.1.1043.6;7.1.1.868.26;9.1.1.910.16;11.1.1.1228.23;4.1.1.985.11;5.1.1.1531.29;9.1.1.902.13;11.1.1.1232.25;6.1.1.1649.9;8.1.1.1558.22;3.1.1.1409.30;7.1.1.1162.17;4.1.1.1237.7;4.1.1.1241.5;9.1.1.906.19;5.1.1.1527.28;7.1.1.1152.21;9.1.1.907.15;7.1.1.1528.19;2.1.1.1009.24;10.1.1.1431.21;3.1.1.1336.31;10.1.1.883.12;…	59	1.28233	0.249181	59	0.903649	0.87666	59	1.31826	0.160653	59	1.35519	0.200116	59	0.954993	0.986058	59	1.39316	0.126523	59	0.879022	0.847075	59	0.636796	0.264093	59	0.903649	0.644646	1.08872	0.27046	0.126523	0.374984
36.79	M3VH94	3'-phosphoadenosine 5'-phosphosulfate synthase 1	PAPSS1	70873.8	624	50.32	20	20	IYWNDGLDQYR;ELYVPENK;TDSCDVNDCVQQVVELLQER;NPVHNGHALLMQDTHK;GCTVWLTGLSGAGK;TTVSMALEEYLVCHGIPCYTLDGDNIR;GFTGIDSEYEKPEAPELVLK;NPEFFEHR;DIVPVDASYEVK;LDGCTAFALMYEGR;MVAGANFYIVGR;QIHEGASLPFFEVFVDAPLHVCEQR;TDAETLPALK;AWTVLMEYYK;FTPTELK;FKDMNADAVFAFQLR;QHAAVLEEGVLNPETTVVAIFPSPMMYAGPTEVQWHCR;VLTMAPGLITLEIVPFR;DDDVPLMWR;LFADAGLVCITSFISPYTQDR	60	60	7.1.1.1823.10;11.1.1.879.10;7.1.1.1830.9;7.1.1.986.24;10.1.1.854.22;3.1.1.1141.24;10.1.1.1258.31;7.1.1.925.27;12.1.1.2037.13;9.1.1.1612.4;6.1.1.2128.29;8.1.1.1962.29;2.1.1.1869.9;8.1.1.1870.16;8.1.1.1013.29;12.1.1.1375.19;7.1.1.1593.17;9.1.1.1117.17;7.1.1.1272.14;7.1.1.1832.12;10.1.1.1255.12;6.1.1.1768.22;8.1.1.1866.13;7.1.1.921.27;9.1.1.1121.14;5.1.1.1531.21;10.1.1.1101.17;2.1.1.1194.28;7.1.1.11…	63	0.928966	0.950701	63	0.77983	0.584195	63	1.09648	0.456243	63	0.816582	0.991082	64	0.698232	0.550362	63	0.981748	0.48674	63	0.630957	0.122159	64	0.539511	0.0523799	63	0.724436	0.4167	0.813877	0.177039	0.0523799	0.254727
36.78	F1RPN9	Malic enzyme	ME2	66529.4	588	47.28	19	19	CLFASGSPFGPVK;YDDLIDEFMK;ALTSQLTDKELAQGR;FGLLFK;GLFISISDR;CLPVCIDVGTDNPALLKDPFYMGLYQK;YIYIMGIQER;LFTHNVIK;VTEYLYANK;SQRYDDLIDEFMK;SEYDSLLPDVYEWPESASHPPQITE;QMLGLQGLLPPKIETQDIQALR;GMAFTLQER;ILGLGDLGVYGMGIPVGK;IDSHQEPFAHPAPDNIPDNFEDAVNILKPSAIIGVAGAGR;NILIQFEDFGNHNAFR;EKYCTFNDDIQGTAAVALAGLLAAQK;IETQDIQALR;SIVDNWPENHVK	69	69	7.1.1.1628.11;11.1.1.1810.23;9.1.1.1413.8;8.1.1.1369.11;8.1.1.1364.30;7.1.1.1632.17;11.1.1.1759.2;7.1.1.1949.30;6.1.1.1836.11;8.1.1.1416.23;11.1.1.958.22;11.1.1.1654.30;3.1.1.898.20;9.1.1.1851.10;6.1.1.2030.23;6.1.1.1149.9;5.1.1.1831.22;2.1.1.836.23;10.1.1.1364.9;3.1.1.900.21;5.1.1.1676.6;2.1.1.944.21;6.1.1.1807.11;6.1.1.1415.17;10.1.1.1360.7;10.1.1.1696.24;9.1.1.1633.4;10.1.1.1641.18;11.1.1.954.…	74	1.78649	0.000224974	73	1.59956	0.00239845	67	3.28095	1.46861e-05	74	1.39316	0.0305447	73	1.23595	0.204057	68	2.53513	0.00215138	71	0.903649	0.441206	70	0.801678	0.934736	65	1.67494	0.11396	1.72026	0.787784	1.46861e-05	0.00104319
36.73	F1RR45	carnitine O-acetyltransferase	CRAT	70833.1	626	37.38	18	18	LIEGVLDFK;QPLVIYSSPGMALPK;QLVEEFQSPGGVGER;LPVPPLQQTLDHYLK;SPMIPLPMPK;ALQPIVSEEEWAQTK;LAHYLEQALLDMR;AMGDPNVTEHQKVELLR;QDFVDLQGQLR;AMIDNETLPVEYLGGKPLCMNQYYQILSSCR;SIFTVCLDAPMPR;IYGQACATYESASLR;FNITPEIK;HQVACQMLHGGGGK;AMGDPNVTEHQK;SASMDSLTFVK;KTENWLSEWWLK;AYTDLAICGK	95	95	4.1.1.1521.2;7.1.1.2005.2;5.1.1.1723.15;5.1.1.1715.10;9.1.1.1046.28;5.1.1.1719.2;10.1.1.1015.29;10.1.1.1288.14;12.1.1.1404.18;7.1.1.1640.15;6.1.1.1742.4;10.1.1.899.28;8.1.1.1182.26;2.1.1.779.21;9.1.1.848.12;9.1.1.1289.17;10.1.1.729.28;9.1.1.1050.30;12.1.1.1151.9;10.1.1.1011.29;8.1.1.1910.27;7.1.1.1508.25;2.1.1.1072.20;4.1.1.1533.13;2.1.1.1080.7;10.1.1.1049.27;11.1.1.1021.24;6.1.1.1535.30;4.1.1.15…	98	1.52757	0.0118848	98	1.2942	0.0762723	98	1.77011	0.0039521	98	1.59956	0.0125195	98	1.35519	0.0798218	98	1.83654	0.00416989	98	1.25892	0.166615	98	1.0666	0.63216	98	1.51356	0.0673451	1.4953	0.249445	0.0039521	0.0530169
36.68	F2Z5C1	Annexin	ANXA5	33156.3	294	70.41	21	19	DLLDDLKSELTGK;ALLLLCGGEDD;SIPAYLAETLYYAMK;QVYEEEYGSSLEDDVVGDTSGYYQR;GAGTDEKILTEIIASR;SEIDLFNIRK;ETSGNLEQLLLAVVK;MLVVLLQANRDPDGRIDEAQVEQDAQALFQAGELK;DLLDDLKSELTGKFEK;GAGTDDHTLIR;DPDGRIDEAQVEQDAQALFQAGELK;GLGTDEESILTLLTSR;IDEAQVEQDAQALFQAGELK;ILTEIIASR;SEIDLFNIR;NFATSLYSMIK;LYDAYELK;QEIAVAFK;LIVALMKPSR	218	211	10.1.1.1774.18;7.1.1.1739.13;4.1.1.1650.2;9.1.1.1913.5;8.1.1.1896.20;12.1.1.1303.5;3.1.1.1052.7;11.1.1.1435.11;3.1.1.1721.2;3.1.1.1733.7;6.1.1.1900.4;7.1.1.1600.2;3.1.1.1717.2;10.1.1.1089.2;3.1.1.1718.5;6.1.1.1896.7;12.1.1.1057.21;3.1.1.1728.9;7.1.1.1527.6;2.1.1.1310.12;11.1.1.1893.22;10.1.1.1860.12;4.1.1.990.8;4.1.1.982.6;10.1.1.1131.5;10.1.1.1770.20;7.1.1.1943.21;6.1.1.2134.26;8.1.1.1681.18;9.1…	192	1.20226	0.534364	188	1.24738	0.628386	172	1.41906	0.649227	189	1.18032	0.143894	186	1.1695	0.695397	171	1.35519	0.243469	155	0.691831	0.767303	152	0.717794	0.30917	139	0.895365	0.78144	1.11718	0.265727	0.143894	0.399931
36.63	F2Z5B6	Tropomyosin alpha-1 chain	TPM1	32694.2	284	73.24	31	21	KLVIIESDLERAEER;ATEDELDKYSEALKDAQEKLELAEK;QLEDELVSLQKK;AEADVASLNR;ATEDELDKYSEALKDAQEK;LDKENALDRAEQAEADKK;AQKDEEKMEIQEIQLK;LVIIESDLERAEER;KLVIIESDLER;AISEELDHALNDMTSI;SKQLEDELVSLQKK;CAELEEELKTVTNNLK;QLEDELVSLQK;ATDAEADVASLNR;KATDAEADVASLNR;CAELEEELK;HIAEDADRKYEEVAR;ATDAEADVASLNRR;SKQLEDELVSLQK;MEIQEIQLK;LVIIESDLER	291	118	6.1.1.1059.26;10.1.1.1575.5;1.1.1.1046.4;10.1.1.1882.27;10.1.1.1596.3;9.1.1.1128.4;6.1.1.1084.22;10.1.1.1592.3;7.1.1.1319.28;6.1.1.1106.16;12.1.1.1335.10;8.1.1.1253.24;12.1.1.1436.5;6.1.1.1409.28;10.1.1.1584.2;7.1.1.1022.19;11.1.1.1583.6;2.1.1.936.28;10.1.1.1101.6;6.1.1.1063.28;10.1.1.1335.2;9.1.1.1118.4;3.1.1.892.25;5.1.1.943.23;11.1.1.1452.3;11.1.1.1329.7;11.1.1.1691.3;9.1.1.1125.19;11.1.1.1436…	126	2.31206	0.0039041	125	1.65959	0.0124203	126	1.48594	0.212653	126	2.77971	0.000104957	125	2.01372	0.000352198	126	1.78649	0.0105631	126	3.16228	3.56258e-06	125	2.29087	1.12569e-05	126	2.03236	0.000342016	2.20785	0.537362	3.56258e-06	0.00032844
36.56	Q06AS8	GBAK	GNAI3	40545.8	354	52.26	18	11	ISQTNYIPTQQDVLR;QLFVLAGSAEEGVMTPELAGVIKR;LKIDFGEAAR;IIHEDGYSEEECKQYK;DGGVQACFSR;SREYQLNDSASYYLNDLDR;NNLKECGLY;IIHEDGYSEEECK;IDFGEAAR;EYQLNDSASYYLNDLDR;QLFVLAGSAEEGVMTPELAGVIK	64	32	7.1.1.867.18;5.1.1.2011.19;6.1.1.2159.18;3.1.1.1066.29;8.1.1.964.14;3.1.1.786.21;5.1.1.887.24;9.1.1.1171.26;7.1.1.1833.23;12.1.1.1197.30;9.1.1.1356.31;3.1.1.903.16;6.1.1.2017.27;9.1.1.1167.25;8.1.1.937.30;10.1.1.1147.26;9.1.1.830.14;9.1.1.1175.24;6.1.1.2009.28;6.1.1.2013.29;9.1.1.1360.30;6.1.1.2019.11;12.1.1.1201.29;2.1.1.1122.30;12.1.1.1205.28;8.1.1.1296.26;10.1.1.1149.27;2.1.1.1126.30;8.1.1.130…	35	0.564937	0.0432344	35	0.672977	0.074417	35	0.717794	0.224341	35	0.524808	0.0216115	35	0.625173	0.0377038	35	0.666807	0.103873	31	0.255859	0.0428674	31	0.310456	0.0766364	31	0.328095	0.197028	0.527779	0.17595	0.0216115	0.161175
36.53	F1S441	calnexin	CANX	67595.9	593	30.69	19	18	TPELNLDQFHDK;TYFTDKK;LPGDKGLVLLSR;GLVLLSR;TPYTIMFGPDK;TPELNLDQFHDKTPYTIMFGPDK;APVPTGEVYFADSFDR;TPELNLDQFHDKTPY;AEEDEILNR;LNKPFIFDTKPLIVQYEVNFQNGIECGGAYVK;TGVYEEK;GTLSGWILSK;KIPNPDFFEDLEPFK;VTYKAPVPTGEVYFADSFDR;CESAPGCGVWQRPMIDNPNYK;VVDDWANDGWGLK;VVDDWANDGWGLKK;PDFFEDLEPFK	142	137	2.1.1.1601.4;11.1.1.1505.8;2.1.1.1618.3;11.1.1.1424.12;12.1.1.1315.16;12.1.1.1479.5;4.1.1.1474.22;3.1.1.1538.15;12.1.1.1325.22;8.1.1.1090.6;2.1.1.1337.28;12.1.1.1509.10;8.1.1.1410.3;10.1.1.930.15;9.1.1.1286.3;12.1.1.1321.22;1.1.1.814.18;12.1.1.1408.16;10.1.1.1094.20;2.1.1.1256.19;3.1.1.1540.6;2.1.1.1256.4;8.1.1.1406.20;8.1.1.1418.3;5.1.1.1210.13;2.1.1.1289.25;4.1.1.1367.18;2.1.1.1613.3;3.1.1.1546…	162	0.887156	0.805821	121	6.25173	0.00117219	140	3.63078	0.0430726	163	1.21339	0.138363	122	8.09096	1.99713e-06	141	4.61318	0.00227911	164	2.10863	0.000606165	123	12.5892	1.46158e-08	142	7.87046	0.000120626	5.34411	3.84106	1.46158e-08	3.95814e-06
36.5	I3LSG1	general transcription factor IIi	GTF2I	108796	964	23.34	18	18	DQSAVVVQGLPEGVAFK;MSVDAVEIETLRK;FAEALGSTEAK;MSVDAVEIETLR;ILDSAEFIK;QVEELFER;FAQALGLTEAVK;FEAHPNDLYVEGLPENIPFR;SMLSPGGSCGPIK;AKGPVTIPYPLFQSHVEDLYVEGLPEGIPFR;SPTWFGIPR;WILENK;TVEDYFCFCYGK;KPELVISYLPPGMASK;QVEEIFNLK;ITINPGCVVVDGMPPGVSFK;EQVNDLFSR;STVVPVPYEK	46	46	8.1.1.1543.4;5.1.1.1137.28;2.1.1.1320.20;3.1.1.962.20;7.1.1.1145.17;12.1.1.969.17;10.1.1.1050.12;2.1.1.1513.14;10.1.1.893.18;7.1.1.1149.14;6.1.1.1569.8;2.1.1.1587.5;3.1.1.953.24;2.1.1.1517.21;7.1.1.1926.25;6.1.1.1570.28;8.1.1.1946.25;8.1.1.1183.12;3.1.1.1447.21;3.1.1.1452.19;7.1.1.1512.3;10.1.1.867.9;6.1.1.1298.24;12.1.1.1398.18;12.1.1.1393.3;3.1.1.1346.9;10.1.1.1054.9;10.1.1.889.21;6.1.1.1855.19…	52	0.263027	1.11098e-06	51	0.277971	2.05801e-05	51	0.37325	0.000305136	54	0.346737	1.27892e-05	54	0.380189	0.000265661	53	0.483059	0.00110971	53	0.316228	1.56631e-05	53	0.343558	0.000327179	52	0.440555	0.00136387	0.364666	0.0713127	1.11098e-06	0.000130105
36.33	F1RKW8	proteasome 26S subunit, non-ATPase 11	PSMD11	44237.6	392	53.57	17	17	SLADFEK;TGQAAELGGLLK;AELRDDPIISTHLAK;TYHALSNLPK;EQSILELGSLLAK;DIQENDEEAVQVK;VVDSLYNK;LVSLYFDTK;IMLNTPEDVQALVSGK;TAYSYFYEAFEGYDSIDSPK;LYDNLLEQNLIR;LQATLDMQSGIIHAAEEKDWK;VQIEHISSLIK;VIEPFSR;ALLVEVQLLESK;TTANAIYCPPK;YQEALHLGSQLLR	85	85	5.1.1.1620.19;2.1.1.1805.20;4.1.1.1618.3;7.1.1.1820.4;2.1.1.1819.21;4.1.1.1423.19;4.1.1.1238.12;5.1.1.1668.31;7.1.1.1828.3;5.1.1.1816.2;4.1.1.1471.15;12.1.1.1161.7;10.1.1.942.18;5.1.1.1092.10;11.1.1.1142.6;4.1.1.1243.12;8.1.1.1546.5;6.1.1.1822.13;6.1.1.1360.15;4.1.1.1415.18;4.1.1.1411.21;7.1.1.1505.6;4.1.1.1614.2;7.1.1.984.15;4.1.1.1631.2;11.1.1.1063.13;8.1.1.1010.18;6.1.1.1826.13;4.1.1.1423.20;3…	88	0.711214	0.490585	88	0.586138	0.0989416	88	0.613762	0.0663992	89	0.772681	0.714549	89	0.642688	0.176681	89	0.666807	0.122615	89	0.496592	0.238433	89	0.413047	0.0433501	89	0.432514	0.0449364	0.603383	0.123535	0.0433501	0.232183
36.33	I3LPP1	Fumarate hydratase, mitochondrial	FH	50014.2	466	56.65	21	2	MPIPVIK;ATAVELGYLTAEQFDEWVKPK	157	37	3.1.1.1877.8;4.1.1.1808.6;4.1.1.1809.31;4.1.1.1798.27;3.1.1.1866.27;3.1.1.1869.6;5.1.1.1977.30;3.1.1.1871.25;2.1.1.1927.9;3.1.1.1874.11;3.1.1.1881.10;2.1.1.1923.8;6.1.1.2127.12;3.1.1.1858.8;3.1.1.1863.6;3.1.1.1882.28;3.1.1.1885.10;4.1.1.1801.8;3.1.1.1868.15;4.1.1.1804.25;3.1.1.1881.11;4.1.1.1803.7;2.1.1.1926.29;2.1.1.1923.29;4.1.1.1809.6;3.1.1.1878.28;2.1.1.1928.27;4.1.1.1814.12;3.1.1.1874.31;3.1…	35	1.19124	0.78625	35	1.41906	0.723979	35	1.02802	0.911339	35	1.67494	0.625439	35	1.99526	0.577825	35	1.45881	0.726376	35	2.39883	0.387745	35	2.83139	0.36521	35	2.07014	0.435884	1.81709	0.588986	0.36521	0.561752
36.31	M3TYK5	Calcium-transporting ATPase	ATP2B4	133579	1206	22.06	19	15	LKTNPVEGLSGNPADLEK;GASEIILR;CGIVTPGDDFLCLEGK;VLDLIVNGISINSAYTSK;MTVVQAYIGDTR;TNPTEHSLPANSIVETQEGEFGCTVMDLRK;TVIEPMACEGLR;GIIDSTVGEQR;QVGNKTECALLGFVTDLKQDYHAVR;TECALLGFVTDLK;TICLAYR;STDAINQINVHYGGVVNLCSR;NGHIIQLPVAEIVVGDIAQIK;CGIVTPGDDFLCLEGKEFNR;QVGNKTECALLGFVTDLK	56	34	6.1.1.1620.21;11.1.1.1132.23;8.1.1.1078.27;5.1.1.2025.2;8.1.1.1472.23;6.1.1.1635.19;11.1.1.1478.17;5.1.1.1978.14;8.1.1.1464.22;6.1.1.2156.12;9.1.1.816.13;8.1.1.1933.12;7.1.1.1446.20;8.1.1.929.26;8.1.1.1074.29;4.1.1.1794.13;4.1.1.1674.4;12.1.1.1487.8;7.1.1.1433.24;9.1.1.946.28;10.1.1.1446.31;5.1.1.1270.30;10.1.1.1450.25;4.1.1.1069.22;6.1.1.1626.22;9.1.1.942.26;8.1.1.1468.22;7.1.1.1428.24;8.1.1.193…	32	0.559758	0.0398606	32	0.591562	0.0265875	32	0.529663	0.0267874	32	0.539511	0.028819	32	0.564937	0.0191738	32	0.505825	0.0193185	32	0.544503	0.0711584	32	0.570164	0.0479016	32	0.510505	0.0856265	0.555997	0.028267	0.0191738	0.15244
36.26	F1RQR4	EH domain containing 1	EHD1	62765.6	558	51.97	20	12	GGAFEGTMNGPFGHGYGEGAGEGIDDVEWVVGK;DKPTYDEIFYTLSPVNGK;IINTPEVVR;LLDTVDDMLANDIAR;LFEAEEQDLFKDIQSLPR;LADVDRDGLLDDEEFALANHLIK;IGPEPTTDSFIAVMHGPTEGVVPGNALVVDPR;ELVNNLGEIYQK;EMPNVFGK;QEESLMPAQAVK;EHQISPGDFPSLR;HLIEQDFPGMR	50	30	4.1.1.1846.18;2.1.1.1027.22;12.1.1.2017.16;11.1.1.1762.5;6.1.1.1321.27;11.1.1.994.8;4.1.1.1550.15;11.1.1.1754.8;11.1.1.2014.14;12.1.1.1016.19;11.1.1.1758.9;10.1.1.1494.10;3.1.1.1911.14;2.1.1.1019.23;2.1.1.1949.16;12.1.1.1295.13;3.1.1.1907.21;2.1.1.1948.21;2.1.1.1218.28;12.1.1.1030.12;12.1.1.1711.10;3.1.1.1907.20;11.1.1.1017.7;11.1.1.1750.2;11.1.1.990.10;3.1.1.976.24;12.1.1.1705.25;4.1.1.1546.30;1…	31	0.990832	0.904154	31	0.946237	0.506597	31	1.08643	0.705815	31	0.879022	0.943426	31	0.847227	0.396885	31	0.981748	0.851439	31	0.765597	0.906645	31	0.744732	0.536491	31	0.83946	0.744543	0.913909	0.112277	0.396885	0.576308
36.25	I3LB64	Uncharacterized protein	NOP56	66160.6	596	38.26	19	19	EWYGYHFPELVK;LVAFSPFSSSQVALENANAVSEGVVHEDLR;IDCFSEVPTSVFGEK;GLTDLSACK;LSFYETGEIPRK;YPASTVQILGAEK;AQLGLGHSYSR;ELNEEKLEKLEELTMDGAK;EAMVQAEEAAAEITR;VLLGVGDPK;LFLETHLPSK;VVSLSEYR;MSQVAPSLSALIGEAVGAR;IINDNATYCR;AFSKEELVSSDLEER;NLEVMKEAMVQAEEAAAEITR;EELVSSDLEER;EEPLSSGPEEAAVSK;LSFYETGEIPR	53	53	10.1.1.801.31;8.1.1.1976.30;3.1.1.1449.12;3.1.1.1038.16;12.1.1.1172.29;7.1.1.1480.25;8.1.1.1973.10;2.1.1.1518.18;2.1.1.1187.22;8.1.1.1968.29;12.1.1.1260.23;2.1.1.1095.11;2.1.1.1038.17;4.1.1.882.22;12.1.1.1174.9;4.1.1.1202.13;4.1.1.886.25;2.1.1.1092.15;2.1.1.1191.20;9.1.1.823.5;7.1.1.1475.25;12.1.1.1008.14;7.1.1.1954.31;2.1.1.1514.12;7.1.1.1945.19;8.1.1.1180.25;2.1.1.1518.19;8.1.1.1964.31;1.1.1.10…	50	0.809096	0.796328	43	4.13048	0.000169761	47	2.10863	0.00974659	51	0.963829	0.833256	45	4.92039	2.44893e-05	49	2.46604	0.0118452	51	1.05682	0.440644	43	5.34564	4.51331e-05	48	2.72898	0.00748973	2.77408	1.71992	2.44893e-05	0.00141483
36.24	C1PIG4	cAMP-dependent protein kinase regulatory subunit type II alpha	PRKAR2A	45124.5	401	60.35	20	20	TVKVDEHVIDQGDDGDNFYVIER;GQYFGELALVTNKPR;AATIVATSEGSLWGLDR;VDEHVIDQGDDGDNFYVIER;GTYDILVTK;NISHYEEQLVK;LQEACKDILLFK;CLVMDVQAFER;IVDVIGEK;DGGNQEVEIAR;LLGPCMDIMK;RVSVCAETYNPDEEEEDTDPR;MFGSSMDLIDPGQ;NLDQEQLSQVLDAMFER;SVGQYDNHGSFGELALMYNTPR;LLGPCMDIMKR;AASAYAVGDVK;RQPPDLVDFAVDYFTR;KMFESFIESVPLLK;QPPDLVDFAVDYFTR	89	89	8.1.1.998.12;5.1.1.1237.22;5.1.1.1387.23;7.1.1.1866.7;5.1.1.1646.29;6.1.1.1476.23;3.1.1.1311.13;12.1.1.1072.26;5.1.1.1305.5;5.1.1.1302.14;6.1.1.2180.22;12.1.1.1068.27;2.1.1.1440.4;5.1.1.1640.28;5.1.1.2020.16;5.1.1.1642.28;4.1.1.1548.12;7.1.1.1194.23;7.1.1.1992.31;5.1.1.1311.5;7.1.1.1862.9;5.1.1.1306.16;11.1.1.1066.24;5.1.1.1650.27;5.1.1.1393.7;6.1.1.2055.7;3.1.1.1610.13;1.1.1.882.27;4.1.1.1832.18…	84	0.954993	0.82468	84	1.00925	0.88756	84	0.83946	0.363506	84	0.963829	0.868299	84	1.01859	0.843729	84	0.83946	0.392648	84	0.801678	0.622042	84	0.847227	0.895296	84	0.704693	0.24251	0.902363	0.105714	0.24251	0.489654
36.16	F1S5Z3	seryl-tRNA synthetase	SARS	58635.6	514	38.72	18	18	EVMQEVAQLSQF;EAVGNDESLPEDVLNL;KEAVGNDESLPEDVLNLDDLTADTLTNLK;LDLDLFR;IKLEAERFENLR;ELVSCSNCTDYQAR;GYTPIYTPFFMR;LLIDEAILK;KLDLEAWFPGSGAFR;TICAILENYQTEK;EVMQEVAQLSQFDEELYK;VLDLDLFR;EAVGNDESLPEDVLNLDDLTADTLTNLK;IWGDCSVR;FKDPGLVDQLVK;EVALESQLQSLEVTDA;YAGLSTCFR;EIGNLLHPSVPISNDEDADNKVER	94	93	11.1.1.1968.17;8.1.1.1728.5;9.1.1.1590.3;10.1.1.1607.25;3.1.1.863.15;8.1.1.1716.2;2.1.1.1419.2;10.1.1.1620.20;11.1.1.2012.31;11.1.1.1995.22;10.1.1.1853.11;4.1.1.1285.21;10.1.1.1615.18;10.1.1.1895.30;11.1.1.1742.22;4.1.1.853.18;11.1.1.1728.19;10.1.1.1597.3;7.1.1.874.30;3.1.1.1356.2;2.1.1.1428.18;8.1.1.1724.5;12.1.1.1249.3;10.1.1.1869.13;11.1.1.2008.15;11.1.1.1964.17;7.1.1.1757.24;2.1.1.1423.2;4.1.…	90	1.14815	0.2746	94	0.824138	0.612136	94	0.92045	0.826609	90	1.07647	0.508726	94	0.801678	0.549074	93	0.895365	0.913453	77	0.679204	0.268506	79	0.47863	0.138425	81	0.544503	0.173478	0.833311	0.224116	0.138425	0.392022
36.14	F1SB55	Uncharacterized protein	LOC100514358	54374.6	489	51.33	19	18	SPAVAAVGPIEQLPDFNQIR;IVLAAAGGVSHDELLELAK;TILGPTENIK;DLVDYITTHYKGPR;EQTVYYAK;RIPIPELEAR;IDAVNAETIR;SFGGGMNLSSK;EMQEVETNLQEVVFDYLHATAYQNTALGR;SNMCWLRD;TNMLLQLDGSTPICEDIGR;YIYDKSPAVAAVGPIEQLPDFNQIR;FHFGDSLSPDEGEIPALPPCK;DLVDYITTHYK;VTCLENGLR;STQAATQVFLNVPETR;LCTSVTESEVAR;AVEILADIIQNSTLGEAEIERER	76	74	5.1.1.1656.4;3.1.1.1535.14;2.1.1.905.10;4.1.1.1468.14;3.1.1.1261.6;12.1.1.1469.14;8.1.1.1004.17;12.1.1.1465.15;7.1.1.2027.17;4.1.1.1035.30;3.1.1.922.3;5.1.1.1653.28;5.1.1.1652.4;7.1.1.996.23;6.1.1.1813.2;7.1.1.922.25;5.1.1.1647.18;6.1.1.1491.5;3.1.1.1106.30;6.1.1.1495.4;4.1.1.1195.5;12.1.1.1012.7;4.1.1.1199.8;11.1.1.1041.22;3.1.1.1100.14;4.1.1.1190.6;4.1.1.1462.31;11.1.1.1045.18;2.1.1.1504.28;7.1…	73	0.937562	0.849487	73	0.912011	0.997573	73	0.642688	0.0716302	73	0.937562	0.654715	73	0.912011	0.527653	73	0.642688	0.0199087	73	0.717794	0.230917	73	0.698232	0.170244	73	0.496592	0.00374447	0.779995	0.162563	0.00374447	0.0511823
36.1	F1SRY3	Villin-1	VIL1	92718.5	827	25.15	18	18	ALGMTPAAFSALPR;AAVPDTVVEPALK;EAMNQALNFIK;GDVFLLDLGK;ANSTEPVPSTR;SFNRGDVFLLDLGK;EPPHLMSIFK;MVDDGSGEVEIWR;ATSLNSNDVFVLK;EVQGNESEAFR;LIIQWNGPESNR;AAAVTAQEYLK;LQEETLVITPR;IENLDLVPVESK;WTVPNQTSGLGK;AFEVPAR;GSLNVTTPGVQIWR;QVVVEGQEPANFWMALGGK	55	55	6.1.1.1357.9;10.1.1.776.10;5.1.1.1307.29;11.1.1.1391.3;2.1.1.1197.30;6.1.1.1458.27;3.1.1.924.30;10.1.1.910.28;4.1.1.1313.19;6.1.1.2126.30;3.1.1.1385.3;5.1.1.1384.12;5.1.1.1434.9;10.1.1.1027.25;7.1.1.1237.28;11.1.1.1383.5;10.1.1.1256.4;10.1.1.918.28;2.1.1.1199.29;7.1.1.1076.30;3.1.1.746.22;5.1.1.1666.19;6.1.1.2130.31;10.1.1.1264.3;12.1.1.1402.6;11.1.1.1387.2;10.1.1.1268.4;3.1.1.1145.30;6.1.1.1828.…	61	0.666807	0.104726	61	0.608135	0.0502603	61	0.737904	0.253017	61	0.679204	0.0330834	61	0.613762	0.0146649	60	0.751623	0.0922376	61	0.704693	0.125183	61	0.636796	0.0610888	61	0.77983	0.294016	0.698753	0.0615105	0.0146649	0.129153
36.1	M3V815	Heterogeneous nuclear ribonucleoprotein R tv2	HNRNPR	70929.8	633	40.76	25	19	NLATTVTEEILEK;TLIEAGLPQK;EFNEEGALSVLQQFK;EFNEEGALSVLQQFKESDLSHVQNK;VWGNVVTVEWADPVEEPDPEVMAK;VTEGLVDVILYHQPDDK;TKENILEEFSK;SFSEFGK;KYGGPPPDSVYSGVQPGIGTEVFVGK;AIDALREFNEEGALSVLQQFK;LCDSYEIRPGK;YGGPPPDSVYSGVQPGIGTEVFVGK;ENILEEFSK;LKDYAFVHFEDR;DYAFVHFEDR;DLYEDELVPLFEK;LMMDPLSGQNR;GYAFITFCGK;STAYEDYYYHPPPR	176	119	10.1.1.1590.7;4.1.1.1001.22;2.1.1.1105.2;9.1.1.1264.4;10.1.1.913.3;9.1.1.799.19;8.1.1.1715.30;7.1.1.918.17;3.1.1.1049.3;10.1.1.1564.5;6.1.1.1375.22;9.1.1.1072.20;3.1.1.1339.29;8.1.1.1713.13;11.1.1.1707.6;3.1.1.1660.5;7.1.1.1653.20;9.1.1.1511.7;11.1.1.1679.4;9.1.1.1260.4;3.1.1.1045.2;8.1.1.1680.25;9.1.1.803.18;2.1.1.1101.2;3.1.1.1736.29;4.1.1.997.28;10.1.1.1568.5;9.1.1.792.19;10.1.1.1562.5;8.1.1.1…	104	0.524808	0.00145406	104	0.57544	0.016526	103	0.731139	0.0241765	104	0.544503	0.00366802	104	0.597035	0.0386798	103	0.772681	0.0553154	101	0.483059	0.00328288	101	0.529663	0.0350027	100	0.685488	0.055925	0.615639	0.101291	0.00145406	0.0266968
36.02	I3LC25	lamin B2	LMNB2	70470.9	630	37.62	21	19	TLYESELADAR;ALELENDRLLLK;SEMELAAALSDKR;AGGPATPLSPTR;TVLVNADGEEVAIR;QVLEGEEIAYK;DVFEEEVRETR;LGADLEEANK;LALDMEINAYRK;LESLSYQLSSLQK;LALDMEINAYR;IRELEETMAGER;LQIEIGK;DVFEEEVR;ALENDVAELR;EGELMGAQDR;LYKLELEQTYQAK;DVMQQQLAEYQELLDVK;EAENGEEAEDEAAEFGEEDLFHQQGDPR	66	45	2.1.1.814.28;3.1.1.1256.18;12.1.1.1796.23;6.1.1.1161.30;7.1.1.1053.28;1.1.1.1351.3;6.1.1.1289.23;1.1.1.921.3;5.1.1.1128.21;11.1.1.1268.10;9.1.1.1026.13;1.1.1.916.4;3.1.1.1080.17;8.1.1.1141.27;2.1.1.1130.5;6.1.1.1293.24;7.1.1.1593.6;9.1.1.1022.11;2.1.1.1750.16;8.1.1.1133.28;7.1.1.1100.28;8.1.1.1137.28;2.1.1.1746.13;5.1.1.1124.18;5.1.1.1001.28;2.1.1.810.24;1.1.1.908.4;7.1.1.1057.30;9.1.1.1018.8;7.1…	43	3.01995	0.000130279	43	2.26987	0.00170977	43	1.47231	0.0633588	43	2.48886	0.000443344	43	1.85353	0.00594124	43	1.19124	0.176395	42	2.18776	0.000549338	42	1.65959	0.0107118	42	1.07647	0.207278	1.94736	0.63664	0.000130279	0.00504017
36	F1SDD5	PDZ domain containing 1	PDZK1	57019.8	520	39.42	17	17	INGVFVDKK;SGNSVTLLVLDGDSYEK;KGSNGYGFYLR;AYDYFQAK;KSGNSVTLLVLDGDSYEK;LVKGEDGYGFHLNAIR;GQPGSFVK;QVDLKELGQSQESSLNDK;GVYMTDIKPQGVAMK;ELGQSQESSLNDK;GEDGYGFHLNAIR;QEGQSYGFFLR;EGSSYGFSLK;GSNGYGFYLR;ISPFLYYQSQELPNGSVTEAPAPAPLEVSSPDTTEEVGDHKPK;EHMQVVDLVR;AGVLADDHLIEVNGENVEDASHEEVVEK	57	57	12.1.1.1023.5;5.1.1.1309.27;11.1.1.1366.31;3.1.1.968.19;12.1.1.1207.21;4.1.1.1002.29;5.1.1.1305.26;4.1.1.927.14;2.1.1.1504.30;12.1.1.1381.18;4.1.1.998.29;4.1.1.923.11;11.1.1.1020.28;2.1.1.1021.12;5.1.1.1319.25;11.1.1.1010.29;2.1.1.1032.14;11.1.1.950.4;2.1.1.897.5;6.1.1.1379.25;8.1.1.878.26;12.1.1.1209.27;4.1.1.990.28;11.1.1.1015.26;8.1.1.1095.28;11.1.1.1364.18;12.1.1.976.8;12.1.1.1019.29;5.1.1.11…	64	0.49204	0.0014251	64	0.549541	0.00885006	64	0.436516	0.000234824	64	0.448745	0.00123202	64	0.501187	0.0076951	64	0.398107	0.000203017	64	0.524808	0.0191497	64	0.580764	0.0953047	64	0.465586	0.00341416	0.497288	0.0577809	0.000203017	0.00698154
35.93	I3LCW3	serine/arginine repetitive matrix 2	SRRM2	296984	2732	12.37	23	23	TPTASAVNLAGAR;TPPALAPANLTSAR;SLSYSPAER;SLLAQTTPMTGAQSLSSGTVAK;DLNGPFPNQLETDPSLDMK;TPQAPAPANLVGPR;SAVSLILDQR;VPLSAYER;TPAAAAAMNLASPR;MIQAPSQPVLSLAQDRPR;SSTPPGESYFSSSLQQK;TAVAPSAVNLADPR;SPGMLEPLGSSR;TPAIPTAVNLADSR;MSQVPAPVPLMSLR;TPMSVLQQAGGSMMDGPGPR;AAFGISDSYVDGSSFDPQR;SNFESSPEIEGR;EETPGQRPAVTETHQLAELNEK;MAPALSGANLTTPR;QLQASVEEVPAVASTWSGPQFSPERK;AAFGISDSYVDGSSFDPQRR;SPVPSAFSDQSR	47	47	5.1.1.1092.30;5.1.1.1257.17;11.1.1.930.28;4.1.1.865.29;8.1.1.878.22;12.1.1.1387.30;4.1.1.878.28;3.1.1.895.28;2.1.1.1065.25;12.1.1.1007.27;5.1.1.1226.26;8.1.1.1487.26;2.1.1.1191.21;5.1.1.1272.30;6.1.1.1432.17;3.1.1.792.27;2.1.1.940.28;4.1.1.874.29;4.1.1.720.26;6.1.1.1701.29;11.1.1.990.27;5.1.1.1261.15;11.1.1.996.30;1.1.1.825.27;12.1.1.957.31;7.1.1.863.18;9.1.1.794.27;6.1.1.1396.26;12.1.1.1586.25;9…	53	0.824138	0.487835	53	0.751623	0.136991	53	0.758578	0.458836	53	0.887156	0.695268	53	0.801678	0.221108	53	0.816582	0.64353	53	0.529663	0.0535735	53	0.483059	0.0028532	53	0.49204	0.0172883	0.717499	0.157944	0.0028532	0.0420507
35.91	F1SES5	N-acylsphingosine amidohydrolase 1	ASAH1	44567.2	395	49.87	20	20	ESLDVYELDPK;NMVNAFVPSGK;LPGLLGNFPGPFEEEMK;DRKESLDVYELDPK;DCPDPCIGW;VIVNSLK;NTFFLDDRR;ILEIVDQK;WYVVQTNYDR;AASFAGYVGVMTGFKPGLFSLTLNER;QYVPPWTEDCRK;WIGFILR;GQFETYLRDCPDPCIGW;FSSNGGYIGILEWVLGKK;LTVFTTLIDVIK;WHELMVDK;NTFFLDDR;GQFETYLR;WHELMVDKAPALK;GPVPWYTINLDLPPYK	91	91	11.1.1.1020.14;12.1.1.1031.18;12.1.1.940.8;6.1.1.1410.22;8.1.1.1988.13;5.1.1.1137.13;11.1.1.1013.10;3.1.1.1058.4;6.1.1.1414.18;11.1.1.1107.26;5.1.1.1141.16;11.1.1.1099.30;12.1.1.1426.6;9.1.1.1925.2;12.1.1.1434.15;8.1.1.1809.16;3.1.1.1050.7;7.1.1.1964.12;6.1.1.1364.28;4.1.1.987.8;12.1.1.2048.17;2.1.1.1355.2;5.1.1.1197.29;3.1.1.1293.15;7.1.1.1207.11;12.1.1.1070.11;9.1.1.1905.3;12.1.1.1023.19;4.1.1.…	93	0.972747	0.716814	93	0.60256	0.0201313	93	1.11686	0.950548	93	1.0666	0.607157	93	0.654636	0.111076	93	1.20226	0.418391	89	0.420727	0.184226	87	0.263027	0.00565799	89	0.465586	0.174049	0.765052	0.343919	0.00565799	0.0679116
35.83	K9IVU3	AP-1 complex subunit gamma-1	AP1G1	91396.6	822	29.32	18	18	VLAINILGR;NVGNAILYETVLTIMDIK;ILGRNDDDSSEAMNDILAQVATNTETSK;KVPELMEMFLPATK;DDAVPNLIQLITNSVEMHAYTVQR;NLIMSGYSPEHDVSGISDPFLQVR;STIVDCLKDLDVSIK;IEFTFER;ADCASGIFLAAEK;AVEYNALFK;GYALTAIMK;WHIDTIMR;ELLYFLDSCEPEFK;IGYLGAMLLLDER;NDDDSSEAMNDILAQVATNTETSK;AMELSFALVNGNNIR;SSFREEDNTYR;AALCAVHVIR	43	42	9.1.1.1505.28;9.1.1.1401.5;5.1.1.1616.24;4.1.1.1426.21;2.1.1.1093.23;4.1.1.685.11;8.1.1.1774.4;2.1.1.1089.25;12.1.1.1189.8;12.1.1.1185.9;10.1.1.1085.8;9.1.1.1899.19;12.1.1.1512.5;3.1.1.1515.2;9.1.1.1925.13;3.1.1.1769.10;8.1.1.1769.18;2.1.1.1116.9;5.1.1.1628.27;11.1.1.1205.8;5.1.1.1625.21;9.1.1.1913.21;2.1.1.1645.31;5.1.1.961.4;2.1.1.1641.15;4.1.1.757.4;4.1.1.1702.8;12.1.1.1508.5;9.1.1.1397.8;4.1.…	45	1.35519	0.114159	45	1.13763	0.245495	43	2.35505	0.0040434	45	1.41906	0.144419	45	1.19124	0.300852	43	2.44343	0.00538906	42	0.586138	0.384968	42	0.496592	0.209741	40	1.04713	0.783454	1.36063	0.678489	0.0040434	0.0539078
35.81	F1SQW0	p21 (RAC1) activated kinase 2	PAK2	48604.1	438	57.53	18	18	SVIDPIPAPVGDSNVDGGAK;SDNGELEDKPPAPPVR;LTDFGFCAQITPEQSKR;ECLQALEFLHANQVIHR;FYDSNTVK;KELIINEILVMK;KNPQAVLDVLK;IGQGASGTVFTATDVALGQEVAIK;TIVSIGDPK;ELIINEILVMK;SDNVLLGMEGSVK;LTDFGFCAQITPEQSK;STMVGTPYWMAPEVVTR;IISIFSSTEK;MTDEEIMEK;ERPEISPPSDFEHTIHVGFDAVTGEFTGMPEQWAR;DIKSDNVLLGMEGSVK;GSETSAVVTEEDDDDEETAPPVIAPRPDHTK	47	47	4.1.1.1780.10;8.1.1.1204.25;5.1.1.1735.11;1.1.1.894.31;2.1.1.852.31;6.1.1.1512.6;3.1.1.863.30;10.1.1.1075.21;5.1.1.1312.27;3.1.1.1021.20;1.1.1.868.30;3.1.1.1854.11;7.1.1.1464.30;10.1.1.1095.28;6.1.1.1663.31;5.1.1.1475.24;2.1.1.848.31;3.1.1.1859.11;9.1.1.1088.22;8.1.1.1214.24;4.1.1.1270.14;11.1.1.962.29;10.1.1.1095.7;3.1.1.1850.12;5.1.1.1346.8;9.1.1.1401.3;6.1.1.1517.5;9.1.1.1112.10;9.1.1.1079.20;…	47	0.990832	0.866945	47	1	0.698493	47	0.963829	0.526302	47	0.990832	0.649743	47	1	0.501955	47	0.963829	0.727036	47	0.990832	0.844576	47	1	0.989588	47	0.963829	0.319684	1.00242	0.0162848	0.319684	0.53752
35.72	F1RGP6	flavin adenine dinucleotide synthetase 1	FLAD1	61341.2	551	40.29	18	17	INPLLDWTYR;YNLQVLEAEGDMK;SVTAGIIIVGDEILK;LGLGSYPDWGSNYYQVK;YNLQVLEAEGDMKQALSELQAR;GLFQNTAVQFHLR;ELYVAADEASIAPILAEAQAHFGR;KVAGALQIIETALAR;NVYLFPGIPELLR;LTLDSEEEGPLEECLAYLTAR;HPQLEAVLMGTR;GLGGEGWEK;VAGALQIIETALAR;VSVVPDEVATIAAEVTSFSSR;LPQGSLVPYVPNAVEQASEAVYK;DIWDFLR;QALSELQAR	67	66	11.1.1.1929.9;6.1.1.2192.31;4.1.1.1783.7;2.1.1.1917.6;7.1.1.2032.30;9.1.1.1799.25;7.1.1.918.23;11.1.1.1925.16;5.1.1.1783.25;8.1.1.1707.2;4.1.1.1785.5;7.1.1.919.2;9.1.1.1774.6;2.1.1.1873.13;9.1.1.795.18;6.1.1.2192.6;9.1.1.1805.25;3.1.1.1854.27;12.1.1.1920.23;3.1.1.1849.5;7.1.1.2024.31;9.1.1.1782.8;6.1.1.1668.23;7.1.1.1603.11;11.1.1.1937.14;4.1.1.1587.22;9.1.1.1801.21;12.1.1.1925.20;7.1.1.1672.3;8.…	65	0.887156	0.968212	62	1.0666	0.649326	57	2.10863	0.128046	66	1.21339	0.660775	64	1.45881	0.396367	57	2.88403	0.0455356	61	0.787046	0.210284	60	0.912011	0.372136	53	1.78649	0.815769	1.48194	0.693896	0.0455356	0.238292
35.71	F1SR72	acyl-CoA synthetase long-chain family member 3	ACSL3	80275.4	720	37.36	22	19	EVLNEEDEVQPNGK;GDASMLKPTLMAAVPEIMDR;SVNSLDGLASVLYPGCDTLDKVFMHAK;WLCTGDIGEFDPDGCLK;GVMISHSNIIAGITGMAER;ELTELAR;LKDIVSLVPR;GLTGTWEELCNSR;THYQADIER;VGAPLVCCEIK;ADFFEDENGQR;IGYSSPQTLADQSSK;GVIVHTMAAVQALGAK;NLFILAYNYK;VNEMSSFQR;GEILIGGQNVTMGYYK;TKADFFEDENGQR;SVNSLDGLASVLYPGCDTLDK;EMENEVLK	59	43	8.1.1.942.24;12.1.1.1653.19;10.1.1.837.31;7.1.1.1912.26;9.1.1.1375.18;12.1.1.1261.29;9.1.1.1381.13;1.1.1.852.31;5.1.1.1058.28;1.1.1.876.15;9.1.1.1372.3;12.1.1.1070.31;4.1.1.1561.18;3.1.1.1240.15;1.1.1.864.15;7.1.1.909.21;9.1.1.810.22;7.1.1.1916.20;8.1.1.1494.4;10.1.1.838.23;7.1.1.1908.21;1.1.1.854.6;1.1.1.882.14;7.1.1.936.5;12.1.1.1657.15;11.1.1.1060.9;11.1.1.1064.11;10.1.1.841.22;3.1.1.751.9;1.1…	38	0.937562	0.491824	38	1.95885	0.0211504	37	1.77011	0.0858718	39	1.10662	0.721096	39	2.29087	0.00217198	38	2.0893	0.00998125	37	1.35519	0.508672	37	2.65461	0.00185943	37	2.35505	0.00690277	1.86803	0.591648	0.00185943	0.0319719
35.68	F1RG16	Uncharacterized protein	HNRNPF	45669.6	414	55.56	18	16	GLPWSCSVEDVQNFLSDCTIRDGAAGVHFIYTR;SGAYSAGYGGYEEYSGLSDGYGFTTDLFGR;DGAAGVHFIYTR;MMLGPEGGEGFVVK;YIGIVK;VTGEADVEFATHDEAVAAMSK;HSGPNSADTANDGFVR;DLSYCLSGMYDHR;YGDGEFTVQSTTGHCVHMR;GLPFGCTK;GLPWSCSVEDVQNFLSDCTIR;VTGEADVEFATHDEAVAAMSKDR;QSGEAFVELESEDDVK;ITGEAFVQFASQELAEK;MLGPEGGEGFVVK;TEMDWVLK	424	227	1.1.1.1355.4;4.1.1.1655.30;3.1.1.1975.2;11.1.1.1486.13;7.1.1.1163.19;1.1.1.1368.4;3.1.1.1800.8;2.1.1.1730.4;3.1.1.1767.31;10.1.1.1766.24;4.1.1.1703.7;3.1.1.1729.12;8.1.1.2015.24;3.1.1.1774.12;3.1.1.1820.10;8.1.1.2020.18;1.1.1.1142.17;1.1.1.1388.7;10.1.1.1364.16;10.1.1.775.17;4.1.1.1699.12;3.1.1.1766.12;2.1.1.1830.10;4.1.1.1722.13;3.1.1.1758.31;4.1.1.689.22;6.1.1.2034.11;3.1.1.1967.5;9.1.1.782.18;…	142	0.724436	0.455489	143	0.679204	0.204435	139	0.672977	0.0785541	142	0.625173	0.686585	143	0.597035	0.346444	140	0.591562	0.146073	128	0.564937	0.31873	128	0.524808	0.65862	125	0.544503	0.929212	0.624779	0.0671138	0.0785541	0.310561
35.68	F2Z5N8	Ras-related protein Rab-14	RAB14	23896.7	215	83.72	18	16	IYQNIQDGSLDLNAAESGVQHKPSAPQGGR;TGENVEDAFLEAAK;QFAEENGLLFLEASAK;FMADCPHTIGVEFGTR;IIEVSGQK;NLTNPNTVIILIGNK;STYNHLSSWLTDAR;ADLEAQRDVTYEEAK;YIIIGDMGVGK;ATAPYNYSYIFK;GAAGALMVYDITR;GAAGALMVYDITRR;NLTNPNTVIILIGNKADLEAQR;TGENVEDAFLEAAKK;DVTYEEAKQFAEENGLLFLEASAK;KFMADCPHTIGVEFGTR	137	105	11.1.1.1222.24;12.1.1.1997.14;6.1.1.1768.26;8.1.1.1491.26;5.1.1.1361.30;5.1.1.1594.15;5.1.1.1409.6;5.1.1.1602.16;8.1.1.1571.14;2.1.1.836.28;5.1.1.1364.11;11.1.1.1623.12;4.1.1.1176.24;12.1.1.1647.16;11.1.1.1941.15;12.1.1.1643.12;4.1.1.1172.22;10.1.1.799.23;7.1.1.1222.6;5.1.1.1180.28;12.1.1.1993.24;4.1.1.911.16;5.1.1.1393.6;5.1.1.1403.25;6.1.1.1765.25;12.1.1.1962.27;12.1.1.1639.11;7.1.1.1459.10;6.1…	82	0.879022	0.358611	82	1.31826	0.361239	77	1.95885	0.293176	81	0.758578	0.460958	82	1.1695	0.275443	77	1.69044	0.220215	77	0.534564	0.172556	77	0.847227	0.679638	72	1.18032	0.619134	1.16898	0.457298	0.172556	0.435967
35.58	I3LBY0	archain 1	ARCN1	57249	511	41.88	18	18	SFPVNSDVGVLK;NTLEWCLPVIDAK;TRIEGLLAAFPK;VLLAAAVCTK;KAPGFGGFGSSTVSGSSTAAMITETIIETDKPK;FSTETTFLVDKYEIL;LFTAESLIGLK;TFTEMDSHEEKVFR;VHAPPINMESVHMK;DGGLQNMELHGMIMLR;LFTAESLIGLKNPEK;QHTFVETESVR;YVYQPMEK;TFTEMDSHEEK;VTQVDGNSPVR;ENVNLAQIR;LYMVLITTK;NSNILEDLETLR	75	75	10.1.1.1547.16;8.1.1.935.14;4.1.1.686.16;5.1.1.1565.8;4.1.1.1723.31;5.1.1.1572.9;8.1.1.974.13;8.1.1.1231.6;10.1.1.1543.17;7.1.1.1566.22;5.1.1.1389.9;4.1.1.1378.6;11.1.1.1662.10;7.1.1.1560.7;5.1.1.902.16;11.1.1.1666.17;4.1.1.708.16;7.1.1.1555.7;12.1.1.1170.9;10.1.1.1551.16;8.1.1.1577.4;12.1.1.1167.9;4.1.1.1369.28;4.1.1.1723.8;4.1.1.1368.26;3.1.1.1795.11;3.1.1.1792.30;4.1.1.1727.29;5.1.1.1910.8;5.1…	76	0.77983	0.866515	76	0.862979	0.90323	76	0.660694	0.33183	76	0.704693	0.422391	76	0.77983	0.449055	76	0.591562	0.117211	62	0.246604	0.22197	62	0.272898	0.25945	63	0.212814	0.0513492	0.578103	0.255227	0.0513492	0.253701
35.56	I3L813	Proliferating cell nuclear antigen	PCNA	28778.5	261	79.31	19	19	SEGFDTYR;YYLAPKIEDEEGS;YLNFFTK;FSASGELGNGNIK;LVQGSILK;IADMGHLK;LSQTSNVDKEEEAVTIEMNEPVQLTFALR;AEDNADTLALVFEAPNQEK;LMDLDVEQLGIPEQEYSCVVK;CAGNEDIITLR;NLAMGVNLTSMSK;VSDYEMK;DLSHIGDAVVISCAK;LVQGSILKK;SEGFDTYRCDR;ATPLSPTVTLSMSADVPLVVEYK;YYLAPK;MPSGEFAR;AEDNADTLALVFEAPNQEKVSDYEMK	167	167	9.1.1.885.18;10.1.1.1365.26;7.1.1.1476.17;9.1.1.1433.27;7.1.1.995.24;2.1.1.1667.6;8.1.1.1553.27;6.1.1.1427.13;5.1.1.1082.30;5.1.1.1261.11;8.1.1.1503.26;5.1.1.1851.24;8.1.1.1041.10;4.1.1.1135.17;6.1.1.2008.22;5.1.1.1855.22;10.1.1.872.31;12.1.1.1161.3;5.1.1.1096.19;4.1.1.854.23;12.1.1.1868.25;7.1.1.1003.22;12.1.1.1715.24;12.1.1.932.19;2.1.1.1080.21;4.1.1.774.21;5.1.1.2057.20;7.1.1.893.24;8.1.1.1045…	134	1.97697	0.00881405	131	2.31206	0.00104131	132	1.23595	0.697873	134	1.77011	0.06133	131	2.05116	0.00834135	131	1.10662	0.59128	121	1.07647	0.70216	119	1.28233	0.318482	120	0.679204	0.0942467	1.52568	0.546422	0.00104131	0.0214856
[truncated: 3,977 more rows]
