# Supplementary material for: iTRAQ-based Proteomic Analysis of Porcine Kidney Epithelial PK15 cells Infected with Pseudorabies virus
Source: Sci Rep. 2017 Apr 4;7:45922. doi: 10.1038/srep45922 (PMC5379687; doi:10.1038/srep45922)
Supplement: Supplementary File 2 [file srep45922-s3.xls]

## Sheet: all_express_diff
Uniprot ID	Protein name	Gene symbol	Peptides	%Cov(95%)	Ratio (PRV/Mock)	P value
F1SMZ6	10 kDa heat shock protein, mitochondrial	HSPE1	12	76.47	2.81678	0.000443143
F6Q5P0	40S ribosomal protein S13	RPS13	9	43.79	2.71716	0.00335933
Q0Z8U2	40S ribosomal protein S3	RPS3	23	79.84	1.72492	0.00130569
F1RQ91	40S ribosomal protein S4	RPS4X	25	65.02	1.64958	0.0100773
F1RZK5	5'-nucleotidase domain containing 1	NT5DC1	6	14.32	1.56415	0.0185418
Q29214	60S acidic ribosomal protein P0	RPLP0	19	65.41	2.131	2.16e-05
A1XQU3	60S ribosomal protein L14	RPL14	6	30.52	1.57417	0.0165423
P62831	60S ribosomal protein L23	RPL23	10	67.86	1.56352	0.0259785
Q2YGT9	60S ribosomal protein L6	RPL6	15	47.18	1.50569	0.00738189
F1RS36	78 kDa glucose-regulated protein	HSPA5	55	68.45	3.76599	1.18e-11
F1RJM8	abhydrolase domain containing 11	ABHD11	7	39.74	1.57793	0.0497441
I3LP02	acetyl-CoA acetyltransferase 1	ACAT1	26	62.85	1.52821	0.0150058
F1SMB2	Acetyltransferase component of pyruvate dehydroge	DLAT	22	38.49	3.58022	1.59e-05
A0A0B8RTY4	Aconitate hydratase	ACO1	37	61.08	0.62402	0.000898516
F1SRC5	Aconitate hydratase, mitochondrial	ACO2	35	52.99	1.63212	4.51e-05
A0A0B8S0C5	Actinin, alpha 4	ACTN4	41	74.53	0.581753	0.00021472
F1SAB6	Acyl carrier protein	NDUFAB1	8	36.54	2.26855	0.0347604
A0A0B8RTA8	Acyl-CoA dehydrogenase, very long chain	ACADVL	24	50.77	1.69047	0.000187641
F1RSZ3	acyl-CoA synthetase long-chain family member 1	ACSL1	24	43.63	1.68682	2.19e-05
F1SR72	acyl-CoA synthetase long-chain family member 3	ACSL3	19	37.36	1.86803	0.00185943
F1S3I9	acyl-CoA thioesterase 4	ACOT4	11	34.45	1.53911	0.0060838
K7GPJ4	acyl-CoA thioesterase 9	ACOT9	15	38.34	2.08545	0.000821846
F1S8P9	Adducin 1 (Alpha)	ADD1	14	35.75	0.350127	0.000439683
F1S5M9	adducin 3	ADD3	17	27.9	0.480204	4.62e-06
E7EI18	Adenosylhomocysteinase	--	16	34.72	0.65308	0.0149583
I3LSI3	Adenylate kinase 2, mitochondrial	AK2	19	63.97	1.81022	0.000102157
F2Z565	ADP/ATP translocase 3	LOC100158185	8	57.05	3.22204	0.00184949
Q6QRN9	ADP/ATP translocase 3	SLC25A6	10	56.04	5.09579	0.00177316
C4MXZ1	ADP-ribosylation factor 1	ARF1	8	57.46	2.21126	0.0146847
F1S7W0	A-kinase anchoring protein 12	AKAP12	16	17.29	0.468713	0.0135782
F1SVB2	All-trans-retinol 13,14-reductase	RETSAT	7	15.22	2.26143	0.0047215
F1S8M9	alpha-2-macroglobulin receptor-associated protein	LRPAP1	13	46.48	0.662825	0.0143698
F1RM08	Amino acid transporter	SLC1A5	4	17.7	0.422257	0.014268
F1S6E8	amyloid beta precursor like protein 2	APLP2	6	10.06	0.156455	7.13e-05
A0A0B8RZN7	Anamorsin	CIAPIN1	7	34.84	0.578526	0.0490393
F1RUN7	Anion exchange protein	SLC4A4	2	3.382	0.393314	0.0312788
F1S073	Annexin	ANXA2	51	84.37	1.95152	2.41e-05
F1SLC4	Annexin	ANXA4	24	63.64	0.482256	0.000722774
F1SGY1	Anoctamin	ANO6	5	8.042	0.242873	0.0342805
F1S1B7	apoptosis antagonizing transcription factor	AATF	5	13.52	0.580128	0.0337233
F1S9D1	apoptotic chromatin condensation inducer 1	ACIN1	13	13.15	0.520718	0.00515979
F1RPW8	asparaginase like 1	ASRGL1	10	38.46	0.52529	0.0266082
D0G0C6	Asparagine synthetase	ASNS	28	55.97	1.82759	2.27e-05
P00506	Aspartate aminotransferase, mitochondrial	GOT2	30	79.77	2.40057	8.03e-08
F1SR85	ATP binding cassette subfamily B member 6 (Langer	ABCB6	15	28.94	0.634241	0.0277452
F1RTA1	ATP binding cassette subfamily C member 3 (Fragme	ABCC3	24	23.42	0.463456	2.2e-05
P80021	ATP synthase subunit alpha, mitochondrial	ATP5A1	35	61.84	1.66591	6.68e-06
Q2EN81	ATP synthase subunit O, mitochondrial	ATP5O	13	68.08	1.92765	0.00039451
I3L9I6	basal cell adhesion molecule (Lutheran blood grou	BCAM	14	39.23	0.379992	0.000232255
F1SI55	Basic leucine zipper and W2 domain-containing pro	BZW1	15	40.33	1.60184	0.0185098
Q8WNW4	Beta-catenin	CTNNB1	23	46.35	0.305037	0.00222792
F1RSM4	block of proliferation 1	BOP1	10	29.17	0.597987	0.0320976
K7GN83	bone marrow stromal cell antigen 1	BST1	8	34.37	0.528026	0.0196057
F1RL80	Branched-chain-amino-acid aminotransferase	BCAT2	11	31.55	1.5431	0.0456812
F1SP42	cadherin 6	CDH6	14	20.86	0.356544	4.8e-05
M3TYK5	Calcium-transporting ATPase	ATP2B4	15	22.06	0.555997	0.0191738
F1S710	calcyclin binding protein	CACYBP	12	49.13	0.637527	0.0346103
I3L7S4	caldesmon 1	CALD1	16	31.79	0.373692	0.00243052
F1S441	calnexin	CANX	18	30.69	5.34411	1.46e-08
P28491	Calreticulin	CALR	33	71.46	2.71103	5.43e-09
F1RV23	cAMP-dependent protein kinase type I-alpha regula	PRKAR1A	7	21.05	0.480243	0.00695375
F1RN68	carboxypeptidase D	CPD	19	17.98	0.436857	5.13e-07
F1S764	carnitine palmitoyltransferase 2	CPT2	15	29.79	1.99763	0.00054905
K7GQK6	Casein kinase II subunit beta	CSNK2B	6	41.28	2.14648	0.0262104
F1RGJ2	catenin alpha 1	CTNNA1	41	61.48	0.332273	6.29e-08
F1SJY6	catenin delta 1	CTNND1	22	32.57	0.518578	0.00341589
B2CNZ7	Cathepsin B	CTSB	14	40	0.590872	0.0244726
K7GKY0	CD109 molecule	CD109	26	24.91	0.539212	0.00181013
B0LY42	CD147	--	10	36.06	0.335645	0.00239275
K7GND9	CD44 molecule (Indian blood group)	CD44	7	9.7	0.117357	0.00113598
Q684M6	CDC37 cell division cycle 37 protein	CDC37	15	41.58	0.569035	0.0277412
F1RMA3	cell cycle and apoptosis regulator 2	CCAR2	21	34.57	0.530159	0.000671773
Q007T2	Cell division control protein 42 homolog	CDC42	7	44.5	1.59407	0.0181517
A0A0B8RTV6	Cell division cycle and apoptosis regulator 1	CCAR1	15	17.65	0.433356	0.000135557
I3LND7	Cell division cycle protein 123 homolog	LOC100627861	2	6.25	7.54833	0.026141
F1S2Y5	centromere protein F	CENPF	6	3.494	1.55957	0.0307272
I3L8P1	cerebellar degeneration related protein 2 like	CDR2L	6	19.44	0.563153	0.00203833
I3LCA2	chaperonin containing TCP1 subunit 8	CCT8	42	73.18	0.536357	0.000154036
D0G0C8	Chaperonin containing TCP1, subunit 2 (Beta)	CCT2	38	75.7	0.50006	1.48e-05
D0G0C9	Chaperonin containing TCP1, subunit 7 (Eta)	CCT7	31	68.88	0.659076	0.0321579
A0A0B8RZS8	Chemokine (C-X3-C motif) ligand 1	ABCD3	12	23.48	1.55291	0.00114808
A0A0B8RZN4	Chloride intracellular channel protein	CLIC4	18	87.35	0.6492	0.0241849
F1SLR5	Chromodomain-helicase-DNA-binding protein 4	CHD4	24	16.06	0.428461	9.7e-07
A0A0B8S099	Citrate synthase	CS	19	53.45	2.253	0.000365747
I3LI44	coactosin like F-actin binding protein 1 (Fragmen	COTL1	9	62.77	1.60052	0.0159856
I3LQ84	collagen type VI alpha 2 chain	COL6A2	2	2.427	0.295605	0.00219879
Q6PWT7	Copper chaperone for superoxide dismutase	CCS	7	29.2	0.642386	0.0112715
F1SK95	coproporphyrinogen oxidase	CPOX	15	45.35	2.08333	0.0018612
F1S3W0	Cytochrome b-c1 complex subunit 6	LOC100524873	6	58.24	1.66909	0.0372726
F1RNZ1	Cytochrome b-c1 complex subunit Rieske, mitochond	UQCRFS1	6	28.47	1.65894	0.020333
P62895	Cytochrome c	CYCS	10	62.86	1.60582	0.00380648
A0A0H4IRA9	Cytochrome P450 20A1	CYP20A1	13	40.04	1.95727	0.00164806
F1SPP8	cytoskeleton associated protein 4	CKAP4	17	34.88	1.76251	0.000207326
A5GFY8	D-3-phosphoglycerate dehydrogenase	PHGDH	23	51.22	0.478059	0.000239232
F1RIE2	damage specific DNA binding protein 1	DDB1	36	36.49	0.609494	0.0161097
K9IVG8	DEAD (Asp-Glu-Ala-Asp) box helicase 21	DDX21	30	48.6	2.53436	9.66e-09
A0A0A7HF29	DEAD (Asp-Glu-Ala-Asp) box helicase 5	DDX5	23	48.53	1.57555	0.000626259
A0A0B8RZM2	DEAD (Asp-Glu-Ala-Asp) box polypeptide 27	DDX27	2	2.883	0.184122	0.00112449
F1S537	deoxynucleotidyltransferase, terminal, interactin	DNTTIP2	3	5.837	0.186006	0.0204675
I3L6D7	desmoglein 2	DSG2	15	19.98	0.372289	1.73e-05
F1SAF0	Dihydrolipoyl dehydrogenase	DLD	20	53.63	1.7286	0.00673433
K9IW73	Dihydrolipoyllysine-residue succinyltransferase	DLST	17	47.47	2.19084	0.000130295
G9F6X9	Dihydropyrimidinase-like 2	--	25	60.84	0.63891	0.0275143
F1RIP4	DNA helicase	RUVBL2	22	54.43	0.396551	0.00727469
F1SPF3	DNA helicase	MCM2	32	48.5	0.579477	0.00134329
M3TYJ4	DNA helicase	MCM6	32	46.16	0.541147	0.0394763
F1RH32	DNA polymerase	POLD1	12	14.27	0.645609	0.0120351
F1SJQ4	DNA polymerase delta interacting protein 3 (Fragm	POLDIP3	3	14.2	0.0980502	0.0272313
I3LJR4	DNA-directed RNA polymerase	POLR2A	8	11.68	0.588254	0.0151042
F1RP05	DnaJ heat shock protein family (Hsp40) member A2	DNAJA2	10	35.92	1.61204	0.0233747
F1SST1	DnaJ heat shock protein family (Hsp40) member C17	DNAJC17	1	5.921	4.21208	0.0436648
F1SPG2	Dolichyl-diphosphooligosaccharide--protein glycos	RPN1	29	63.32	1.6776	1.26e-05
F1SU12	Dolichyl-diphosphooligosaccharide--protein glycos	DDOST	13	36.67	1.91108	0.00559368
Q29243	Dystroglycan	DAG1	5	8.552	0.277315	0.013595
K9J6K6	Early endosome antigen 1	EEA1	32	27.45	0.568406	0.00229179
Q58D68	Ectonucleotide pyrophosphatase/phosphodiesterase	ENPP6	15	41.14	0.601544	0.000587013
A0A0B8RTQ8	Elastin microfibril interfacer 2	EMILIN2	37	49.6	0.426642	1.67e-05
Q6UAQ9	Electron transfer flavoprotein alpha subunit (Fra	ETFA	16	73.57	1.77877	0.00296899
F1RW89	Electron transfer flavoprotein-ubiquinone oxidore	ETFDH	17	39.45	1.66149	0.00612595
F1RPW9	Elongation factor 1-gamma	EEF1G	23	52.16	1.58113	1.35e-05
F1RQZ9	elongation factor Tu GTP binding domain containin	EFTUD2	30	47.74	0.5243	0.000683845
F1SJT1	endo/exonuclease (5'-3'), endonuclease G-like	EXOG	4	17.12	2.86249	0.0254851
Q29092	Endoplasmin	HSP90B1	59	64.3	2.10135	1.87e-09
A0A0B8RSY9	Enolase 1, (Alpha)	ENO1	40	77.65	0.603892	0.00319553
F1SUQ3	ER membrane protein complex subunit 1	EMC1	19	32.36	1.64941	0.00274247
F1SHD6	eukaryotic translation elongation factor 1 beta 2	EEF1B2	10	44.44	1.68636	0.0090674
I3LII3	eukaryotic translation elongation factor 2	EEF2	54	67.25	1.57287	4.52e-08
A6M928	Eukaryotic translation initiation factor 4A isofo	EIF4A1	15	61.33	1.98297	0.00264169
F1RHR9	exosome component 10	EXOSC10	7	13.54	0.269112	0.000183371
F1SB42	ezrin	EZR	16	49.01	0.601797	0.0430052
B2ZI35	F11 receptor	F11R	6	28.86	0.523341	0.00736073
F1SEQ7	family with sequence similarity 213 member A	FAM213A	21	64.63	2.51624	3e-06
D0G6X4	Farnesyl diphosphate synthase	FDPS	13	35.63	0.313786	0.0129883
F1RKS7	fatty acid desaturase 2	FADS2	6	17.79	0.521343	0.000489848
F1SS24	fibronectin 1	FN1	85	46.25	0.442653	1.33e-15
I3LFS8	flotillin 2	FLOT2	14	36.38	0.497621	0.0131421
F1RJ25	Fructose-bisphosphate aldolase	ALDOC	12	45.33	0.437842	0.0200743
I3LKJ6	G elongation factor mitochondrial 1	GFM1	15	23.15	1.63154	0.00403111
O02670	G protein-activated inward rectifier potassium ch	KCNJ5	6	18.38	0.252778	0.00411085
I3LKL3	G protein-coupled receptor class C group 5 member	GPRC5C	6	18.72	0.399996	0.0287544
A3EX84	Galectin	LGALS3	12	44.23	3.1186	0.000153516
F1SKM9	Galectin	LGALS1	12	68.89	2.22078	0.0436804
F1RTA3	gamma-glutamyl hydrolase	GGH	3	11.32	2.09717	0.0391665
Q06AS8	GBAK	GNAI3	11	52.26	0.527779	0.0216115
Q06AS6	GBI2	GNAI2	11	65.07	0.603798	0.0493584
I3LSG1	general transcription factor IIi	GTF2I	18	23.34	0.364666	1.11e-06
P08059	Glucose-6-phosphate isomerase	GPI	22	46.59	0.610513	0.00211708
F1SEN2	Glutamate dehydrogenase 1, mitochondrial	GLUD1	41	70.43	2.50589	1.07e-07
F1SN47	glutaminase	GLS	19	47.66	2.31845	6.51e-05
Q29057	Glutathione S-transferase	--	12	52.47	0.436991	0.0015148
M3V836	Glutathione S-transferase pi 1	GSTP1	11	66.83	0.457742	0.00476374
M3TYQ8	Glycerol-3-phosphate dehydrogenase	GPD2	37	59.01	1.5571	0.000737978
P50441	Glycine amidinotransferase, mitochondrial	GATM	7	27.19	0.635172	0.0232079
A0A0B8RVP0	Glycylpeptide N-tetradecanoyltransferase	NMT1	8	22.98	1.5565	0.0116944
A0A0B8RVW2	Golgi glycoprotein 1	GLG1	31	31.24	0.426356	9.97e-07
Q1EG87	Granulin	GRN	5	12.86	0.313013	0.00373155
B6E241	Growth factor receptor bound protein 2	GRB2	7	36.41	0.508572	0.00476239
I3LVG4	GrpE protein homolog	LOC100622145	7	32.72	1.6875	0.0262066
F1RFQ7	GTP-binding nuclear protein Ran	RAN	14	50	2.00337	0.000462119
I3L6U9	Guanine nucleotide-binding protein subunit alpha-	GNA11	5	27.58	0.63114	0.0325491
F1RST0	heat shock protein 105 kDa	HSPH1	20	35.51	1.52776	0.0214231
F1RQU2	heat shock protein 90 alpha family class B member	HSP90AB1	34	60.5	1.56162	1.01e-05
K7GNJ7	HECT, UBA and WWE domain containing 1, E3 ubiquit	HUWE1	24	7.889	0.530316	0.00214628
M3UZ37	Heterogeneous nuclear ribonucleoprotein A2/B1	HNRNPA2B1	8	65.1	0.589033	0.00190674
F2Z5B4	heterogeneous nuclear ribonucleoprotein A3	HNRNPA3	17	43.54	0.504202	0.000822273
I3LK71	heterogeneous nuclear ribonucleoprotein C (C1/C2)	HNRNPC	13	38.76	0.5945	0.00319374
I3LQS0	heterogeneous nuclear ribonucleoprotein K	HNRNPK	27	64.19	0.38179	9.83e-05
F1SA50	heterogeneous nuclear ribonucleoprotein M (Fragme	HNRNPM	37	63.64	0.360435	1.03e-07
M3V815	Heterogeneous nuclear ribonucleoprotein R tv2	HNRNPR	19	40.76	0.615639	0.00145406
F1S8L9	heterogeneous nuclear ribonucleoprotein U	HNRNPU	33	42.97	0.305438	1.26e-05
F1SUF2	Hexokinase	HK1	29	48.14	1.92124	9.12e-06
Q1W674	Hexokinase-2	HK2	20	34.02	1.77817	0.00965098
A0A0B8S073	High density lipoprotein binding protein	HDLBP	34	33.83	0.517311	0.00245583
A0A0B8RVT9	Histocompatibility (Minor) 13	HM13	4	14.06	2.49603	0.0353952
F1S084	histone acetyltransferase 1	HAT1	9	33.89	0.640882	0.0043178
B9TSQ2	HLA-B-associated protein 1	BAT1	10	47.66	1.86768	0.00136572
D0G6Y0	Hydroxysteroid (17-beta) dehydrogenase 12 (Fragme	HSD17B12	10	40.91	2.88459	0.00907587
F1SNA8	hydroxysteroid dehydrogenase like 2	HSDL2	12	38.52	1.72307	0.000186898
K9IWD4	Hypoxia up-regulated protein 1	HYOU1_tv1	48	47.29	1.71376	3.07e-06
C6K7I0	Importin subunit alpha	--	13	39.32	1.66915	0.000232677
A0A0B8RZH0	Insulin-like growth factor 2 mRNA binding protein	IGF2BP3	26	51.81	0.46618	8.27e-05
H6WKX8	Insulin-like growth factor II receptor	IGF2R	38	21.1	0.519427	0.00810562
E3W6T5	Insulin-like growth factor-binding protein 2	IGFBP2	6	17.72	0.233606	0.00241346
M3UYX0	Integrator complex subunit 4	INTS4	4	6.224	0.655643	0.0412389
F1RVE7	Integrin beta 1	ITGB1	19	30.08	0.550412	0.000239725
K7GPD4	Integrin beta 4	ITGB4	37	29.64	0.518152	2.88e-05
F1SMF6	integrin subunit alpha 1	ITGA1	4	4.722	0.431954	0.00567866
A0A0B8RVT3	Interleukin 1 receptor accessory protein	IL1RAP	6	16.2	0.308032	0.00491696
F1RKU0	Isocitrate dehydrogenase [NAD] subunit, mitochond	IDH3A	16	47.27	1.74002	0.000202538
Q1G1L0	Isocitrate dehydrogenase [NAD] subunit, mitochond	IDH3B	10	38.18	2.27601	0.00556798
P33198	Isocitrate dehydrogenase [NADP], mitochondrial (F	IDH2	28	58.19	2.47547	1.01e-05
Q8WNW3	Junction plakoglobin	Jup	21	49.13	0.366667	0.000233825
A5A758	Keratin 1	KRT1	10	16.22	1.70375	0.000440426
I3LDS3	keratin 10	KRT10	9	20.42	2.32487	9.15e-05
F1SGG1	keratin 18	KRT18	19	48.98	1.62763	0.0023203
F1S0J8	keratin 19	KRT19	38	90.84	1.50244	1.66e-05
A5A759	Keratin 2A	KRT2A	7	11.06	3.50766	0.00116283
F1SGG2	keratin 8, type II	KRT8	44	63.8	1.701	1.6e-05
K9IVP3	KIAA0196	KIAA0196	10	11.73	0.484097	0.00998393
F1SSN5	kinectin 1 (kinesin receptor)	KTN1	31	32.47	2.01867	1.41e-07
K9J4S7	Kinesin-like protein	KIF5B	29	39.36	0.490575	7.84e-05
F1RKM0	lamin B1	LMNB1	50	70.48	1.77987	2.95e-06
I3LC25	lamin B2	LMNB2	19	37.62	1.94736	0.000130279
F1S663	laminin subunit gamma 1	LAMC1	44	33.31	0.571805	7.26e-07
K9IVK6	Large neutral amino acids transporter small subun	SLC7A5	2	4.183	0.454308	0.0307384
F1SMS8	lectin, mannose binding 1	LMAN1	13	35.2	1.52182	0.0495158
A0A0B8RSP0	Legumain	LGMN	11	29.79	0.372307	0.00112132
F1SH78	LEM domain containing 3	LEMD3	6	11.5	1.73221	0.0251817
F1RNT9	leucyl-cystinyl aminopeptidase	LNPEP	10	12	0.397867	0.000450721
P00336	L-lactate dehydrogenase B chain	LDHB	21	66.77	1.54431	0.0325974
F1SDN2	long-chain 3-ketoacyl-CoA thiolase	HADHB	19	48.21	1.6993	0.00254419
A5A8V8	LSM2 homolog, U6 small nuclear RNA associated (S.	LSM2	5	69.47	0.448859	0.0486818
A0A0B8RTH9	Lysophospholipase I	LYPLA1	9	55.65	2.04252	0.00243162
Q8MIZ3	m7GpppX diphosphatase	DCPS	13	46.88	0.544407	0.0248043
F1SQ44	mago homolog B, exon junction complex core compon	MAGOHB	7	56.76	0.665864	0.0129199
F1RX78	MAK16 homolog	MAK16	5	21.55	0.291712	0.0174632
I3LP41	Malate dehydrogenase	MDH2	23	66.27	2.61484	0.000214167
F1RJI1	malectin	MLEC	9	39.45	1.65774	0.0403439
F1RPN9	Malic enzyme	ME2	19	47.28	1.72026	1.47e-05
K7GRL4	Mediator complex subunit 14	MED14	3	2.132	0.551558	0.045163
P41367	Medium-chain specific acyl-CoA dehydrogenase, mit	ACADM	27	59.38	1.56482	0.000613589
E0YLM4	Mesencephalic astrocyte-derived neurotrophic fact	MANF	13	58.1	2.34029	0.00163017
Q27HK4	Metaxin-1	MTX1	4	15.46	1.71054	0.0382525
F1SDI3	methyl-CpG binding domain protein 3	MBD3	3	12.19	0.404802	0.0144356
F1SGM8	methyltransferase like 15	METTL15	2	5.185	14.6721	0.0398196
F1SBU8	MICOS complex subunit MIC13	C19orf70	9	77.12	2.46888	0.00142551
I3LSM7	MICOS complex subunit MIC60	IMMT	33	54.22	1.68233	5.27e-06
F1RSE7	minichromosome maintenance complex component 4	MCM4	33	55.62	0.562182	0.000156933
F1SU78	mitochondrial calcium uniporter	MCU	15	49.83	2.32537	0.000523274
F1SIE0	mitochondrial carrier 2	MTCH2	11	47.52	1.58258	0.00653184
A0A0D5BWD2	Mitochondrial complement component 1 Q subcompone	C1QBP	8	34.52	2.4719	0.0166892
F1RWJ0	mitochondrial ribosomal protein L10	MRPL10	4	19.08	1.62279	0.0212188
F1RMQ4	mitochondrial ribosomal protein L17	MRPL17	4	19.53	0.436661	0.0423706
F1RTN3	Moesin	MSN	28	64.64	0.577126	0.000157314
F1RGP1	MYB binding protein 1a	MYBBP1A	41	38.23	0.42009	1.23e-09
F1SSA6	myosin heavy chain 10	MYH10	36	35.73	0.470294	0.00021339
B6EAV5	Na(+)/H(+) exchange regulatory cofactor NHE-RF	--	7	28.49	0.570701	0.019469
B8XH67	Na(+)/H(+) exchange regulatory cofactor NHE-RF	SLC9A3R1	15	60.82	0.54864	4.13e-05
F1SSG5	N-acetylneuraminate synthase	NANS	12	40.11	0.654499	0.0428136
F1RWL7	NADH dehydrogenase [ubiquinone] 1 beta subcomplex	NDUFB8	8	49.46	1.55707	0.0179404
F1STY1	NADH dehydrogenase [ubiquinone] 1 subunit C2	NDUFC2	4	42.62	1.63955	0.0498959
F1SIF2	NADH:ubiquinone oxidoreductase core subunit S3	NDUFS3	14	51.14	1.53633	0.00131856
F1S6Q1	NADH:ubiquinone oxidoreductase subunit A13	NDUFA13	7	42.36	3.10323	0.0252755
F1RV70	NADPH:adrenodoxin oxidoreductase, mitochondrial	FDXR	19	50.81	2.02735	0.00994929
P04175	NADPH--cytochrome P450 reductase	POR	17	31.86	1.55698	0.000232633
I3LNH3	Neutral alpha-glucosidase AB	GANAB	41	53.81	2.67252	2.29e-06
F1SLR6	NOP2 nucleolar protein	NOP2	13	20.95	1.68387	0.00885423
F1S0R7	NOP2/Sun RNA methyltransferase family member 2	NSUN2	19	32.58	0.59929	0.00654887
F1RIP6	nucleobindin 1	NUCB1	16	52.08	0.541937	0.00038451
F1S9A4	nucleobindin 2	NUCB2	19	47.73	1.52419	0.0272245
F1S8T1	nucleolar and coiled-body phosphoprotein 1	NOLC1	5	8.898	2.20095	0.0279201
I3LJ02	Nucleolar GTP-binding protein 1	--	6	12.95	0.549662	0.0280683
I3LUP6	nucleophosmin	NPM1	20	50.82	0.577512	0.0293675
F1SN95	nucleoporin 155	NUP155	27	28.08	1.59366	0.000637611
F1SPG4	nucleoporin 210	NUP210	11	8.43	1.8448	0.0109858
F1RVX6	nucleoporin 85	NUP85	12	19.97	1.50768	0.000575534
A0A0B8RTE8	Nucleoporin 88kDa	NUP88	7	16.89	1.91894	0.0159814
I3LBE6	nucleoporin 93	NUP93	22	31.23	1.82255	4.66e-07
F1SGD7	nucleosome assembly protein 1 like 1	NAP1L1	9	30.18	0.221996	0.000546852
F1RYA4	nucleosome assembly protein 1 like 4	NAP1L4	9	32.73	0.457264	0.0155208
D0G7G0	Osteopontin	SPP1	3	19.14	0.469919	0.00092498
C5H0C6	OTUB1	OTUB1	6	26.94	0.515409	0.0105917
F1SSH8	oxoglutarate dehydrogenase	OGDH	32	42.86	1.92593	0.000811353
F1RN28	paraspeckle component 1	PSPC1	13	42.39	0.515373	0.0475303
F1SDD5	PDZ domain containing 1	PDZK1	17	39.42	0.497288	0.000203017
F1S0M9	Peptidyl-prolyl cis-trans isomerase	FKBP10	12	37.54	1.97541	0.00691162
F1SPN1	Peptidyl-prolyl cis-trans isomerase	FKBP11	5	32.34	2.37657	0.00503853
F1S227	peptidyl-tRNA hydrolase 2	PTRH2	10	63.69	2.03497	0.00472935
F1S418	peroxiredoxin 3	PRDX3	16	61.3	1.58846	0.0011252
A9X3T3	Peroxisomal D3,D2-enoyl-CoA isomerase	PECI	10	34.77	1.64008	0.020778
F1SD97	phenylalanyl-tRNA synthetase alpha subunit	FARSA	12	28.29	0.636673	0.029643
A0A0B8RVL7	Phosphatidylinositol-5-phosphate 4-kinase, type I	PIP4K2C	7	19.95	0.643742	0.0419057
C5I4T6	Phosphoenolpyruvate carboxykinase 2	PCK2	35	65.16	2.57146	2.18e-06
F1S8Y5	phosphoglycerate mutase 1	PGAM1	17	73.64	0.653417	0.0382966
F1SBF8	phosphoinositide-3-kinase adaptor protein 1	PIK3AP1	8	16.42	0.59379	0.00911237
F1RQ73	Phospholipid-transporting ATPase	ATP11C	8	8.569	0.515664	0.00857643
I3LBX8	podocalyxin like	PODXL	7	26.08	0.174131	0.0293071
I3LS00	Polyadenylate-binding protein	PABPC1	24	57.65	1.9882	5.4e-06
A0A0B8RVM5	Polybromo 1	PB1	6	5.202	0.497725	0.00754998
A0A0B8RTE0	Pre-B-cell leukemia homeobox interacting protein	PBXIP1	7	15.3	0.467619	0.00217867
Q3ZD69	Prelamin-A/C	LMNA	59	61.14	0.627566	0
I3LDL8	pre-mRNA processing factor 4	PRPF4	8	20.78	0.611187	0.0345207
F1RHH8	pre-mRNA processing factor 8	PRPF8	41	24.42	0.415692	1.05e-10
F1RF77	procollagen-lysine,2-oxoglutarate 5-dioxygenase 1	PLOD1	26	43.88	0.441127	5.3e-05
I3LA84	procollagen-lysine,2-oxoglutarate 5-dioxygenase 3	PLOD3	22	38.99	1.53065	0.00256597
A1X898	Procollagen-proline 2-oxoglutarate-4-dioxygenase	P4HA1	26	58.43	0.455279	0.000233728
A9LM01	Progesterone receptor membrane component 2	PGRMC2	6	41.7	2.03079	0.0143069
A0A0B8RZA3	Prohibitin	PHB	20	79.41	2.2135	0.000128092
I3LQN4	prohibitin 2	PHB2	20	72.24	2.42551	2.9e-05
I3L813	Proliferating cell nuclear antigen	PCNA	19	79.31	1.52568	0.0010413
K9IVL7	Prolow-density lipoprotein receptor-related prote	LRP1	25	7.746	0.45561	5.41e-05
F1SID1	Promyelocytic leukemia	LOC100621916	8	14.3	0.474583	0.00785098
F1RRY6	prostaglandin E synthase 2	PTGES2	9	37.37	2.05615	0.0217625
F1SLQ6	prostaglandin-endoperoxide synthase 1	PTGS1	13	27.64	1.74719	0.00286729
A0A0B8RTB9	Proteasome (Prosome, macropain) 26S subunit, non-	PSMD1	30	42.29	0.617461	0.00546505
Q32YV9	Proteasome 26S subunit non-ATPase 4	PSMD4	12	45.09	0.484183	0.0141573
F1RKW8	proteasome 26S subunit, non-ATPase 11	PSMD11	17	53.57	0.603383	0.0433501
F2Z5N0	Proteasome subunit alpha type	PSMA6	12	63.41	0.45988	0.00922667
E1CAJ5	Protein disulfide-isomerase	grp	50	82.97	1.67989	7.45e-07
F1SAD9	Protein disulfide-isomerase	PDIA4	48	62.23	1.72252	3.17e-08
G9F6X8	Protein disulfide-isomerase	--	49	87.4	2.24992	1.02e-10
F1S596	protein kinase C substrate 80K-H	PRKCSH	14	31.47	2.41627	0.000119886
K7GLV7	Protein S100	LOC100621379	5	29.84	3.28592	0.0143579
K7GMM3	Protein S100-A10	S100A10	9	76.83	1.58686	0.0175744
F1RRN0	protein tyrosine kinase 7 (inactive)	PTK7	7	9.151	0.64262	0.0360607
F1S8H8	purine nucleoside phosphorylase	PNP	18	67.53	1.61199	8.67e-05
I3LCN6	purine rich element binding protein A	PURA	5	22.05	0.50717	0.0439088
F1SUE3	pyrophosphatase (inorganic) 1	PPA1	11	74.39	1.65013	0.00204715
F1SGH5	pyruvate dehydrogenase (lipoamide) beta	PDHB	16	55.56	2.24096	0.000201482
F1SGT3	pyruvate dehydrogenase complex component X	PDHX	11	26.6	2.26091	0.00185395
I3LCI2	Pyruvate dehydrogenase E1 component subunit alpha	PDHA1	24	62.31	2.54653	0.000106765
F1S586	Queuine tRNA-ribosyltransferase	QTRT1	3	10.67	1.77379	0.0160439
F1SH25	RAB21, member RAS oncogene family	RAB21	7	36.94	1.78822	0.00830371
A0A0B8RSC2	RAB2A, member RAS oncogene family	RAB2A	13	70.75	3.02366	8.21e-05
F1S4Y9	RALY heterogeneous nuclear ribonucleoprotein	RALY	11	38.11	0.22679	0.000258469
K9J6M1	Ras GTPase-activating-like protein IQGAP2	IQGAP2	21	20.06	0.575976	8.59e-05
F1SR01	RecQ helicase-like	RECQL	10	20.34	1.68073	0.0278377
F1RXD4	regulator of microtubule dynamics 1	RMDN1	10	44.48	1.66563	0.0312714
F1SC80	Retinol-binding protein 4	RBP4	13	73.63	2.14026	0.000265577
I3LG73	ribosomal L1 domain containing 1	RSL1D1	5	16.84	0.315513	0.00023529
F1S935	ribosomal protein L18a	RPL18A	8	32.14	1.91413	0.0193171
A0A0B8RSA9	Ribosomal protein L7a	RPL7A	14	44.36	1.74303	0.00931795
F1RZ28	ribosomal protein S10	RPS10	10	52.12	2.34183	0.00763918
I3L5I1	ribosomal RNA processing 1B	RRP1B	5	11.96	0.0874183	0.00125274
F1S4H0	RNA binding motif protein 47	RBM47	13	31.3	0.458127	0.00113673
F1RX64	RNA binding protein with multiple splicing	RBPMS	8	44.65	0.618859	0.00414262
A0A023VTS2	SAM domain and HD domain-containing protein 1	SAMHD1	6	12.28	0.107021	0.000425198
F1SU97	Saposin-B-Val	PSAP	18	28.05	0.522122	0.000109103
P11607	Sarcoplasmic/endoplasmic reticulum calcium ATPase	ATP2A2	33	35.99	2.05152	2.02e-08
F1RZ70	SEC14 like lipid binding 1	SEC14L1	2	2.996	2.39252	0.010907
F1SIP0	septin 2	2016-09-02	13	52.08	0.611085	0.0361824
F1SL74	Serine hydroxymethyltransferase	SHMT2	26	58.13	1.6689	2.73e-05
F1SBJ7	serine palmitoyltransferase long chain base subun	SPTLC3	8	21.9	1.50413	0.0206148
A5A761	Sideroflexin-1	SFXN1	11	47.2	1.50769	0.00792727
F1S754	Signal recognition particle receptor subunit alpha	SRPR	13	26.49	1.52956	0.0028516
E7CR03	Signal transducer and activator of transcription	stat3	12	24.71	0.533091	0.00675184
G9BFT9	Signal transducer and activator of transcription	STAT1	26	44.73	0.617445	0.0155913
F1SJ69	SIN3 transcription regulator family member A	SIN3A	6	6.764	0.511845	0.0203819
F1SRQ7	Single-stranded DNA-binding protein	SSBP1	7	51.35	2.50836	0.0350372
F1S1V1	Sjogren syndrome antigen B	SSB	16	34.58	0.283708	2.83e-07
B2MUB6	Small calcium-binding mitochondrial carrier 1	SCAMC	18	43.61	1.70573	0.000484152
F1RWS8	small nuclear ribonucleoprotein polypeptide A'	SNRPA1	12	44.31	0.541681	0.00472425
F2Z5D8	smu-1 suppressor of mec-8 and unc-52 homolog (C.	SMU1	8	21.05	0.539423	0.0385884
I3L897	SNW domain containing 1	SNW1	8	23.32	0.411812	0.000427385
I7HD36	Sodium/potassium-transporting ATPase subunit alph	atp1a1	44	47.94	0.409446	7.12e-07
M3VH80	Solute carrier family 25 (Aspartate/glutamate car	SLC25A13	20	43.56	2.62115	0.000122808
M3VK21	Solute carrier family 25 (Aspartate/glutamate car	SLC25A12	21	49.34	1.95117	9.24e-05
F1RFX9	solute carrier family 25 member 11	SLC25A11	13	48.21	1.83415	0.00758846
F1RYY8	solute carrier family 25 member 22	SLC25A22	9	31.68	2.15741	0.0213602
C8C420	Solute carrier family 25 member 3	SLC25A3	15	43.77	2.19686	0.000111294
F1RZQ6	solute carrier family 25 member 4	SLC25A4	6	56.04	3.14349	0.0410481
A0A0B8RZ40	SON DNA binding protein	SON	13	8.33	0.415233	0.000107257
F1S5Z7	sortilin 1	SORT1	3	7.287	0.547907	0.0322999
A0A0B8RVH1	Sortilin-related receptor, L(DLR class) A repeats	SORL1	16	9.711	0.3227	3.48e-06
I3LS12	sorting nexin 2	SNX2	13	32.82	0.470316	0.00378458
P20112	SPARC	SPARC	5	19.67	0.211607	0.00797822
F1RR78	spectrin alpha, non-erythrocytic 1	SPTAN1	98	48.57	0.648854	2.35e-05
K9IWG6	Spectrin beta chain, brain 1	SPTBN1	85	46.52	0.557525	1.64e-07
F1SAR6	spectrin repeat containing nuclear envelope famil	SYNE3	3	4.611	6.72375	0.00235452
F1RSY4	sphingomyelin phosphodiesterase 2	SMPD2	8	20.8	2.19982	0.00863797
F1SUB2	sphingosine-1-phosphate lyase 1	SGPL1	4	9.331	3.06641	0.00471604
F1RU38	splicing factor 3b subunit 2	SF3B2	20	30.49	0.635273	0.00314487
Q6DUB7	Stathmin	STMN1	7	36.91	0.488529	0.00143997
F1SIH5	stomatin like 2	STOML2	14	54.49	1.75626	0.00584288
F1RGJ3	Stress-70 protein, mitochondrial	HSPA9	45	60.09	2.08522	2.25e-10
A0A0B8RT86	Succinate dehydrogenase [ubiquinone] flavoprotein	SDHA	27	59.64	0.658333	0.00122117
I3LDC1	Succinate dehydrogenase [ubiquinone] iron-sulfur	SDHB	11	38.93	2.07972	4.29e-05
O19069	Succinyl-CoA ligase [ADP/GDP-forming] subunit alp	SUCLG1	8	35.84	1.63852	0.0244626
F1SB60	Superoxide dismutase	SOD2	8	41.89	2.26794	0.0197205
Q007T6	Superoxide dismutase [Cu-Zn]	--	5	38.93	0.15753	0.00409277
F1SI24	Synaptosomal-associated protein	SNAP23	7	45.02	0.295073	0.000975723
K9IWI4	Talin-1	TLN1	71	41.28	0.484175	1.53e-07
F1SB63	t-complex 1	TCP1	29	62.05	0.490984	3.23e-05
F1SQN1	T-complex protein 1 subunit delta	CCT4	28	68.83	0.663732	0.00327659
F1RP17	T-complex protein 1 subunit gamma	CCT3	28	55.21	0.507837	0.000530914
F1SM81	tetratricopeptide repeat domain 38	TTC38	8	28.14	0.552424	0.00915101
B6CVD6	Thioredoxin domain-containing 4	TXNDC4	14	47.29	1.5646	0.0139165
F1SS26	thrombospondin 1	THBS1	17	18.89	0.135936	2.57e-10
A0A0B8RT23	Topoisomerase (DNA) I	TOP1	14	22.24	2.15221	4.98e-05
A7YX22	Torsin A	DYT1	5	18.62	1.72458	0.0251228
F1RYY6	Transaldolase	TALDO1	10	28.49	0.628262	0.000444694
F1RSG8	transcription elongation factor A1	TCEA1	10	40.33	0.497574	0.0264061
D7RK08	Transferrin receptor protein	TFRC	27	40.23	0.419876	0.000319533
A8U4R4	Transketolase	tkt	35	80.58	0.565451	4.89e-05
P61288	Translationally-controlled tumor protein	TPT1	10	71.51	3.23643	0.00232024
I3LC09	translocase of inner mitochondrial membrane 50 (F	TIMM50	6	14.99	2.52428	0.00706212
F1RM44	translocase of outer mitochondrial membrane 40 (F	TOMM40	6	32.9	1.97526	0.0243606
F1S2Q3	transmembrane p24 trafficking protein 10	TMED10	11	45.21	1.94861	0.0468559
F1SPI1	transmembrane protein 43	TMEM43	4	13.5	1.56381	0.0231355
A0A0E3M2Q4	Transmembrane secretory component poly-Ig recepto	--	4	10.91	0.520894	0.0433993
D0G7F6	Triosephosphate isomerase	TPI1	25	91.53	0.382431	9.83e-07
F2Z5B6	Tropomyosin alpha-1 chain	TPM1	21	73.24	2.20785	3.56e-06
F2Z4Z1	tyrosine 3-monooxygenase/tryptophan 5-monooxygena	YWHAG	8	63.97	0.598462	0.0314698
A0A0B8RVQ8	Tyrosine-protein kinase	LYN	11	27.1	0.381537	0.000283345
I3L635	Tyrosine--tRNA ligase	YARS2	10	33.1	1.57263	0.0214699
F1SNQ9	U3 small nucleolar ribonucleoprotein protein MPP1	MPHOSPH10	5	14.85	0.417181	0.0184873
F1SAA9	Ubiquitin carboxyl-terminal hydrolase	UCHL5	13	53.35	0.661335	0.00505323
A0A0B8RS61	Ubiquitin specific peptidase 9, X-linked	USP9X	4	2.428	0.495071	0.0256203
K9J4P3	UDP-glucose glycoprotein glucosyltransferase 1	UGGT1	51	42.93	2.12624	2.33e-06
A0A0D6A5J1	UDP-glucuronosyltransferase	mpugt1A6	17	40.79	1.77049	0.00357288
F1SM21	UDP-glucuronosyltransferase	UGT1A6	10	37.36	2.27371	0.000647285
F1RGI7	Uncharacterized protein	MATR3	22	35.34	0.156945	6.08e-11
F1RH41	Uncharacterized protein	--	6	24.84	0.640285	0.0180482
F1RIT1	Uncharacterized protein	LOC100623810	6	11.6	0.327194	0.000440319
F1RIU3	Uncharacterized protein	CCT6A	33	71.94	0.472536	0.000297485
F1RL38	Uncharacterized protein	DDT	5	45.76	0.637383	0.0018876
F1RP57	Uncharacterized protein	LOC100152536	4	9.779	0.369408	0.0492443
F1RPB0	Uncharacterized protein	LOC100510957	16	44.98	0.617424	0.00106252
F1RSM0	Uncharacterized protein	NOL11	5	9.384	0.65514	0.00436267
F1RT47	Uncharacterized protein	RTN4IP1	7	27.27	1.82284	0.0167071
F1RU33	Uncharacterized protein	BANF1	9	84.27	3.51756	0.0205879
F1RZH4	Uncharacterized protein	ADAM10	1	11.29	7.48424	0.0288912
F1S419	Uncharacterized protein	LOC100512659	11	44.2	0.502861	0.00435654
F1S557	Uncharacterized protein	AGL	17	19.27	0.598594	0.0377683
F1S7E0	Uncharacterized protein	COPE	17	58.12	0.656565	0.00806873
F1S9Q3	Uncharacterized protein	--	27	57.36	1.57089	0.000253506
F1SAK6	Uncharacterized protein	ATP5L	7	65.05	1.96521	0.0414195
F1SAS3	Uncharacterized protein	LOC100157249	10	36.25	1.54666	0.00261518
F1SB57	Uncharacterized protein	ARMC10	5	30.29	4.51224	0.00699664
F1SC82	Uncharacterized protein	--	62	46.41	1.50768	0.000214577
F1SD35	Uncharacterized protein	LOC100626091	5	11.25	2.12333	0.0330544
F1SE26	Uncharacterized protein	VDAC1P5	13	55.48	1.7248	0.0242465
F1SIB5	Uncharacterized protein	CKAP5	4	3.23	1.96151	0.0182253
F1SL07	Uncharacterized protein	LOC100524622	15	40.85	3.53187	3.79e-05
F1SM00	Uncharacterized protein	LOC100157539	10	16.97	0.584036	0.00698649
F1SQK1	Uncharacterized protein	--	12	25.96	1.95169	0.0208932
F1SRS2	Uncharacterized protein	LOC100302368	8	27.24	1.87593	0.0316144
F1SSS0	Uncharacterized protein	CPS1	36	38.13	1.71044	4.66e-07
F2Z522	Uncharacterized protein	LOC100623805	10	39.1	3.58661	0.00130998
F2Z5I5	Uncharacterized protein	LOC100517435	14	51.41	1.50828	0.0350776
I3L5D5	Uncharacterized protein	AHNAK	79	73.16	1.90188	1.44e-10
I3L5X7	Uncharacterized protein	RBM3	5	57.69	0.400322	0.0445658
I3L8I5	Uncharacterized protein	--	6	46.92	0.662166	0.0265165
I3L955	Uncharacterized protein	LOC100627251	6	20.42	0.253942	0.00119115
I3LAB2	Uncharacterized protein	LOC100624908	5	11.86	0.201132	0.00204675
I3LAE9	Uncharacterized protein	--	8	46.95	0.473626	0.0424979
I3LB64	Uncharacterized protein	NOP56	19	38.26	2.77408	2.45e-05
I3LCI0	Uncharacterized protein	LOC100525869	7	31.13	3.28641	0.00642311
I3LD66	Uncharacterized protein	--	3	17.79	0.544398	0.032965
I3LIE3	Uncharacterized protein	--	12	14.52	0.588055	0.0426618
I3LJL2	Uncharacterized protein	--	8	23.89	2.06017	0.0281271
I3LPX9	Uncharacterized protein	LOC106510677	4	6.473	0.413407	0.0380919
I3LRH2	Uncharacterized protein	LOC100519984	45	38.26	1.6881	0.0362612
I3LRK1	Uncharacterized protein	--	11	45.9	0.510142	0.00195411
I3LRK6	Uncharacterized protein	LOC100620666	4	26.97	1.82336	0.0259537
I3LRR4	Uncharacterized protein	NDUFV3	10	35.01	1.75188	0.00378983
I3LUR1	Uncharacterized protein	HNRNPUL2	24	39.49	0.462616	0.000331178
K7GNC6	Uncharacterized protein	APOOL	15	59.7	1.60169	0.00765841
F1RPY1	Uncharacterized protein	ATL3	11	35.17	2.64481	0.000303034
F1SIF8	Uncharacterized protein	NUP160	20	18.83	1.55206	0.000394725
F1SNQ1	Uncharacterized protein	--	5	15.24	0.52136	0.0210502
F1SUM3	Uncharacterized protein	SERPINH1	17	61.43	2.02041	0.00299316
I3LHY0	Uncharacterized protein	--	4	22.25	1.5032	0.0317021
F1RQI7	Unconventional myosin-VI	MYO6	43	40.78	0.570685	0.0130267
F1RQY4	upstream binding transcription factor, RNA polyme	UBTF	7	14.44	0.454324	0.0119846
K9J6K2	Utrophin	UTRN	50	21.24	0.638476	5.64e-05
E7CXS1	very low density lipoprotein receptor	Vldlr	9	13.25	0.358605	0.0108771
A5GFS8	Vesicle-associated membrane protein-associated pr	VAPB	10	41.98	2.35566	0.00160655
P26234	Vinculin	VCL	52	53.92	0.635269	0.00016924
Q9MZ15	Voltage-dependent anion-selective channel protein	VDAC2	16	70.07	2.77813	6.36e-05
Q9MZ16	Voltage-dependent anion-selective channel protein	VDAC1	22	87.28	1.64591	0.000503096
F1S6R5	WD repeat domain 18	WDR18	9	28.01	0.420339	0.0337543
F1S034	WD repeat domain 5	WDR5	5	20.36	0.572578	0.0273004
F4ZS18	X-linked DEAD (Asp-Glu-Ala-Asp) box polypeptide 3	DDX3X	26	48.26	1.51248	0.000752715
F1SS19	X-ray repair cross complementing 5	XRCC5	5	9.823	0.305877	0.0121102
F1SRE0	X-ray repair cross-complementing protein 6	XRCC6	5	12.54	0.418728	0.00303456
