# Supplementary material for: iTRAQ-based Proteomic Analysis of Porcine Kidney Epithelial PK15 cells Infected with Pseudorabies virus
Source: Sci Rep. 2017 Apr 4;7:45922. doi: 10.1038/srep45922 (PMC5379687; doi:10.1038/srep45922)
Supplement: Supplementary File 3 [file srep45922-s4.xls]

## Sheet: COG annotation
Code	Functional categories	Protein number	Proteins
A	RNA processing and modification	2	F1RHH8,F1RU38
B	Chromatin structure and dynamics	3	A0A0B8RVM5,F1SJ69,F1SM00
C	Energy production and conversion	39	F1SRC5,P33198,F1SAD9,F1SGH5,F1SUE3,F1RPN9,F1RM08,A0A0B8RTY4,P00336,A0A0B8RT86,F1RKU0,C5I4T6,Q6UAQ9,F1RT47,E1CAJ5,F1RNZ1,A0A0D6A5J1,F1SMB2,I3LDC1,F1RW89,P80021,K9IW73,A0A0B8S099,F1SAF0,Q2EN81,G9F6X8,F1SSH8,I3LCI2,F1SIF2,F1RKS7,I3LCI0,B6CVD6,I3LP41,O19069,Q1G1L0,F1SM21,P62895,M3TYQ8,F1SGT3
D	Cell cycle control, cell division, chromosome partitioning	5	K7GQK6,F1RR78,K9J6M1,F1SIP0,B2MUB6
E	Amino acid transport and metabolism	16	F1SN47,F1RN68,F1SSS0,F1RL80,F1RKU0,F1SEN2,P00506,F1RPW8,K9IVK6,F1RNT9,D0G0C6,A5GFY8,F1RV70,F1SUB2,F1SL74,Q1G1L0
F	Nucleotide transport and metabolism	5	F1SSS0,I3LSI3,F1S8H8,G9F6X9,F1SJT1
G	Carbohydrate transport and metabolism	17	F1S8Y5,F1SL07,F1S557,I3LNH3,F1SAS3,D0G7F6,Q1W674,A0A0D6A5J1,F1RYY6,F1S8P9,F1RJ25,F1SUF2,A0A0B8RSY9,A8U4R4,P08059,F1SM21,F1S5M9
H	Coenzyme transport and metabolism	6	F1SBJ7,F1RL80,E7EI18,A5GFY8,D0G6X4,F1SK95
I	Lipid transport and metabolism	12	I3LP02,P41367,A9X3T3,F1SAB6,F1RSZ3,F1RPB0,F1SR72,A0A0B8RVP0,F1RKS7,A0A0B8RTA8,F1SDN2,F1SNA8
J	Translation, ribosomal structure and biogenesis	34	I3LKJ6,F1S0R7,F4ZS18,F1RZ28,F1SD97,Q29214,F1RQZ9,K9IVG8,F1RQ91,F1RHR9,P62831,B9TSQ2,F1RZH4,F6Q5P0,Q2YGT9,F1SLR6,I3LB64,F1RMQ4,A1XQU3,F1S1V1,F1RWJ0,A0A0B8RSA9,I3LII3,I3L635,Q0Z8U2,F2Z522,F1SHD6,F1SNQ9,F1S935,A0A0A7HF29,A6M928,I3L8I5,A0A0B8RZM2,F1S586
K	Transcription	18	F4ZS18,K7GQK6,I3LC09,F1RIP4,K9IVG8,B9TSQ2,F1RRN0,A0A0B8RVM5,I3LJR4,A5A8V8,F1RSG8,A0A0A7HF29,A6M928,A0A0B8RZM2,A0A0B8RVQ8,F2Z5I5,F1SM00,F1SLR5
L	Replication, recombination and repair	18	F4ZS18,A0A0B8RT23,F1SRQ7,F1RSE7,K9IVG8,B9TSQ2,I3L813,F1RRN0,M3TYJ4,F1SPF3,F1RH32,A0A0A7HF29,A6M928,F1SR01,A0A0B8RZM2,A0A0B8RVQ8,F2Z5I5,F1SLR5
M	Cell wall/membrane/envelope biogenesis	3	F1SL07,F1SGM8,F1SSG5
N	Cell motility	1	F1S663
O	Posttranslational modification, protein turnover, chaperones	42	F1SAD9,F1RST0,F1SR85,K7GNJ7,F1RPW9,F1SPN1,D0G0C8,D0G0C9,Q29092,A0A0B8RZA3,F1SIH5,I3LQN4,E1CAJ5,F1S1V1,A0A0B8RSP0,F1SQN1,K9IWD4,F2Z5N0,F1RQU2,F1RP17,F1S9Q3,F1SUM3,B2CNZ7,F1SB63,F1SMZ6,F1RP05,I3LVG4,G9F6X8,F1SST1,F1RGJ3,F1S418,F1RIU3,Q32YV9,F1RKW8,I3LCA2,B6CVD6,C5H0C6,F1RS36,A0A0B8RS61,A0A0B8RTB9,F1S0M9,F1SRS2
P	Inorganic ion transport and metabolism	8	Q007T6,F1RQ73,I7HD36,P11607,F1SB60,Q6PWT7,M3TYK5,P04175
Q	Secondary metabolites biosynthesis, transport and catabolism	4	F1SAB6,A0A0H4IRA9,F1SVB2,F1SNA8
R	General function prediction only	36	I3LAB2,F1S6R5,I3LDL8,Q58D68,F1RR78,K7GKY0,M3UZ37,F1S3I9,Q007T2,I3L5X7,F1RRN0,F1RT47,F1RX78,I3LJ02,F2Z5B4,I3LS12,F1S034,F1SA50,D0G6Y0,F1RFQ7,F2Z5D8,A0A023VTS2,C4MXZ1,F1RV70,A0A0B8RTH9,I3LRH2,B2MUB6,F1SH25,F1RJM8,A0A0B8RZS8,F1RSM4,A0A0B8RSC2,A0A0B8RVQ8,F2Z5I5,F1SNA8,I3LS00
S	Function unknown	5	F1RWS8,F1S227,Q8MIZ3,I3LFS8,A0A0B8RZN7
T	Signal transduction mechanisms	11	K7GQK6,A0A0B8RVL7,F1RR78,K9J6M1,F1RRN0,B2MUB6,F1S663,A0A0B8RVQ8,F2Z5I5,F1RV23,F2Z4Z1
U	Intracellular trafficking, secretion, and vesicular transport	5	F1SN95,C6K7I0,I3LS12,F1S754,A5GFS8
V	Defense mechanisms	3	I3L955,F1RP57,F1RTA1
Z	Cytoskeleton	11	K9IWG6,I3LIE3,A0A0B8S0C5,K9J4S7,F1RR78,F1SIP0,B2MUB6,F1SSA6,A5A758,K9J6K2,F1RQI7
