# Supplementary material for: iTRAQ-based Proteomic Analysis of Porcine Kidney Epithelial PK15 cells Infected with Pseudorabies virus
Source: Sci Rep. 2017 Apr 4;7:45922. doi: 10.1038/srep45922 (PMC5379687; doi:10.1038/srep45922)
Supplement: Supplementary File 4 [file srep45922-s5.xls]

## Sheet: cellular_component
GO_ID	GO_name	Aspect	the number of target gene candidates in differential expression genes(460)	the number of target gene candidates in all genes(4181)	P value	Uniprot ID
GO:0044425	membrane part	cellular_component	257	1624	3.49143e-15	A0A0B8RSC2,M3VH80,F1SB42,M3TYK5,F1RTA1,F1SU97,P00336,Q29243,F1STY1,F1RSZ3,F1RKU0,A0A0B8RVQ8,F1S0J8,I3LAE9,F1RFQ7,D0G6X4,F1RZ28,A0A0B8RTB9,F1SPG4,F1RPB0,F1SI24,F1SUF2,E7EI18,F1SQK1,F1SB63,F1RM44,I3LP41,F1SPN1,F1SAB6,F1RQU2,A0A0B8RTE8,K7GMM3,K7GN83,F6Q5P0,F1RWL7,F1SIH5,K9IVK6,F1RN68,P80021,F1RYY8,F1RP17,F1SGG2,F1S9Q3,F1SB60,F1SR85,A0A0D6A5J1,F1S227,I3LD66,F1SUM3,D7RK08,A0A0E3M2Q4,E7CXS1,A0A0B8RZS8,…
GO:0044421	extracellular region part	cellular_component	235	1445	8.28764e-15	A5A758,F1RIU3,A0A0B8RSC2,E0YLM4,K9J6K6,D0G0C9,K9J4P3,F1SB42,K7GND9,F1SU97,P00336,Q29243,F1SSG5,I3LQ84,Q9MZ15,F1RL38,A0A0B8RVQ8,F1S0J8,F1RST0,F1SA50,F1RFQ7,F1RIP4,P62831,F1RZ28,I3LI44,F2Z4Z1,F2Z565,A0A0B8RTB9,I3LSI3,F1S073,F1SMF6,Q8WNW4,F1RPB0,A1X898,F1SI24,F2Z5N0,I3L8I5,E7EI18,F1SQK1,I3LRH2,F1SB63,F1RQI7,A7YX22,F1RM44,F1SDN2,I3LP41,F1SM81,I3LDS3,K7GKY0,F1RQU2,P50441,P28491,K7GMM3,A0A0B8S099,K7GN8…
GO:0005576	extracellular region	cellular_component	239	1482	1.10687e-14	A5A758,F1RIU3,A0A0B8RSC2,E0YLM4,K9J6K6,D0G0C9,K9J4P3,F1SB42,K7GND9,F1SU97,P00336,Q29243,F1SSG5,I3LQ84,Q9MZ15,F1RL38,A0A0B8RVQ8,F1S0J8,F1RST0,F1SA50,F1RFQ7,F1RIP4,P62831,F1RZ28,I3LI44,F2Z4Z1,F1RNT9,F2Z565,A0A0B8RTB9,I3LSI3,F1S073,F1SMF6,Q8WNW4,F1RPB0,A1X898,F1SI24,F2Z5N0,F1S8M9,I3L8I5,E7EI18,F1SQK1,I3LRH2,F1SB63,F1RQI7,A7YX22,F1RM44,F1SDN2,I3LP41,F1SM81,I3LDS3,K7GKY0,F1RQU2,P50441,P28491,K7GMM3,A0…
GO:0044459	plasma membrane part	cellular_component	153	800	1.25816e-14	K9J6K6,M3VH80,F1SB42,M3TYK5,F1RTA1,K7GND9,P00336,Q29243,Q9MZ15,F1RKU0,A0A0B8RVQ8,F1S0J8,F1SA50,F1RSY4,P62831,F1RZ28,F2Z4Z1,F1RNT9,F2Z565,F1S073,F1SMF6,Q8WNW4,F1SI24,E7EI18,F1S935,F1SQK1,F1SB63,F1RQI7,A7YX22,I3LP41,F1RQU2,P28491,K7GMM3,A0A0B8S099,Q29092,F6Q5P0,F1SIH5,K9IVK6,P80021,F1RP17,F1SGG2,F1S9Q3,F1RZQ6,F1SB60,I3LD66,D7RK08,A0A0E3M2Q4,Q007T2,I3L6U9,D0G0C8,Q9MZ16,I3L9I6,K9J6K2,I7HD36,I3LSM7,K9…
GO:0043230	extracellular organelle	cellular_component	223	1357	2.63849e-14	A5A758,F1RIU3,A0A0B8RSC2,K9J6K6,D0G0C9,K9J4P3,F1SB42,K7GND9,F1SU97,P00336,Q29243,F1SSG5,I3LQ84,Q9MZ15,F1RL38,A0A0B8RVQ8,F1S0J8,F1RST0,F1SA50,F1RFQ7,F1RIP4,P62831,F1RZ28,I3LI44,F2Z4Z1,F2Z565,A0A0B8RTB9,I3LSI3,F1S073,F1SMF6,Q8WNW4,F1RPB0,F1SI24,F2Z5N0,I3L8I5,E7EI18,F1SQK1,I3LRH2,F1SB63,F1RQI7,A7YX22,F1RM44,F1SDN2,I3LP41,F1SM81,I3LDS3,F1RQU2,P50441,P28491,K7GMM3,A0A0B8S099,K7GN83,Q29092,F6Q5P0,K9IVK…
GO:0065010	extracellular membrane-bounded organelle	cellular_component	223	1357	2.63849e-14	A5A758,F1RIU3,A0A0B8RSC2,K9J6K6,D0G0C9,K9J4P3,F1SB42,K7GND9,F1SU97,P00336,Q29243,F1SSG5,I3LQ84,Q9MZ15,F1RL38,A0A0B8RVQ8,F1S0J8,F1RST0,F1SA50,F1RFQ7,F1RIP4,P62831,F1RZ28,I3LI44,F2Z4Z1,F2Z565,A0A0B8RTB9,I3LSI3,F1S073,F1SMF6,Q8WNW4,F1RPB0,F1SI24,F2Z5N0,I3L8I5,E7EI18,F1SQK1,I3LRH2,F1SB63,F1RQI7,A7YX22,F1RM44,F1SDN2,I3LP41,F1SM81,I3LDS3,F1RQU2,P50441,P28491,K7GMM3,A0A0B8S099,K7GN83,Q29092,F6Q5P0,K9IVK…
GO:0070062	extracellular vesicular exosome	cellular_component	223	1357	2.63849e-14	A5A758,F1RIU3,A0A0B8RSC2,K9J6K6,D0G0C9,K9J4P3,F1SB42,K7GND9,F1SU97,P00336,Q29243,F1SSG5,I3LQ84,Q9MZ15,F1RL38,A0A0B8RVQ8,F1S0J8,F1RST0,F1SA50,F1RFQ7,F1RIP4,P62831,F1RZ28,I3LI44,F2Z4Z1,F2Z565,A0A0B8RTB9,I3LSI3,F1S073,F1SMF6,Q8WNW4,F1RPB0,F1SI24,F2Z5N0,I3L8I5,E7EI18,F1SQK1,I3LRH2,F1SB63,F1RQI7,A7YX22,F1RM44,F1SDN2,I3LP41,F1SM81,I3LDS3,F1RQU2,P50441,P28491,K7GMM3,A0A0B8S099,K7GN83,Q29092,F6Q5P0,K9IVK…
GO:0043209	myelin sheath	cellular_component	46	137	5.28048e-13	F1S8Y5,P80021,F1SB42,G9F6X9,F1RP17,E1CAJ5,F1S9Q3,A8U4R4,Q6QRN9,P00336,F1RZQ6,F1SB60,Q9MZ15,F1RKU0,Q2EN81,K9IW73,F1SIF2,F1S418,F1S441,P00506,F1SMB2,F1RS36,Q007T2,F2Z4Z1,F1RNZ1,F1RGJ3,D0G0C8,F2Z565,Q9MZ16,F1S073,F1SIP0,C8C420,I3LSM7,I7HD36,A5GFY8,F1SQK1,I3LIE3,A0A0B8RT86,F1SB63,F1RTN3,F1SRC5,I3LP41,I3LCI2,A0A0B8RZA3,M3VK21,F1SAF0
GO:0031988	membrane-bounded vesicle	cellular_component	238	1532	1.78728e-12	A5A758,F1RIU3,A0A0B8RSC2,K9J6K6,D0G0C9,K9J4P3,F1SB42,K7GND9,F1SU97,P00336,Q29243,F1SSG5,I3LQ84,Q9MZ15,F1RL38,A0A0B8RVQ8,F1S0J8,F1RST0,F1SA50,F1RFQ7,F1RIP4,P62831,F1RZ28,I3LI44,F2Z4Z1,F1RNT9,F2Z565,A0A0B8RTB9,I3LSI3,F1S073,F1SMF6,Q8WNW4,F1RPB0,F1SI24,F2Z5N0,I3L8I5,E7EI18,F1SQK1,I3LRH2,F1SB63,F1RQI7,A7YX22,F1RM44,F1SDN2,I3LP41,F1SM81,I3LDS3,F1RQU2,P50441,P28491,K7GMM3,A0A0B8S099,K7GN83,Q29092,F6Q5P…
GO:0031982	vesicle	cellular_component	241	1561	2.31867e-12	A5A758,F1RIU3,A0A0B8RSC2,K9J6K6,D0G0C9,K9J4P3,F1SB42,K7GND9,F1SU97,P00336,Q29243,F1SSG5,I3LQ84,Q9MZ15,F1RL38,A0A0B8RVQ8,F1S0J8,F1RST0,F1SA50,F1RFQ7,F1RIP4,P62831,F1RZ28,I3LI44,F2Z4Z1,F1RNT9,F2Z565,A0A0B8RTB9,I3LSI3,F1S073,F1SMF6,Q8WNW4,F1RPB0,F1SI24,F2Z5N0,F1S8M9,I3L8I5,E7EI18,F1SQK1,I3LRH2,F1SB63,F1RQI7,A7YX22,F1RM44,F1SDN2,I3LP41,F1SM81,I3LDS3,F1RQU2,P50441,P28491,K7GMM3,A0A0B8S099,K7GN83,Q2909…
GO:0009986	cell surface	cellular_component	45	140	5.50319e-12	A0A0B8RVT9,E1CAJ5,I3LQN4,F1S9Q3,K7GND9,F1SGY1,F1SLC4,F1S5Z7,H6WKX8,F1RVE7,I3LD66,K7GPD4,D7RK08,F1SS26,F1RIT1,F1SA50,P00506,E7CXS1,F1RS36,F1RNT9,F1SAS3,F1SKM9,B2CNZ7,G9F6X8,F1SMF6,F1S073,I3L9I6,O02670,K9IWI4,B6CVD6,P20112,F1S8M9,A3EX84,A0A0D5BWD2,I3LRH2,F1SAD9,K9J6M1,F1RTN3,I3L6D7,K7GKY0,F1RQU2,A0A0B8RZA3,F1SNQ1,P28491,A0A0B8RZN4
GO:0005886	plasma membrane	cellular_component	189	1146	1.17822e-11	A5A758,K9J6K6,M3VH80,F1RPN9,F1SB42,M3TYK5,F1RTA1,K7GND9,F1S9D1,P00336,Q29243,I3LQ84,F1RSZ3,Q9MZ15,F1RKU0,A0A0B8RVQ8,F1S0J8,F1SA50,F1RSY4,P62831,F1RZ28,F2Z4Z1,F1RNT9,F2Z5I5,F2Z565,F1S073,F1SMF6,Q8WNW4,F1SI24,F1S8M9,E7EI18,F1S935,F1SQK1,F1SB63,F1RQI7,A7YX22,I3LP41,K7GKY0,F1RQU2,P28491,K7GMM3,A0A0B8S099,K7GN83,Q29092,F6Q5P0,F1SIH5,K9IVK6,F1RN68,P80021,F1RP17,F1SGG2,F1S9Q3,P08059,O19069,F1RZQ6,F1S5Z7…
GO:0016020	membrane	cellular_component	343	2540	3.00927e-11	A0A0B8RSC2,M3VH80,I3LJ02,K7GRL4,F1RPN9,F1SB42,M3TYK5,F1S764,F1RTA1,F1RH32,F1SU97,P00336,Q29243,I3LQ84,F1STY1,F1RSZ3,F1RKU0,A0A0B8RVQ8,F1S0J8,D0G6X4,F1RFQ7,I3LAE9,F1RZ28,F2Z5I5,A0A0B8RTB9,F1SPG4,F1RPB0,A1X898,F1SI24,F1SUF2,E7EI18,F1SQK1,F1SB63,I3LP41,F1SDN2,F1RM44,F1SPN1,F1SAB6,F1RQU2,I3LSG1,A0A0B8RTE8,P50441,K7GMM3,K7GN83,F6Q5P0,F1RWL7,F1SIH5,K9IVK6,F1RN68,P80021,F1RYY8,F4ZS18,F1RP17,F1SGG2,F1S9Q…
GO:0019866	organelle inner membrane	cellular_component	73	337	2.29212e-09	F1SK95,M3VH80,F1SPI1,I3LQN4,F1S764,F1RGI7,I3LP02,F1SU97,Q6QRN9,F1RKM0,F1SH78,F1STY1,Q9MZ15,I3LRR4,F1RV70,A0A0B8RVQ8,F1SE26,F1RMQ4,F1SIF2,I3LC09,P00506,F2Z565,I3LSI3,I3L8I5,P62895,A7YX22,A0A0B8RTA8,I3LP41,F1SDN2,F1SAB6,F1SJT1,F1SL07,M3VK21,P50441,I3LDC1,F1RWL7,F1SIH5,P80021,F1RYY8,F1RWJ0,E7CR03,O19069,Q0Z8U2,F1RZQ6,F1SR85,F1SB60,A0A0D6A5J1,F1RW89,Q2EN81,F1S6Q1,F1RFX9,P33198,A5A761,A0A0B8RZS8,F1RNZ…
GO:0031975	envelope	cellular_component	110	607	8.36729e-09	F1SK95,M3VH80,I3LJ02,F1SPI1,I3LQN4,E1CAJ5,F1S764,F1RGI7,I3LP02,C6K7I0,F1SU97,Q6QRN9,F1RKM0,Q29243,F1SH78,F1RVX6,F1STY1,F1RSZ3,Q9MZ15,I3LRR4,F1RV70,A0A0B8RVQ8,F1SE26,F1RMQ4,F1SIF2,F1RFQ7,I3LC09,P00506,F1S586,F2Z565,I3LSI3,F1SPG4,I3LBE6,F1SUF2,I3L8I5,F1SQK1,P62895,F1RQI7,A7YX22,A0A0B8RTA8,I3LP41,F1SDN2,F1RM44,I3LHY0,F1SL07,F1SJT1,F1SAB6,F1SC82,F1SR72,M3VK21,P50441,A0A0B8RTE8,Q1W674,F1SN95,I3LDC1,F1…
GO:0031967	organelle envelope	cellular_component	109	606	1.56115e-08	F1SK95,M3VH80,I3LJ02,F1SPI1,I3LQN4,E1CAJ5,F1S764,F1RGI7,I3LP02,C6K7I0,F1SU97,Q6QRN9,F1RKM0,F1SH78,F1RVX6,F1STY1,F1RSZ3,Q9MZ15,I3LRR4,F1RV70,A0A0B8RVQ8,F1SE26,F1RMQ4,F1SIF2,F1RFQ7,I3LC09,P00506,F1S586,F2Z565,I3LSI3,F1SPG4,I3LBE6,F1SUF2,I3L8I5,F1SQK1,P62895,F1RQI7,A7YX22,A0A0B8RTA8,I3LP41,F1SDN2,F1RM44,I3LHY0,F1SL07,F1SJT1,F1SAB6,F1SC82,F1SR72,M3VK21,P50441,A0A0B8RTE8,Q1W674,F1SN95,I3LDC1,F1RWL7,F1…
GO:0005743	mitochondrial inner membrane	cellular_component	64	315	3.33307e-07	F1SK95,M3VH80,I3LQN4,F1S764,I3LP02,F1SU97,Q6QRN9,F1STY1,Q9MZ15,I3LRR4,F1RV70,A0A0B8RVQ8,F1SE26,F1RMQ4,F1SIF2,I3LC09,P00506,F2Z565,I3LSI3,P62895,A0A0B8RTA8,I3LP41,F1SDN2,F1SAB6,F1SJT1,F1SL07,M3VK21,P50441,I3LDC1,F1RWL7,F1SIH5,P80021,F1RYY8,F1RWJ0,E7CR03,O19069,Q0Z8U2,F1RZQ6,F1SR85,F1SB60,A0A0D6A5J1,Q2EN81,F1S6Q1,F1RW89,F1RFX9,P33198,A0A0B8RZS8,A5A761,F1RNZ1,Q9MZ16,F1SIE0,C8C420,I3LCI0,F1SEN2,B2MUB…
GO:0044429	mitochondrial part	cellular_component	102	592	5.14034e-07	F1SK95,F1SGH5,M3VH80,F1RPN9,I3LQN4,E1CAJ5,F1S764,F1SGT3,I3LP02,F1SU97,Q6QRN9,I3LVG4,F1STY1,F1RSZ3,Q9MZ15,F1RKU0,C5I4T6,I3LRR4,F1RV70,A0A0B8RVQ8,F1SE26,F1RMQ4,F1SIF2,I3LC09,F1SN47,P00506,F1SMB2,K7GPJ4,F1S586,F2Z565,I3LSI3,F1RPB0,F1RMA3,F1SUF2,P62895,A0A0B8RTA8,I3LP41,F1SDN2,F1RM44,F1SL07,F1SJT1,F1SAB6,F1SR72,M3VK21,P50441,F1SAF0,A0A0B8S099,Q1W674,I3LDC1,F1RWL7,I3LKJ6,F1SIH5,I3L635,P80021,F1RYY8,F4…
GO:0031224	intrinsic to membrane	cellular_component	139	887	9.17152e-07	M3VH80,F1SPI1,M3TYK5,F1RTA1,K7GND9,F1SU97,Q29243,F1STY1,F1RSZ3,Q9MZ15,A0A0B8RVQ8,F1SA50,F1RSY4,F1RFQ7,I3LAE9,D0G6X4,A9LM01,F1RNT9,F2Z565,A0A0B8RTB9,F1SMF6,F1SPG4,F1RPB0,I3LBE6,F1SI24,F1S8M9,F1SQK1,F1RM44,F1SPN1,B9TSQ2,K7GKY0,A0A0B8RTE8,K7GMM3,A0A0B8S099,K7GN83,F1RWL7,K9IVK6,F1RN68,F1RYY8,D0G6Y0,F1SRS2,F1SD35,F1RZQ6,F1S5Z7,F1SR85,A0A0D6A5J1,F1S6Q1,F1S227,I3LD66,A0A0B8RVW2,D7RK08,F1S754,A0A0E3M2Q4,…
GO:0031966	mitochondrial membrane	cellular_component	73	396	2.46028e-06	F1SK95,M3VH80,I3LQN4,F1S764,I3LP02,F1SU97,Q6QRN9,F1STY1,F1RSZ3,Q9MZ15,I3LRR4,F1RV70,A0A0B8RVQ8,F1SE26,F1RMQ4,F1SIF2,I3LC09,P00506,F1S586,F2Z565,I3LSI3,F1SUF2,P62895,A0A0B8RTA8,I3LP41,F1SDN2,F1RM44,F1SL07,F1SAB6,F1SJT1,F1SR72,M3VK21,P50441,Q1W674,I3LDC1,F1RWL7,F1SIH5,P80021,F1RYY8,F4ZS18,F1RWJ0,E7CR03,O19069,Q0Z8U2,F1RZQ6,F1SB60,F1SR85,A0A0D6A5J1,Q2EN81,F1S6Q1,F1RW89,F1SSH8,F1RFX9,P33198,A5A761,A0…
GO:0016021	integral to membrane	cellular_component	136	879	2.75152e-06	M3VH80,F1SPI1,M3TYK5,F1RTA1,K7GND9,F1SU97,Q29243,F1STY1,F1RSZ3,Q9MZ15,A0A0B8RVQ8,F1SA50,F1RSY4,F1RFQ7,I3LAE9,D0G6X4,A9LM01,F1RNT9,F2Z565,A0A0B8RTB9,F1SMF6,F1SPG4,F1RPB0,I3LBE6,F1SI24,F1S8M9,F1SQK1,F1RM44,F1SPN1,B9TSQ2,A0A0B8RTE8,K7GMM3,A0A0B8S099,F1RWL7,K9IVK6,F1RN68,F1RYY8,D0G6Y0,F1SRS2,F1SD35,F1RZQ6,F1S5Z7,F1SR85,A0A0D6A5J1,F1S6Q1,F1S227,I3LD66,A0A0B8RVW2,D7RK08,F1S754,A0A0E3M2Q4,F1RJI1,E7CXS1,…
GO:0045121	membrane raft	cellular_component	30	114	2.90231e-06	F1SIH5,B2CNZ7,Q9MZ16,F1S073,F1SMF6,Q8WNW4,M3TYK5,I7HD36,F1SUF2,F1S9Q3,F1RGJ2,P00336,I3L5D5,Q29243,Q06AS8,F1SDD5,Q9MZ15,F1RVE7,I3LFS8,A0A0B8RVQ8,F1SUM3,B8XH67,F1SC82,F1RSY4,K7GMM3,B0LY42,I3LII3,P26234,I3LBX8,Q06AS6
GO:0016323	basolateral plasma membrane	cellular_component	62	323	4.02213e-06	A0A0B8RSA9,B6EAV5,F1SB42,F1RRN0,M3TYK5,E1CAJ5,A0A0B8S0C5,F1S9Q3,F1RTA1,F1RGJ2,Q8WNW3,K7GND9,A8U4R4,Q0Z8U2,Q29243,K9IVL7,H6WKX8,C4MXZ1,F1S7W0,F1RVE7,K7GPD4,I3LD66,D7RK08,F1RIT1,F1S8P9,F1RS36,P62831,F1RZ28,Q007T2,F2Z4Z1,K9IWD4,F1RGJ3,F1RUN7,G9F6X8,F1S073,F1SMF6,Q8WNW4,I7HD36,F1SI24,K9IWI4,F1RQ91,I3LUP6,F1SH25,F1S935,I3L5D5,F1S1B7,F1RTN3,F1RP57,I3LFS8,Q29214,I3LQS0,F1RQU2,F1SNQ1,P28491,B0LY42,A0A0B8…
GO:0031012	extracellular matrix	cellular_component	24	83	5.01081e-06	A5A758,F1S663,F1SKM9,F1S073,A1X898,D0G6Y0,Q007T6,A0A0B8RTQ8,P20112,A3EX84,F1SU97,Q29243,I3LQ84,F1RVE7,I3LD66,K7GPD4,F1SUM3,A0A0B8RVW2,F1SS26,F1RF77,F1SA50,P28491,F1SS24,Q29092
GO:0005615	extracellular space	cellular_component	46	217	5.39294e-06	A0A0B8RSY9,E0YLM4,F1RN68,P61288,F1SB42,E1CAJ5,A0A0B8S0C5,P08059,F1SU97,Q29243,I3LQ84,H6WKX8,Q1EG87,D0G7F6,K7GPD4,F1SUM3,D0G7G0,F1SS26,F1RIE2,A5A759,A0A0E3M2Q4,F1SC80,F1SS24,I3LBX8,E7CXS1,F1S663,M3V836,F1SKM9,B2CNZ7,A0A0B8S073,F1RTA3,E3W6T5,F1S073,Q007T6,P20112,A3EX84,A0A0D5BWD2,F1S8H8,A0A0B8RVH1,F1RIP6,F1S9A4,I3LDS3,K7GKY0,P28491,Q6PWT7,K7GLV7
GO:0005887	integral to plasma membrane	cellular_component	38	166	5.64797e-06	M3VH80,F1RRN0,M3TYK5,F1RTA1,K7GND9,A8U4R4,Q6QRN9,K9IVL7,F1RZQ6,H6WKX8,F1RVE7,I3LD66,K7GPD4,A0A0B8RVQ8,D7RK08,F1RM08,F1SSN5,F1SA50,F1RFX9,A0A0E3M2Q4,F1RSY4,I3LBX8,F1RNT9,F2Z565,F1RUN7,A0A0B8RVT3,F1SMF6,C8C420,I3L9I6,O02670,I7HD36,P11607,A0A0B8RVH1,I3LKL3,F1RKS7,A0A0B8RZA3,B0LY42,F1SP42
GO:0005740	mitochondrial envelope	cellular_component	75	420	6.10514e-06	F1SK95,M3VH80,I3LQN4,E1CAJ5,F1S764,I3LP02,F1SU97,Q6QRN9,F1STY1,F1RSZ3,Q9MZ15,I3LRR4,F1RV70,A0A0B8RVQ8,F1SE26,F1RMQ4,F1SIF2,I3LC09,P00506,F1S586,F2Z565,I3LSI3,F1SUF2,P62895,A0A0B8RTA8,I3LP41,F1SDN2,F1RM44,F1SL07,F1SJT1,F1SAB6,F1SR72,M3VK21,P50441,Q1W674,I3LDC1,F1RWL7,F1SIH5,P80021,F1RYY8,F4ZS18,F1RWJ0,E7CR03,O19069,Q0Z8U2,F1RZQ6,F1SB60,F1SR85,A0A0D6A5J1,F1RW89,Q2EN81,F1S6Q1,F1SSH8,F1RFX9,P33198,A5…
GO:0031226	intrinsic to plasma membrane	cellular_component	38	169	8.86239e-06	M3VH80,F1RRN0,M3TYK5,F1RTA1,K7GND9,A8U4R4,Q6QRN9,K9IVL7,F1RZQ6,H6WKX8,F1RVE7,I3LD66,K7GPD4,A0A0B8RVQ8,D7RK08,F1RM08,F1SSN5,F1SA50,F1RFX9,A0A0E3M2Q4,F1RSY4,I3LBX8,F1RNT9,F2Z565,F1RUN7,A0A0B8RVT3,F1SMF6,C8C420,I3L9I6,O02670,I7HD36,P11607,A0A0B8RVH1,I3LKL3,F1RKS7,A0A0B8RZA3,B0LY42,F1SP42
GO:0005832	chaperonin-containing T-complex	cellular_component	7	10	1.66719e-05	I3LCA2,F1RIU3,D0G0C9,F1SB63,D0G0C8,F1SQN1,F1RP17
GO:0030141	secretory granule	cellular_component	26	101	2.06756e-05	F1RNT9,F1RIU3,F1SMF6,F1S2Q3,E1CAJ5,F1SI24,A0A0B8S0C5,F1RGJ2,P20112,F1SPP8,F1SU97,Q06AS8,F1SLC4,F1SB63,C4MXZ1,F1RTN3,F1RP57,F1RVE7,A7YX22,I3LFS8,F1SS26,P28491,B0LY42,F1SAF0,I3L955,Q007T2
GO:0042470	melanosome	cellular_component	21	73	2.14921e-05	A0A0B8RSC2,F1SPG2,B2CNZ7,F1RTA3,G9F6X8,F1S073,F1S2Q3,F1SQN1,E1CAJ5,I7HD36,F1S9Q3,F1SAD9,F1RVE7,D7RK08,I3LNH3,F1RQU2,B0LY42,F1RFQ7,F1S441,F1RS36,Q29092
GO:0048770	pigment granule	cellular_component	21	73	2.14921e-05	A0A0B8RSC2,F1SPG2,B2CNZ7,F1RTA3,G9F6X8,F1S073,F1S2Q3,F1SQN1,E1CAJ5,I7HD36,F1S9Q3,F1SAD9,F1RVE7,D7RK08,I3LNH3,F1RQU2,B0LY42,F1RFQ7,F1S441,F1RS36,Q29092
GO:0070161	anchoring junction	cellular_component	56	299	2.64658e-05	A0A0B8RSA9,B6EAV5,F1SB42,F1RRN0,E1CAJ5,A0A0B8S0C5,F1S9Q3,F1RGJ2,Q8WNW3,K7GND9,A8U4R4,Q0Z8U2,Q29243,K9IVL7,H6WKX8,C4MXZ1,F1SJY6,F1RVE7,F1S7W0,I3LD66,A0A0B8RVQ8,F1RIT1,F1S8P9,F1RS36,P62831,Q007T2,F1RZ28,F2Z4Z1,K9IWD4,F1RGJ3,G9F6X8,F1SMF6,Q8WNW4,F1SI24,K9IWI4,F1RQ91,I3LUP6,F1SH25,F1S935,I3L5D5,F1S1B7,F1RTN3,I3LFS8,Q29214,I3LQS0,I3L6D7,F1RR78,F1SNQ1,P28491,B0LY42,A0A0B8S099,P26234,Q2YGT9,I3LS00,Q2909…
GO:0043227	membrane-bounded organelle	cellular_component	435	3737	2.83393e-05	F1RIU3,A0A0B8RSC2,M3VH80,I3L5I1,I3LJ02,K7GRL4,F1RPN9,F1SB42,M3TYK5,F1S764,F1SGT3,M3TYJ4,F1RH32,F1SU97,P00336,Q29243,I3LQ84,F1RSZ3,F1STY1,F1RKU0,F1SQ44,A0A0B8RVQ8,F1S0J8,F1RST0,D0G6X4,F1RFQ7,I3LAE9,F1RZ28,F1RX64,F2Z5I5,F1SDI3,A0A0B8RTB9,F1SPG4,A1X898,F1RPB0,F1SI24,F1SUF2,F2Z5N0,E7EI18,F1SQK1,F1SB63,I3LP41,F1SDN2,F1RM44,F1S6R5,F1SPN1,F1SAB6,F1RQU2,I3LSG1,A0A0B8RTE8,P50441,K7GMM3,K7GN83,F6Q5P0,F1RWL…
GO:0005912	adherens junction	cellular_component	55	293	2.94165e-05	A0A0B8RSA9,B6EAV5,F1SB42,F1RRN0,E1CAJ5,A0A0B8S0C5,F1S9Q3,F1RGJ2,Q8WNW3,K7GND9,A8U4R4,Q0Z8U2,Q29243,K9IVL7,H6WKX8,C4MXZ1,F1SJY6,F1RVE7,F1S7W0,I3LD66,A0A0B8RVQ8,F1RIT1,F1S8P9,F1RS36,P62831,Q007T2,F1RZ28,F2Z4Z1,K9IWD4,F1RGJ3,G9F6X8,F1SMF6,Q8WNW4,F1SI24,K9IWI4,F1RQ91,I3LUP6,F1SH25,F1S935,I3L5D5,F1S1B7,F1RTN3,I3LFS8,Q29214,I3LQS0,F1RR78,F1SNQ1,P28491,B0LY42,A0A0B8S099,P26234,Q2YGT9,I3LS00,Q29092,F6Q5P0
GO:0030055	cell-substrate junction	cellular_component	52	274	3.62692e-05	A0A0B8RSA9,B6EAV5,F1SB42,F1RRN0,E1CAJ5,A0A0B8S0C5,F1S9Q3,F1RGJ2,Q8WNW3,K7GND9,A8U4R4,Q0Z8U2,Q29243,K9IVL7,H6WKX8,C4MXZ1,F1S7W0,F1RVE7,K7GPD4,I3LD66,F1RIT1,F1S8P9,F1RS36,P62831,Q007T2,F1RZ28,F2Z4Z1,K9IWD4,F1RGJ3,G9F6X8,F1SMF6,Q8WNW4,F1SI24,K9IWI4,F1RQ91,I3LUP6,F1SH25,F1S935,I3L5D5,F1S1B7,F1RTN3,I3LFS8,Q29214,I3LQS0,B0LY42,P28491,A0A0B8S099,P26234,Q2YGT9,I3LS00,Q29092,F6Q5P0
GO:0005578	proteinaceous extracellular matrix	cellular_component	19	65	4.15533e-05	F1S663,F1SKM9,F1S073,A1X898,D0G6Y0,A0A0B8RTQ8,P20112,A3EX84,F1SU97,Q29243,I3LQ84,F1RVE7,I3LD66,K7GPD4,F1SUM3,A0A0B8RVW2,F1RF77,P28491,F1SS24
GO:0042383	sarcolemma	cellular_component	16	50	4.99522e-05	B2CNZ7,F1S073,F1SB42,M3TYK5,O02670,K9J6K2,I7HD36,F1SGG2,I3L5D5,Q29243,I3LQ84,F1RTN3,F1RVE7,F1S0J8,B0LY42,P26234
GO:0005882	intermediate filament	cellular_component	12	31	5.41215e-05	F1RKM0,A5A758,I3LC25,F1S0J8,A5A759,I3LDS3,F1SGG1,Q3ZD69,F1SGG2,F1S9Q3,Q8WNW3,I3L8I5
GO:0005924	cell-substrate adherens junction	cellular_component	51	272	6.06126e-05	A0A0B8RSA9,B6EAV5,F1SB42,F1RRN0,E1CAJ5,A0A0B8S0C5,F1S9Q3,F1RGJ2,Q8WNW3,K7GND9,A8U4R4,Q0Z8U2,Q29243,K9IVL7,H6WKX8,C4MXZ1,F1S7W0,F1RVE7,I3LD66,F1RIT1,F1S8P9,F1RS36,P62831,Q007T2,F1RZ28,F2Z4Z1,K9IWD4,F1RGJ3,G9F6X8,F1SMF6,Q8WNW4,F1SI24,K9IWI4,F1RQ91,I3LUP6,F1SH25,F1S935,I3L5D5,F1S1B7,F1RTN3,I3LFS8,Q29214,I3LQS0,B0LY42,P28491,A0A0B8S099,P26234,Q2YGT9,I3LS00,F6Q5P0,Q29092
GO:0034399	nuclear periphery	cellular_component	19	67	6.59714e-05	I3L897,I3L813,F1SID1,I3LBE6,I3LQN4,Q3ZD69,F2Z5N0,F1SGG2,F1RGI7,P20112,I3L8I5,I3LC25,F1RKM0,F1S2Y5,F1S084,B9TSQ2,F1SA50,A0A0B8RZN4,F1RIP4
GO:0045177	apical part of cell	cellular_component	27	114	7.11349e-05	K9IVK6,B2CNZ7,B6EAV5,E3W6T5,Q8WNW4,A0A0B8RS61,E1CAJ5,I7HD36,E7EI18,F1SLC4,F1SDD5,A0A0B8RSP0,F1RTN3,F1RQI7,I3LFS8,D0G7G0,I3L6D7,B8XH67,F1RIT1,F1RQU2,F1S596,F1SNQ1,A0A0B8RZN4,F1SS24,I3LBX8,E7CXS1,Q007T2
GO:0045254	pyruvate dehydrogenase complex	cellular_component	5	6	8.62517e-05	F1SGH5,F1SGT3,F1SAF0,F1SMB2,I3LCI2
GO:0031528	microvillus membrane	cellular_component	6	9	0.000107962	F1SDD5,F1RTN3,I3LBX8,Q8WNW4,F1SB42,B8XH67
GO:0005925	focal adhesion	cellular_component	50	271	0.000110558	A0A0B8RSA9,B6EAV5,F1SB42,F1RRN0,E1CAJ5,A0A0B8S0C5,F1S9Q3,F1RGJ2,Q8WNW3,K7GND9,A8U4R4,Q0Z8U2,Q29243,K9IVL7,H6WKX8,C4MXZ1,F1S7W0,F1RVE7,I3LD66,F1RIT1,F1S8P9,F1RS36,P62831,Q007T2,F1RZ28,F2Z4Z1,K9IWD4,F1RGJ3,G9F6X8,F1SMF6,Q8WNW4,F1SI24,K9IWI4,F1RQ91,I3LUP6,F1SH25,F1S935,I3L5D5,F1S1B7,F1RTN3,I3LFS8,Q29214,I3LQS0,B0LY42,P28491,P26234,Q2YGT9,I3LS00,F6Q5P0,Q29092
GO:0005739	mitochondrion	cellular_component	138	961	0.000136303	D0G0C9,M3VH80,F1RPN9,F1S764,F1SGT3,F1SU97,P00336,I3LVG4,F1STY1,F1RSZ3,Q9MZ15,F1RKU0,A0A0B8RVQ8,D0G6X4,F1SN47,F2Z4Z1,F1S586,F2Z565,I3LSI3,F1RPB0,A1X898,F1SUF2,A0A0B8RTA8,F1SDN2,F1RM44,I3LP41,F1SAB6,F1RQU2,P50441,A0A0B8S099,F1RWL7,I3LKJ6,F1SIH5,I3LJL2,P80021,F1RYY8,F4ZS18,F1RWJ0,F1RZH4,O19069,F1RZQ6,F1SB60,F1SR85,A0A0D6A5J1,F1S6Q1,F1S227,Q1G1L0,D7RK08,F1SSH8,F1SSS0,F1RJM8,F1RXD4,A0A0B8RZS8,F1SMZ6,Q…
GO:0005638	lamin filament	cellular_component	4	4	0.000144829	F1RKM0,I3LC25,Q3ZD69,I3L8I5
GO:0016363	nuclear matrix	cellular_component	15	50	0.000194726	F1RKM0,I3L897,F1S2Y5,F1SID1,F1S084,I3LQN4,B9TSQ2,Q3ZD69,F2Z5N0,F1SGG2,F1RGI7,F1SA50,P20112,A0A0B8RZN4,F1RIP4
GO:0005788	endoplasmic reticulum lumen	cellular_component	20	78	0.000198237	K9IWD4,K9J4P3,G9F6X8,A1X898,F1S0M9,F1SPI1,E1CAJ5,B6CVD6,F1S8M9,F1SAD9,I3LQ84,A7YX22,F1SUM3,F1SS26,I3LNH3,F1S596,P28491,F1S441,F1RS36,Q29092
GO:0001669	acrosomal vesicle	cellular_component	10	26	0.000244856	F1RIU3,F1SB63,F1RVE7,F1SMF6,I3LFS8,E1CAJ5,F1RGJ2,B0LY42,P28491,F1SAF0
GO:0005637	nuclear inner membrane	cellular_component	9	22	0.000291829	F1RKM0,I3LC25,F1SH78,I3L813,A7YX22,F1SPI1,Q3ZD69,F1RGI7,I3L8I5
GO:0005759	mitochondrial matrix	cellular_component	52	304	0.000572936	I3LKJ6,F1SGH5,I3L635,P80021,F1RPN9,F1RWJ0,F1SRQ7,F1SGT3,I3LP02,O19069,Q6QRN9,Q0Z8U2,I3LVG4,F1SB60,Q9MZ15,F1RKU0,F1RW89,Q1G1L0,K9IW73,C5I4T6,F1RV70,F1RMQ4,F1SIF2,F1SSH8,F1S418,P33198,F1SN47,F1SSS0,P00506,F1SMB2,K7GPJ4,F1RGJ3,F1SMZ6,F2Z565,Q9MZ16,F1RPB0,F1SEN2,F1RMA3,F1RL80,A0A0D5BWD2,P41367,F1SRC5,F1SL74,I3LP41,F1SDN2,A0A0B8RTA8,I3LCI2,Q6UAQ9,F1SAB6,F1SL07,F1SAF0,A0A0B8S099
GO:0031980	mitochondrial lumen	cellular_component	52	304	0.000572936	I3LKJ6,F1SGH5,I3L635,P80021,F1RPN9,F1RWJ0,F1SRQ7,F1SGT3,I3LP02,O19069,Q6QRN9,Q0Z8U2,I3LVG4,F1SB60,Q9MZ15,F1RKU0,F1RW89,Q1G1L0,K9IW73,C5I4T6,F1RV70,F1RMQ4,F1SIF2,F1SSH8,F1S418,P33198,F1SN47,F1SSS0,P00506,F1SMB2,K7GPJ4,F1RGJ3,F1SMZ6,F2Z565,Q9MZ16,F1RPB0,F1SEN2,F1RMA3,F1RL80,A0A0D5BWD2,P41367,F1SRC5,F1SL74,I3LP41,F1SDN2,A0A0B8RTA8,I3LCI2,Q6UAQ9,F1SAB6,F1SL07,F1SAF0,A0A0B8S099
GO:0019898	extrinsic to membrane	cellular_component	21	91	0.000654907	F1SIH5,A0A0B8RSY9,K9J6K6,I3L6U9,I3LS12,F1S073,Q8WNW4,F1SID1,F1SB42,F1RGJ2,P11607,Q8WNW3,A0A0B8RVP0,Q06AS8,F1RTN3,A7YX22,A0A0B8RVQ8,A0A0B8RZA3,K7GMM3,K7GN83,Q06AS6
GO:0016010	dystrophin-associated glycoprotein complex	cellular_component	4	5	0.000660901	K9J6K2,Q29243,F1SGG2,F1S0J8
GO:0005652	nuclear lamina	cellular_component	5	8	0.000666	F1RKM0,I3LC25,Q3ZD69,I3L813,I3L8I5
GO:0014704	intercalated disc	cellular_component	10	29	0.000680496	F1RVE7,Q8WNW4,I3L6D7,I7HD36,F1RR78,F1SNQ1,F1RGJ2,Q8WNW3,P11607,P26234
GO:0031410	cytoplasmic vesicle	cellular_component	67	420	0.0007066	F1RIU3,A0A0B8RSC2,K9J6K6,F1S2Q3,E1CAJ5,A0A0B8S0C5,F1SU97,K9IVL7,Q9MZ15,F1RVE7,F1SE26,F1SS26,F1S596,F1RFQ7,F1S441,F1RS36,F2Z4Z1,F1RNT9,G9F6X8,F1S073,F1SMF6,F1SQN1,F1SI24,B2ZI35,P20112,F1SB63,F1RTN3,F1RP57,I3LKL3,F1RQI7,A7YX22,F1RIP6,F1SMS8,I3LNH3,F1SC82,F1RQU2,F1SNQ1,P28491,F1SAF0,A0A0B8RZN4,Q29092,F1S9Q3,F1RGJ2,F1SPP8,F1SD35,F1SLC4,C4MXZ1,H6WKX8,F1S5Z7,D7RK08,F1RIT1,A0A0E3M2Q4,Q007T2,B2CNZ7,F1SPG…
GO:0071013	catalytic step 2 spliceosome	cellular_component	19	80	0.000807029	M3V815,I3L897,A0A0A7HF29,F1S8L9,K7GQK6,A5A8V8,F1RWS8,F1RQZ9,F1S4Y9,M3UZ37,F1SQ44,F1S419,I3LQS0,F1RHH8,F1RU38,F2Z5B4,F1SA50,I3LK71,I3LS00
GO:0030016	myofibril	cellular_component	18	74	0.000815168	A0A0B8RSY9,Q8WNW4,M3TYK5,A0A0B8S0C5,F2Z5N0,F1SGG2,Q8WNW3,I3L5D5,Q29243,C4MXZ1,F2Z5B6,K9IWG6,F1S0J8,I3L7S4,F1SMS8,F1RR78,A0A0B8S099,P26234
GO:0044432	endoplasmic reticulum part	cellular_component	60	369	0.00084006	A0A0B8RSC2,K9J4P3,F1S2Q3,D0G6Y0,F1SPI1,E1CAJ5,F1SVB2,I3LP02,F1SU97,F1SD35,A8U4R4,F1SUB2,I3LQ84,F1S5Z7,C4MXZ1,F1RSZ3,F1SR85,A0A0D6A5J1,F1SB57,F1SUM3,F1SS26,F1SSN5,I3LA84,F1S754,F1S596,F1S441,F1RJI1,F1RS36,P04175,Q007T2,K9IWD4,F1SU12,F1SPG2,F1SBJ7,G9F6X8,F1SPG4,A1X898,F1SID1,F1S0M9,B6CVD6,P11607,F1S8M9,E7EI18,F1SH25,F1SQK1,F1RQ73,F1SAD9,A7YX22,F1SM21,A5GFS8,F1SPN1,F1SMS8,I3LNH3,F1RKS7,F1SR72,F1RF77…
GO:0005783	endoplasmic reticulum	cellular_component	81	532	0.000843145	A0A0B8RSC2,E0YLM4,F1S557,K9J4P3,F1S2Q3,F1SPI1,E1CAJ5,I3LP02,F1SU97,A8U4R4,F1SUB2,I3LQ84,F1RSZ3,F1SE26,F1SS26,F1SSN5,F1S596,F1S441,F1RS36,P04175,M3V815,G9F6X8,F1SPG4,A1X898,A0A0B8RTY4,P11607,F1S8M9,E7EI18,F1SQK1,A7YX22,F1SDN2,F1RIP6,F1SPN1,F1SMS8,I3LNH3,A0A0B8RVL7,F1RKS7,F1SR72,F1RF77,P28491,K7GMM3,A0A0B8RZN4,Q29092,F1RWL7,A0A0B8RVT9,F1SAR6,D0G6Y0,F1SHD6,F1SVB2,F1SPP8,F1SD35,F1SR85,C4MXZ1,F1S5Z7,A…
GO:0045111	intermediate filament cytoskeleton	cellular_component	15	58	0.00111956	F1RKM0,A5A758,I3LC25,I3LCA2,K7GQK6,F1S0J8,I3LDS3,A5A759,F1SGG1,Q3ZD69,F1SGG2,F1S9Q3,F1S8P9,Q8WNW3,I3L8I5
GO:0044449	contractile fiber part	cellular_component	17	70	0.00115315	Q29243,A0A0B8RSY9,C4MXZ1,F2Z5B6,K9IWG6,Q8WNW4,F1S0J8,M3TYK5,F1SMS8,A0A0B8S0C5,F2Z5N0,F1SGG2,F1RR78,A0A0B8S099,Q8WNW3,P26234,I3L5D5
GO:0005913	cell-cell adherens junction	cellular_component	10	31	0.0012301	Q29243,F1SJY6,I3LFS8,Q8WNW4,A0A0B8RVQ8,F1RR78,F1RGJ2,F1SNQ1,Q8WNW3,P26234
GO:0044420	extracellular matrix part	cellular_component	14	53	0.00130257	Q29243,F1S663,I3LQ84,F1RVE7,F1S073,K7GPD4,I3LD66,F1SUM3,A1X898,F1RF77,A0A0B8RTQ8,P20112,F1SU97,F1SS24
GO:0043292	contractile fiber	cellular_component	18	77	0.00133999	A0A0B8RSY9,Q8WNW4,M3TYK5,A0A0B8S0C5,F2Z5N0,F1SGG2,Q8WNW3,I3L5D5,Q29243,C4MXZ1,F2Z5B6,K9IWG6,F1S0J8,I3L7S4,F1SMS8,F1RR78,A0A0B8S099,P26234
GO:0005915	zonula adherens	cellular_component	5	9	0.00136355	F1RGJ2,F1SJY6,Q8WNW3,P26234,Q8WNW4
GO:0043234	protein complex	cellular_component	181	1380	0.00143853	F1RIU3,K9J6K6,D0G0C9,K7GRL4,F1RPN9,M3TYK5,F1SGT3,F1RH32,M3TYJ4,F1S9D1,Q29243,F1STY1,F1RKU0,F1SQ44,A0A0B8RVQ8,I3LCN6,F1S0J8,F1RFQ7,F1RIP4,F2Z5I5,F1SDI3,A0A0B8RTB9,F1SMF6,F1SPG4,Q8WNW4,A1X898,I3LBE6,F1SI24,F2Z5N0,I3L8I5,F1SQK1,F1SPF3,F1SB63,F1RQI7,F1RM44,F1SDN2,B9TSQ2,F1SAB6,F1RQU2,A0A0B8RTE8,P28491,A0A0B8S099,F1RGP1,Q29092,F1RWL7,F1SIH5,P61288,P80021,F4ZS18,F1SAR6,Q32YV9,F1RP17,F1RH41,F1SGG2,F1S9Q…
GO:0043034	costamere	cellular_component	6	13	0.00149678	Q29243,F1SGG2,A0A0B8S099,P26234,I3L5D5,F1S0J8
GO:0030054	cell junction	cellular_component	69	449	0.00167106	B6EAV5,F1SB42,K7GQK6,F1RRN0,E1CAJ5,A0A0B8S0C5,K7GND9,A8U4R4,Q29243,K9IVL7,F1SJY6,F1RVE7,F1S7W0,K7GPD4,A0A0B8RVQ8,F1S8P9,F1RS36,P62831,F1RZ28,F2Z4Z1,G9F6X8,F1S073,F1SMF6,Q8WNW4,B6E241,F1SI24,B2ZI35,P11607,A0A0B8RVP0,F1S935,I3L5D5,F1S1B7,F1RTN3,A7YX22,Q29214,F1RR78,F1SNQ1,P28491,A0A0B8S099,A0A0B8RZN4,Q29092,F6Q5P0,A0A0B8RSA9,F1S9Q3,F1SGG2,F1RGJ2,Q8WNW3,Q0Z8U2,C4MXZ1,H6WKX8,I3LD66,F1RIT1,Q007T2,K9IW…
GO:0016023	cytoplasmic membrane-bounded vesicle	cellular_component	61	388	0.00180831	F1RIU3,A0A0B8RSC2,F1S2Q3,E1CAJ5,A0A0B8S0C5,F1S9Q3,F1RGJ2,F1SPP8,F1SU97,F1SD35,F1SLC4,K9IVL7,F1S5Z7,H6WKX8,C4MXZ1,Q9MZ15,F1RVE7,F1SE26,F1SS26,D7RK08,F1S596,A0A0E3M2Q4,F1RFQ7,F1S441,F1RS36,Q007T2,F2Z4Z1,F1RNT9,F1SPG2,B2CNZ7,F1RTA3,Q9MZ16,G9F6X8,F1S073,F1SMF6,F1SQN1,I7HD36,F1SI24,P20112,F1SH25,F1SAD9,Q06AS8,F1S7E0,F1SB63,F1RTN3,F1RP57,F1RQI7,A7YX22,I3LFS8,F1RIP6,K9J4S7,F1SMS8,I3LNH3,F1SC82,F1RQU2,P2…
GO:0019867	outer membrane	cellular_component	20	92	0.00191811	F1S586,Q9MZ16,F1SIE0,F4ZS18,F1SAR6,I3LQN4,F1SVB2,F1SUF2,Q29243,F1RZQ6,F1RSZ3,F1SR85,Q27HK4,Q9MZ15,F1RM44,F1SDN2,F1SE26,F1S9A4,F1SR72,Q1W674
GO:0043005	neuron projection	cellular_component	49	298	0.00201457	A0A0B8RSY9,F1RYA4,G9F6X9,M3TYK5,A0A0B8S0C5,F1S9Q3,P08059,Q0Z8U2,Q29243,K9IVL7,F1S5Z7,C4MXZ1,Q6DUB7,F1SJY6,F1RVE7,F1RJ25,I3LCN6,F1RIT1,F1S8P9,F1S441,Q007T2,M3V815,F1SMF6,Q8WNW4,A0A0B8RS61,K9J6K2,F1SI24,F1SGD7,F1SQK1,F1SH25,P41367,I3LIE3,G9BFT9,F1SSA6,I3L5X7,I3LRK1,K9IWG6,A7YX22,F1RQI7,F1S710,Q29214,I3LQS0,K9J4S7,I3L7S4,F2Z5B4,K7GLV7,A0A0B8S099,I3LS00,Q06AS6
GO:0043231	intracellular membrane-bounded organelle	cellular_component	401	3447	0.00221836	F1RIU3,A0A0B8RSC2,M3VH80,I3L5I1,I3LJ02,K7GRL4,F1RPN9,F1SB42,M3TYK5,F1S764,F1SGT3,M3TYJ4,F1RH32,F1SU97,P00336,Q29243,I3LQ84,F1RSZ3,F1STY1,F1RKU0,F1SQ44,A0A0B8RVQ8,F1RST0,D0G6X4,F1RFQ7,I3LAE9,F1RZ28,F1RX64,F2Z5I5,F1SDI3,A0A0B8RTB9,F1SPG4,A1X898,F1RPB0,F1SI24,F1SUF2,F2Z5N0,E7EI18,F1SQK1,F1SB63,I3LP41,F1SDN2,F1RM44,F1S6R5,F1SPN1,F1SAB6,F1RQU2,I3LSG1,A0A0B8RTE8,P50441,K7GMM3,F6Q5P0,F1RWL7,I3LKJ6,F1SIH…
GO:0016324	apical plasma membrane	cellular_component	19	87	0.00233597	K9IVK6,B2CNZ7,B6EAV5,E3W6T5,E1CAJ5,I7HD36,E7EI18,F1SLC4,F1SDD5,F1RTN3,I3LFS8,I3L6D7,B8XH67,F1RQU2,F1RIT1,F1S596,F1SNQ1,I3LBX8,F1SS24
GO:0009897	external side of plasma membrane	cellular_component	11	39	0.00241059	B2CNZ7,F1RVE7,G9F6X8,F1SMF6,I3LD66,I3L9I6,F1SS26,D7RK08,O02670,P28491,A3EX84
GO:0034663	endoplasmic reticulum chaperone complex	cellular_component	5	10	0.0024822	F1SAD9,K9IWD4,G9F6X8,F1RS36,Q29092
GO:0043226	organelle	cellular_component	439	3857	0.00286442	F1RIU3,A0A0B8RSC2,M3VH80,I3L5I1,I3LJ02,K7GRL4,F1RPN9,F1SB42,M3TYK5,F1S764,F1SGT3,M3TYJ4,F1RH32,F1SU97,P00336,Q29243,I3LQ84,F1RSZ3,F1STY1,F1RKU0,F1SQ44,A0A0B8RVQ8,F1S0J8,F1RST0,D0G6X4,F1RFQ7,I3LAE9,F1RZ28,F1RX64,F2Z5I5,F1SDI3,A0A0B8RTB9,F1SPG4,A1X898,F1RPB0,F1SI24,F1SUF2,F2Z5N0,E7EI18,F1SQK1,F1SB63,I3LP41,F1SDN2,F1RM44,F1S6R5,F1SPN1,F1SAB6,F1RQU2,I3LSG1,A0A0B8RTE8,P50441,K7GMM3,K7GN83,F6Q5P0,F1RWL…
GO:0031090	organelle membrane	cellular_component	157	1192	0.0030803	A0A0B8RSC2,K9J6K6,M3VH80,I3LJ02,F1SPI1,F1S764,F1RGI7,F1SU97,F1STY1,F1RSZ3,Q9MZ15,A0A0B8RVQ8,F2Z4Z1,F1S586,F1RNT9,F2Z565,I3LSI3,F1S073,F1SPG4,I3LBE6,F1SI24,F1SUF2,I3L8I5,E7EI18,F1SQK1,F1RQI7,A7YX22,A0A0B8RTA8,I3LP41,F1SDN2,F1RM44,F1SPN1,F1SAB6,F1RQU2,P50441,Q29092,F1RWL7,F1SIH5,P80021,F1RYY8,F4ZS18,F1SAR6,D0G6Y0,F1RWJ0,O19069,F1SD35,F1RZQ6,F1S5Z7,F1SB60,F1SR85,A0A0D6A5J1,F1S6Q1,A0A0B8RVW2,D7RK08,F…
GO:0030017	sarcomere	cellular_component	15	64	0.00322286	A0A0B8RSY9,C4MXZ1,F2Z5B6,K9IWG6,Q8WNW4,F1S0J8,M3TYK5,F1SMS8,A0A0B8S0C5,F2Z5N0,F1SGG2,F1RR78,Q8WNW3,A0A0B8S099,P26234
GO:0044446	intracellular organelle part	cellular_component	355	3004	0.00369435	F1RIU3,A0A0B8RSC2,M3VH80,I3L5I1,I3LJ02,K7GRL4,F1RPN9,F1SB42,F1S764,F1SGT3,M3TYJ4,F1RH32,F1SU97,Q29243,I3LQ84,F1RSZ3,F1STY1,F1RKU0,F1SQ44,A0A0B8RVQ8,F1S0J8,F1RST0,D0G6X4,F1RFQ7,I3LAE9,F1RZ28,F1RX64,F2Z5I5,F1SDI3,A0A0B8RTB9,F1SPG4,A1X898,F1RPB0,F1SI24,F1SUF2,F2Z5N0,E7EI18,F1SQK1,F1SB63,I3LP41,F1SDN2,F1RM44,F1S6R5,F1SPN1,F1SAB6,F1RQU2,I3LSG1,A0A0B8RTE8,P50441,F6Q5P0,F1RWL7,I3LKJ6,F1SIH5,K9IVK6,F1RN6…
GO:0043229	intracellular organelle	cellular_component	419	3645	0.00370094	F1RIU3,A0A0B8RSC2,M3VH80,I3L5I1,I3LJ02,K7GRL4,F1RPN9,F1SB42,M3TYK5,F1S764,F1SGT3,M3TYJ4,F1RH32,F1SU97,P00336,Q29243,I3LQ84,F1RSZ3,F1STY1,F1RKU0,F1SQ44,A0A0B8RVQ8,F1S0J8,F1RST0,D0G6X4,F1RFQ7,I3LAE9,F1RZ28,F1RX64,F2Z5I5,F1SDI3,A0A0B8RTB9,F1SPG4,A1X898,F1RPB0,F1SI24,F1SUF2,F2Z5N0,E7EI18,F1SQK1,F1SB63,I3LP41,F1SDN2,F1RM44,F1S6R5,F1SPN1,F1SAB6,F1RQU2,I3LSG1,A0A0B8RTE8,P50441,K7GMM3,F6Q5P0,F1RWL7,I3LKJ…
GO:0042645	mitochondrial nucleoid	cellular_component	11	41	0.00370832	F1RGJ3,F1SB60,F2Z565,Q9MZ15,Q9MZ16,F1SL74,A0A0B8RTA8,F1SDN2,F1SRQ7,F1SSS0,Q6QRN9
GO:0044422	organelle part	cellular_component	356	3015	0.00386993	F1RIU3,A0A0B8RSC2,M3VH80,I3L5I1,I3LJ02,K7GRL4,F1RPN9,F1SB42,F1S764,F1SGT3,M3TYJ4,F1RH32,F1SU97,Q29243,I3LQ84,F1RSZ3,F1STY1,F1RKU0,F1SQ44,A0A0B8RVQ8,F1S0J8,F1RST0,D0G6X4,F1RFQ7,I3LAE9,F1RZ28,F1RX64,F2Z5I5,F1SDI3,A0A0B8RTB9,F1SPG4,A1X898,F1RPB0,F1SI24,F1SUF2,F2Z5N0,E7EI18,F1SQK1,F1SB63,I3LP41,F1SDN2,F1RM44,F1S6R5,F1SPN1,F1SAB6,F1RQU2,I3LSG1,A0A0B8RTE8,P50441,F6Q5P0,F1RWL7,I3LKJ6,F1SIH5,K9IVK6,F1RN6…
GO:0019897	extrinsic to plasma membrane	cellular_component	13	53	0.00391744	Q06AS8,F1SIH5,A0A0B8RSY9,K9J6K6,I3L6U9,F1S073,Q8WNW4,A0A0B8RVQ8,F1RGJ2,K7GMM3,P11607,Q8WNW3,Q06AS6
GO:0031968	organelle outer membrane	cellular_component	19	91	0.00399444	F1S586,Q9MZ16,F1SIE0,F4ZS18,F1SAR6,I3LQN4,F1SVB2,F1SUF2,F1RZQ6,F1RSZ3,F1SR85,Q27HK4,Q9MZ15,F1RM44,F1SDN2,F1SE26,F1S9A4,F1SR72,Q1W674
GO:0008305	integrin complex	cellular_component	5	11	0.00414323	F1RVE7,F1SMF6,K7GPD4,I3LD66,A0A0B8RVQ8
GO:0005902	microvillus	cellular_component	10	36	0.00425354	F1SDD5,K9J6M1,F1RTN3,B6EAV5,F1RQI7,Q8WNW4,F1SB42,B8XH67,A0A0B8RZN4,I3LBX8
GO:0005635	nuclear envelope	cellular_component	34	197	0.004488	I3LJ02,F1SAR6,F1SPI1,F1RGI7,F1SVB2,C6K7I0,F1RKM0,F1SLC4,F1SH78,F1S5Z7,F1RVX6,H6WKX8,F1RFQ7,I3L813,F1SPG4,F1SID1,I3LBE6,Q3ZD69,I3L8I5,F1SQK1,I3LC25,A0A0B8RVH1,F1S2Y5,F1RU33,A7YX22,F1RQI7,F1S710,F1S9A4,I3LHY0,F1SC82,A0A0B8RTE8,F1SIF8,F1SN95,F1SLQ6
GO:0031965	nuclear membrane	cellular_component	23	119	0.00455178	I3L813,F1SPG4,I3LJ02,F1SAR6,F1SID1,F1SPI1,I3LBE6,Q3ZD69,F1RGI7,F1SVB2,I3L8I5,F1RKM0,F1SLC4,I3LC25,F1SH78,F1RVX6,F1S5Z7,A7YX22,F1RQI7,I3LHY0,F1S9A4,F1SC82,F1SN95
GO:0042995	cell projection	cellular_component	75	515	0.00461501	A0A0B8RSY9,B6EAV5,I3LS12,F1SB42,G9F6X9,M3TYK5,Q684M6,A0A0B8S0C5,Q29243,K9IVL7,F1SJY6,F1RVE7,F1RJ25,I3LCN6,F1S8P9,F1S441,I3LBX8,M3V815,F1S073,F1SMF6,Q8WNW4,F1SIP0,F1SQN1,A0A0B8RS61,F1SI24,F1SQK1,F1RTN3,F1RP57,F1RQI7,A7YX22,Q29214,B8XH67,I3LSG1,F1RQU2,F1SAF0,A0A0B8S099,A0A0B8RZN4,Q06AS6,F1RYA4,F1S9Q3,F1RGJ2,P08059,Q0Z8U2,I3LCA2,F1SDD5,Q6DUB7,C4MXZ1,F1S5Z7,F1RIT1,Q007T2,I3L6U9,K9J6K2,K9IWI4,F1SGD7,F…
GO:0031974	membrane-enclosed lumen	cellular_component	230	1848	0.00467548	K9J4P3,I3L5I1,I3LJ02,K7GRL4,F1RPN9,F1SB42,F1SPI1,F1S764,F1RGI7,F1SGT3,M3TYJ4,F1RH32,F1SU97,F1S9D1,I3LVG4,Q29243,I3LQ84,Q9MZ15,F1RKU0,F1SQ44,A0A0B8RVQ8,F1RST0,F1SA50,D0G6X4,F1RFQ7,I3LAE9,F1SN47,F1RIP4,P62831,F1RZ28,F1RNT9,F1RX64,F2Z5I5,F2Z565,F1SDI3,A0A0B8RTB9,I3LSI3,Q8WNW4,F1RPB0,A1X898,I3LBE6,F1SI24,F2Z5N0,F1S8M9,I3L8I5,F1S935,I3LRH2,F1SR01,F1SPF3,F1RQI7,A7YX22,A0A0B8RTA8,F1RM44,F1SDN2,I3LP41,F1…
GO:0016342	catenin complex	cellular_component	3	4	0.00486175	F1RGJ2,Q8WNW3,Q8WNW4
GO:0045252	oxoglutarate dehydrogenase complex	cellular_component	3	4	0.00486175	F1SSH8,F1SAF0,K9IW73
GO:0030315	T-tubule	cellular_component	6	16	0.00523512	O02670,I7HD36,F1RTN3,F1SB42,I3L5D5,M3TYK5
GO:0032991	macromolecular complex	cellular_component	220	1763	0.00544537	F1RIU3,K9J6K6,D0G0C9,K7GRL4,F1RPN9,M3TYK5,F1SGT3,F1RH32,M3TYJ4,F1S9D1,Q29243,F1STY1,F1RKU0,F1SQ44,A0A0B8RVQ8,I3LCN6,F1S0J8,F1SA50,F1RFQ7,F1RIP4,P62831,F1RZ28,F2Z5I5,F1SDI3,A0A0B8RTB9,F1SMF6,F1SPG4,Q8WNW4,A1X898,I3LBE6,F1SI24,F2Z5N0,I3L8I5,F1S935,F1SQK1,F1SPF3,F1SB63,F1RQI7,F1RM44,F1SDN2,B9TSQ2,F1SAB6,F1RQU2,A0A0B8RTE8,P28491,A0A0B8S099,F1RGP1,Q29092,F6Q5P0,F1RWL7,F1SIH5,P61288,P80021,F1S0R7,F4ZS1…
GO:0009295	nucleoid	cellular_component	11	43	0.00551189	F1RGJ3,F1SB60,F2Z565,Q9MZ15,Q9MZ16,F1SL74,A0A0B8RTA8,F1SDN2,F1SRQ7,F1SSS0,Q6QRN9
GO:0030427	site of polarized growth	cellular_component	11	43	0.00551189	I3LIE3,M3V815,F1SSA6,F1RTN3,F1SJY6,A7YX22,F1SB42,G9F6X9,A0A0B8RS61,K9J6K2,F1RIT1
GO:0044445	cytosolic part	cellular_component	25	135	0.00566278	F1RIU3,A0A0B8RSY9,D0G0C9,A0A0B8RSA9,D0G0C8,A0A0B8RTB9,F4ZS18,Q8WNW4,F2Z522,F1SQN1,F1RP17,F1RZH4,F1RQ91,F1S935,Q0Z8U2,I3LCA2,F1SB63,A1XQU3,Q29214,F1S418,Q2YGT9,F1SAA9,P62831,F6Q5P0,F1RZ28
GO:0005681	spliceosomal complex	cellular_component	24	128	0.00566341	M3V815,I3L897,A0A0A7HF29,F1S8L9,K7GQK6,A5A8V8,F1RMA3,F1RWS8,F1S9Q3,F1RQZ9,A3EX84,F1S4Y9,M3UZ37,F1SQ44,F1S419,I3LQS0,F1RHH8,I3LDL8,F1RU38,B9TSQ2,F2Z5B4,F1SA50,I3LK71,I3LS00
GO:0044455	mitochondrial membrane part	cellular_component	23	122	0.00625144	F1RWL7,F1RNZ1,P80021,Q6QRN9,P62895,A0A0B8RT86,F1STY1,F1SR85,F1SU78,F1RW89,Q2EN81,F1S6Q1,I3LRR4,F1SAK6,A0A0B8RVQ8,F1RM44,F1S3W0,F1SAB6,F1SIF2,F1SL07,A0A0B8RZA3,I3LC09,I3LDC1
GO:0005916	fascia adherens	cellular_component	4	8	0.00704948	F1RR78,Q8WNW3,P26234,Q8WNW4
GO:0030056	hemidesmosome	cellular_component	4	8	0.00704948	Q8WNW3,F1RVE7,K7GPD4,I3LD66
GO:0005790	smooth endoplasmic reticulum	cellular_component	7	22	0.0072792	F1SAD9,E1CAJ5,K9IWD4,P28491,F1S441,F1RS36,Q29092
GO:0043235	receptor complex	cellular_component	11	45	0.00794481	K9IVL7,F1SIH5,F1RVE7,I3LKL3,F1SMF6,K7GPD4,I3LD66,A0A0B8RVQ8,F1S754,A0A0E3M2Q4,E7CXS1
GO:0005634	nucleus	cellular_component	264	2174	0.00799073	A0A0B8RSC2,I3L5I1,I3LJ02,K7GRL4,F1RPN9,F1SB42,F1S764,M3TYJ4,F1RH32,F1SU97,Q29243,F1RKU0,F1SQ44,A0A0B8RVQ8,F1RST0,D0G6X4,I3LAE9,F1RFQ7,F1RZ28,F1RX64,F2Z5I5,F1SDI3,A0A0B8RTB9,F1SPG4,F1SI24,F2Z5N0,F1SQK1,F1SB63,F1RM44,I3LP41,F1S6R5,F1RQU2,I3LSG1,A0A0B8RTE8,F6Q5P0,F1SIH5,K9IVK6,F1RN68,P80021,F1RYY8,F1S0R7,F4ZS18,Q32YV9,A5A8V8,F1SGG2,F1S9Q3,P08059,I3LB64,I3LK71,F1SAA9,E7CXS1,Q9MZ16,K9J6K2,F1RYY6,C5H0C…
GO:0045095	keratin filament	cellular_component	5	13	0.00957603	I3LDS3,A5A758,A5A759,F1SGG1,F1SGG2
GO:0031253	cell projection membrane	cellular_component	17	85	0.00982334	Q8WNW4,F1SIP0,F1SB42,K9J6K2,K9IWI4,Q684M6,Q0Z8U2,F1SDD5,F2Z5B6,F1RTN3,F1RVE7,F1RQI7,K9IWG6,B8XH67,F1RQU2,F1RIT1,I3LBX8
GO:0005581	collagen	cellular_component	6	18	0.0100254	I3LQ84,F1RF77,A0A0B8RTQ8,F1SU97,F1SUM3,A1X898
GO:0031970	organelle envelope lumen	cellular_component	12	53	0.0107298	F1SK95,A0A0B8RVH1,F1SIH5,H6WKX8,I3LSI3,F1SL74,F1S710,A0A0B8RVQ8,E1CAJ5,P50441,A0A0B8RZN7,P62895
GO:0001931	uropod	cellular_component	3	5	0.011163	F1RTN3,I3LFS8,F1SB42
GO:0005641	nuclear envelope lumen	cellular_component	3	5	0.011163	A0A0B8RVH1,H6WKX8,F1S710
GO:0031254	trailing edge	cellular_component	3	5	0.011163	F1RTN3,I3LFS8,F1SB42
GO:0005577	fibrinogen complex	cellular_component	2	2	0.0120813	F1SS24,F1SS26
GO:0017177	alpha-glucosidase II complex	cellular_component	2	2	0.0120813	I3LNH3,F1S596
GO:0032437	cuticular plate	cellular_component	2	2	0.0120813	F1RR78,K9IWG6
GO:0034665	alpha1-beta1 integrin complex	cellular_component	2	2	0.0120813	F1RVE7,F1SMF6
GO:0043564	Ku70:Ku80 complex	cellular_component	2	2	0.0120813	F1SRE0,F1SS19
GO:0030667	secretory granule membrane	cellular_component	8	30	0.0132454	F1SLC4,F1RTN3,F1RP57,F1S2Q3,I3LFS8,B0LY42,P20112,I3L955
GO:0030175	filopodium	cellular_component	10	42	0.013484	Q29243,K9J6M1,F1RTN3,F1RVE7,F1SB42,B8XH67,K9J6K2,F1RIT1,I3LBX8,Q007T2
GO:0005741	mitochondrial outer membrane	cellular_component	16	81	0.0135594	F1S586,F1RZQ6,F1SR85,F1RSZ3,Q27HK4,Q9MZ15,Q9MZ16,F1SIE0,F4ZS18,F1SDN2,F1RM44,F1SE26,I3LQN4,F1SR72,F1SUF2,Q1W674
GO:0043233	organelle lumen	cellular_component	222	1818	0.0163123	K9J4P3,I3L5I1,I3LJ02,K7GRL4,F1RPN9,F1SB42,F1SPI1,F1S764,F1RGI7,F1SGT3,M3TYJ4,F1RH32,F1SU97,F1S9D1,I3LVG4,Q29243,I3LQ84,Q9MZ15,F1RKU0,F1SQ44,F1RST0,F1SA50,D0G6X4,I3LAE9,F1RFQ7,F1SN47,F1RIP4,P62831,F1RZ28,F1RNT9,F1RX64,F2Z5I5,F2Z565,F1SDI3,A0A0B8RTB9,Q8WNW4,F1RPB0,A1X898,I3LBE6,F1SI24,F2Z5N0,F1S8M9,I3L8I5,F1S935,I3LRH2,F1SR01,F1SPF3,F1RQI7,A7YX22,A0A0B8RTA8,F1RM44,F1SDN2,I3LP41,F1S6R5,B9TSQ2,F1SAB6…
GO:0046930	pore complex	cellular_component	12	56	0.0165719	F1RVX6,Q9MZ15,Q9MZ16,F1SPG4,F1RM44,F1SE26,I3LBE6,A0A0B8RTE8,F1RFQ7,C6K7I0,F1SIF8,F1SN95
GO:0042175	nuclear envelope-endoplasmic reticulum network	cellular_component	47	316	0.0167363	A0A0B8RSC2,F1S2Q3,F1SAR6,D0G6Y0,F1SVB2,I3LP02,F1SU97,F1SD35,A8U4R4,F1SUB2,F1S5Z7,C4MXZ1,F1RSZ3,F1SR85,A0A0D6A5J1,F1SB57,F1SSN5,I3LA84,F1S754,F1RJI1,F1RS36,P04175,Q007T2,F1SU12,F1SPG2,F1SBJ7,F1SPG4,F1SID1,F1S0M9,B6CVD6,P11607,E7EI18,F1SH25,F1SQK1,F1RQ73,F1SM21,A7YX22,A5GFS8,F1SPN1,F1S9A4,F1SMS8,F1RKS7,F1SR72,F1RF77,F1RPY1,F1SLQ6,Q29092
GO:0070013	intracellular organelle lumen	cellular_component	221	1810	0.0167639	K9J4P3,I3L5I1,I3LJ02,K7GRL4,F1RPN9,F1SB42,F1SPI1,F1S764,F1RGI7,F1SGT3,M3TYJ4,F1RH32,F1SU97,F1S9D1,I3LVG4,Q29243,I3LQ84,Q9MZ15,F1RKU0,F1SQ44,F1RST0,F1SA50,D0G6X4,I3LAE9,F1RFQ7,F1SN47,F1RIP4,P62831,F1RZ28,F1RNT9,F1RX64,F2Z5I5,F2Z565,F1SDI3,A0A0B8RTB9,Q8WNW4,F1RPB0,A1X898,I3LBE6,F1SI24,F2Z5N0,F1S8M9,I3L8I5,F1S935,I3LRH2,F1SR01,F1SPF3,F1RQI7,A7YX22,A0A0B8RTA8,F1RM44,F1SDN2,I3LP41,F1S6R5,B9TSQ2,F1SAB6…
GO:0044454	nuclear chromosome part	cellular_component	30	185	0.0174941	F2Z5I5,F1SDI3,I3L813,F1S1V1,Q8WNW4,F1SID1,F1RPN9,F1SJ69,F1RMA3,F1SLR5,F1SS19,F1RH32,M3TYJ4,E7CR03,F1RSE7,I3LJR4,F1SM00,G9BFT9,F1SRE0,F1SPF3,F1SB63,A0A0B8RT23,I3LQS0,F1S084,I3LCN6,F1RIE2,I3LPX9,I3LK71,F1SAA9,F1RIP4
GO:0000228	nuclear chromosome	cellular_component	32	201	0.0185283	A0A0B8RVM5,F1RPN9,F1SLR5,F1RH32,M3TYJ4,E7CR03,I3LJR4,A0A0B8RT23,I3LCN6,F1RIE2,I3LK71,F1SAA9,F1RIP4,F2Z5I5,F1SDI3,F1S1V1,I3L813,F1SID1,Q8WNW4,F1SJ69,F1SS19,F1RMA3,F1SM00,F1RSE7,G9BFT9,F1SRE0,F1SB63,F1SPF3,I3LQS0,F1S084,I3LPX9,F1S5M9
GO:0005911	cell-cell junction	cellular_component	23	134	0.0189938	Q8WNW4,F1RRN0,B6E241,I7HD36,K9IWI4,A0A0B8S0C5,F1SGG2,F1RGJ2,B2ZI35,P11607,Q8WNW3,Q29243,F1SJY6,F1RVE7,A0A0B8RVQ8,I3LFS8,I3L6D7,F1RR78,F1SNQ1,A0A0B8RZN4,P26234,F1S5M9,Q007T2
GO:0005791	rough endoplasmic reticulum	cellular_component	9	38	0.0193232	F1SPG2,A0A0B8RVT9,F1RIP6,F1SE26,I3LA84,F1S754,F1RF77,F1S441,F1S8M9
GO:0005901	caveola	cellular_component	8	32	0.019572	B2CNZ7,I3LFS8,Q8WNW4,M3TYK5,I7HD36,F1SC82,F1RSY4,F1RGJ2
GO:0016600	flotillin complex	cellular_component	3	6	0.0205158	F1RGJ2,I3LFS8,Q8WNW4
GO:0030426	growth cone	cellular_component	9	39	0.0227598	I3LIE3,M3V815,F1SSA6,F1SJY6,A7YX22,G9F6X9,A0A0B8RS61,K9J6K2,F1RIT1
GO:0005789	endoplasmic reticulum membrane	cellular_component	45	306	0.022896	A0A0B8RSC2,F1S2Q3,D0G6Y0,F1SVB2,I3LP02,F1SU97,F1SD35,A8U4R4,F1SUB2,F1S5Z7,C4MXZ1,F1RSZ3,F1SR85,A0A0D6A5J1,F1SB57,F1SSN5,I3LA84,F1S754,F1RJI1,F1RS36,P04175,Q007T2,F1SU12,F1SPG2,F1SBJ7,F1SPG4,F1SID1,F1S0M9,B6CVD6,P11607,E7EI18,F1SH25,F1SQK1,F1RQ73,F1SM21,A7YX22,A5GFS8,F1SPN1,F1SMS8,F1RKS7,F1SR72,F1RF77,F1RPY1,F1SLQ6,Q29092
GO:0043596	nuclear replication fork	cellular_component	7	27	0.0233727	F1SPF3,I3L813,M3TYJ4,F1RH32,A0A0B8RT23,F1RSE7,I3LCN6
GO:0031594	neuromuscular junction	cellular_component	5	16	0.0246184	K9J6K2,F1SSA6,F1RV23,A0A0B8S099,F1RVE7
GO:0016460	myosin II complex	cellular_component	4	11	0.0254083	I3LIE3,F1SSA6,F1RH41,I3LRK1
GO:0005746	mitochondrial respiratory chain	cellular_component	12	60	0.0277378	F1RWL7,F1RNZ1,A0A0B8RT86,F1STY1,F1S6Q1,I3LRR4,F1S3W0,F1SAB6,F1SIF2,F1SL07,I3LDC1,P62895
GO:0000784	nuclear chromosome, telomeric region	cellular_component	13	67	0.0283581	F1SRE0,F1SPF3,I3L813,F1S1V1,F1SID1,F1S084,I3LCN6,F1RIE2,F1SS19,I3LPX9,F1RH32,M3TYJ4,F1RSE7
GO:0000785	chromatin	cellular_component	24	147	0.0293441	I3L897,F2Z5I5,F1SDI3,I3L5I1,Q8WNW4,F1RPN9,F1SJ69,F1RMA3,F1SLR5,E7CR03,I3LJR4,F1SM00,G9BFT9,F1SB63,F1SPF3,M3UZ37,I3LQS0,F1S084,I3LHY0,I3LPX9,F1RFQ7,I3LK71,F1SAA9,F1RIP4
GO:0030496	midbody	cellular_component	12	61	0.0312257	Q06AS8,F1SSA6,F1S2Y5,F1SJY6,F1S073,F1SIP0,P28491,A0A0B8RZN4,F1RS36,Q29092,Q007T2,Q06AS6
GO:0005688	U6 snRNP	cellular_component	3	7	0.0330094	B9TSQ2,K7GQK6,A5A8V8
GO:0042555	MCM complex	cellular_component	3	7	0.0330094	F1SPF3,M3TYJ4,F1RSE7
GO:0001651	dense fibrillar component	cellular_component	2	3	0.0335958	A0A0B8RT23,I3LRH2
GO:0005749	mitochondrial respiratory chain complex II	cellular_component	2	3	0.0335958	A0A0B8RT86,I3LDC1
GO:0005956	protein kinase CK2 complex	cellular_component	2	3	0.0335958	F2Z5I5,K7GQK6
GO:0005962	mitochondrial isocitrate dehydrogenase complex (NAD+)	cellular_component	2	3	0.0335958	F1RKU0,Q1G1L0
GO:0005967	mitochondrial pyruvate dehydrogenase complex	cellular_component	2	3	0.0335958	F1SMB2,I3LCI2
GO:0016222	procollagen-proline 4-dioxygenase complex	cellular_component	2	3	0.0335958	G9F6X8,A1X898
GO:0017133	mitochondrial electron transfer flavoprotein complex	cellular_component	2	3	0.0335958	Q6UAQ9,F1RW89
GO:0034666	alpha2-beta1 integrin complex	cellular_component	2	3	0.0335958	F1RVE7,A0A0B8RVQ8
GO:0042406	extrinsic to endoplasmic reticulum membrane	cellular_component	2	3	0.0335958	A7YX22,F1SID1
GO:0045242	isocitrate dehydrogenase complex (NAD+)	cellular_component	2	3	0.0335958	F1RKU0,Q1G1L0
GO:0045251	electron transfer flavoprotein complex	cellular_component	2	3	0.0335958	Q6UAQ9,F1RW89
GO:0045257	succinate dehydrogenase complex (ubiquinone)	cellular_component	2	3	0.0335958	A0A0B8RT86,I3LDC1
GO:0045273	respiratory chain complex II	cellular_component	2	3	0.0335958	A0A0B8RT86,I3LDC1
GO:0045281	succinate dehydrogenase complex	cellular_component	2	3	0.0335958	A0A0B8RT86,I3LDC1
GO:0045283	fumarate reductase complex	cellular_component	2	3	0.0335958	A0A0B8RT86,I3LDC1
GO:0005793	ER-Golgi intermediate compartment	cellular_component	11	55	0.0342974	A0A0B8RSC2,K9J4P3,G9F6X8,F1S2Q3,F1RIP6,F1SUM3,F1S9A4,F1SMS8,B6CVD6,F1SS24,F1RS36
GO:0000790	nuclear chromatin	cellular_component	18	105	0.0358628	F2Z5I5,F1SDI3,Q8WNW4,F1RPN9,F1SJ69,F1RMA3,F1SLR5,E7CR03,I3LJR4,F1SM00,G9BFT9,F1SB63,I3LQS0,F1S084,I3LPX9,I3LK71,F1SAA9,F1RIP4
GO:0031256	leading edge membrane	cellular_component	10	49	0.0375403	F2Z5B6,F1RVE7,K9IWG6,F1RQI7,F1SB42,F1RIT1,K9IWI4,Q684M6,Q007T2,Q0Z8U2
GO:0044444	cytoplasmic part	cellular_component	350	3037	0.0430095	F1RIU3,A0A0B8RSC2,M3VH80,I3L5I1,I3LJ02,F1RPN9,F1SB42,M3TYK5,F1S764,F1SGT3,F1SU97,P00336,Q29243,I3LQ84,F1STY1,F1RSZ3,F1RKU0,F1SQ44,A0A0B8RVQ8,F1S0J8,F1RST0,D0G6X4,F1RFQ7,F1RZ28,F2Z5I5,A0A0B8RTB9,F1SPG4,F1RPB0,A1X898,F1SI24,F2Z5N0,F1SUF2,E7EI18,F1SQK1,F1SB63,I3LP41,F1SDN2,F1RM44,F1SPN1,F1SAB6,F1RQU2,I3LSG1,A0A0B8RTE8,P50441,K7GMM3,F6Q5P0,F1RWL7,I3LKJ6,F1SIH5,K9IVK6,F1RN68,P80021,F1RYY8,F4ZS18,Q32YV…
GO:0005604	basement membrane	cellular_component	8	37	0.0441912	Q29243,F1S663,P20112,F1RVE7,F1S073,K7GPD4,I3LD66,F1SS24
GO:0048471	perinuclear region of cytoplasm	cellular_component	37	256	0.0466109	E0YLM4,F1RN68,I3LJ02,F1SB42,A0A0B8S0C5,F1S9Q3,F1SLC4,K9IVL7,F1S5Z7,C4MXZ1,H6WKX8,F1RVE7,A0A0B8RVQ8,D7RK08,F1S8P9,E7CXS1,F1RS36,F1RNT9,B2CNZ7,F1S073,F1SIP0,Q8WNW4,F1SGG1,Q3ZD69,P11607,G9BFT9,F1RTN3,F1RQI7,I3LFS8,B8XH67,K9J4S7,F1SR72,P28491,K7GLV7,A0A0B8S099,A0A0B8RZN4,Q29092
GO:0005730	nucleolus	cellular_component	60	445	0.0482466	F1SLR6,K9IVK6,I3LG73,A0A0B8RSA9,F1S8T1,I3L5I1,F1S0R7,I3LJ02,F1SB42,F1RSG8,F1S764,F1S9Q3,F1SU97,F1RX78,Q0Z8U2,I3LJR4,K9IVL7,F1RSM0,A0A0B8RT23,A0A0B8RZM2,I3LB64,F1SA50,F1RFQ7,F1RHR9,P62831,F1RZ28,M3V815,F1RGJ3,F1SDI3,B2CNZ7,A0A0A7HF29,F1RN28,F1SIP0,F1SNQ9,F1SID1,F2Z522,C8C420,F1SJ69,B6E241,F1SGG1,F1RSM4,F1SS19,I3LUP6,I3L8I5,F1S935,A0A0D5BWD2,F1S537,F1RQY4,I3LRH2,G9BFT9,F1SRE0,F1S1B7,I3L5X7,K9IWG6,F…
GO:0001650	fibrillar center	cellular_component	3	8	0.0485854	F1RQY4,A0A0B8RT23,I3LRH2
GO:0031225	anchored to membrane	cellular_component	3	8	0.0485854	K7GKY0,Q58D68,K7GN83
GO:0000781	chromosome, telomeric region	cellular_component	13	73	0.0526468	F1SRE0,F1SPF3,I3L813,F1S1V1,F1SID1,F1S084,I3LCN6,F1RIE2,F1SS19,I3LPX9,F1RH32,M3TYJ4,F1RSE7
GO:0001772	immunological synapse	cellular_component	4	14	0.0591432	F1SIH5,F1RV23,A3EX84,F1SB42
GO:0005639	integral to nuclear inner membrane	cellular_component	2	4	0.0623299	F1SH78,F1SPI1
GO:0005952	cAMP-dependent protein kinase complex	cellular_component	2	4	0.0623299	F1RV23,A0A0B8S099
GO:0008091	spectrin	cellular_component	2	4	0.0623299	F1RR78,K9IWG6
GO:0030877	beta-catenin destruction complex	cellular_component	2	4	0.0623299	F1S710,Q8WNW4
GO:0031229	intrinsic to nuclear inner membrane	cellular_component	2	4	0.0623299	F1SH78,F1SPI1
GO:0042599	lamellar body	cellular_component	2	4	0.0623299	F1SPP8,F1SU97
GO:0042824	MHC class I peptide loading complex	cellular_component	2	4	0.0623299	E1CAJ5,P28491
GO:0044453	nuclear membrane part	cellular_component	2	4	0.0623299	F1SH78,F1SPI1
GO:0051286	cell tip	cellular_component	2	4	0.0623299	F1RTN3,F1SB42
GO:0070469	respiratory chain	cellular_component	12	68	0.0647756	F1RWL7,F1RNZ1,A0A0B8RT86,F1STY1,F1S6Q1,I3LRR4,F1S3W0,F1SAB6,F1SIF2,F1SL07,I3LDC1,P62895
GO:0032587	ruffle membrane	cellular_component	8	40	0.0659278	F2Z5B6,F1RVE7,F1RQI7,F1SB42,K9IWI4,F1RIT1,Q684M6,Q0Z8U2
GO:0044463	cell projection part	cellular_component	29	199	0.0665174	M3V815,Q8WNW4,F1SIP0,F1SB42,G9F6X9,K9J6K2,F1SI24,K9IWI4,Q684M6,F1S9Q3,Q0Z8U2,Q29243,F1SSA6,F1SDD5,F1RTN3,F2Z5B6,F1SJY6,F1RVE7,K9IWG6,F1RQI7,I3LQS0,K9J4S7,B8XH67,I3L7S4,F1RIT1,F1RQU2,F1S8P9,F1S441,I3LBX8
GO:0030062	mitochondrial tricarboxylic acid cycle enzyme complex	cellular_component	3	9	0.0670789	F1RKU0,Q1G1L0,O19069
GO:0031430	M band	cellular_component	3	9	0.0670789	A0A0B8RSY9,A0A0B8S099,K9IWG6
GO:0034358	plasma lipoprotein particle	cellular_component	3	9	0.0670789	A0A0B8RVH1,A0A0B8S073,E7CXS1
GO:0035145	exon-exon junction complex	cellular_component	3	9	0.0670789	F1SQ44,F1SJQ4,F1S9D1
GO:0043228	non-membrane-bounded organelle	cellular_component	164	1357	0.0676625	A5A758,F1RIU3,D0G0C9,I3L5I1,I3LJ02,F1RPN9,F1SB42,F1S764,F1RH32,M3TYJ4,F1SU97,Q29243,A0A0B8RVQ8,I3LCN6,F1S0J8,F1RST0,F1SA50,F1RFQ7,F1RIP4,P62831,F1RZ28,I3LI44,F2Z5I5,F1SDI3,F1S073,Q8WNW4,I3L8I5,F1S935,I3LRH2,F1SPF3,F1SB63,F1RQI7,A7YX22,A0A0B8RTA8,I3LDS3,A0A0B8S099,F1RGP1,F6Q5P0,F1SIH5,K9IVK6,P61288,F1S0R7,F4ZS18,F1RWJ0,F1RP17,F1RH41,F1RZH4,F1SGG2,F1S9Q3,F1RSM0,I3LB64,I3LK71,F1SAA9,F1RXD4,Q007T2,D0…
GO:0043232	intracellular non-membrane-bounded organelle	cellular_component	164	1357	0.0676625	A5A758,F1RIU3,D0G0C9,I3L5I1,I3LJ02,F1RPN9,F1SB42,F1S764,F1RH32,M3TYJ4,F1SU97,Q29243,A0A0B8RVQ8,I3LCN6,F1S0J8,F1RST0,F1SA50,F1RFQ7,F1RIP4,P62831,F1RZ28,I3LI44,F2Z5I5,F1SDI3,F1S073,Q8WNW4,I3L8I5,F1S935,I3LRH2,F1SPF3,F1SB63,F1RQI7,A7YX22,A0A0B8RTA8,I3LDS3,A0A0B8S099,F1RGP1,F6Q5P0,F1SIH5,K9IVK6,P61288,F1S0R7,F4ZS18,F1RWJ0,F1RP17,F1RH41,F1RZH4,F1SGG2,F1S9Q3,F1RSM0,I3LB64,I3LK71,F1SAA9,F1RXD4,Q007T2,D0…
GO:0008180	signalosome	cellular_component	5	21	0.0726684	F1SIH5,F1RQU2,P80021,F1RS36,B6E241
GO:0030018	Z disc	cellular_component	8	41	0.0744184	Q8WNW4,F1S0J8,M3TYK5,F1SGG2,F1RR78,A0A0B8S0C5,Q8WNW3,P26234
GO:0005758	mitochondrial intermembrane space	cellular_component	9	48	0.0747031	F1SK95,F1SIH5,I3LSI3,F1SL74,A0A0B8RVQ8,E1CAJ5,P50441,A0A0B8RZN7,P62895
GO:0030425	dendrite	cellular_component	21	138	0.0750651	M3V815,F1RYA4,Q8WNW4,G9F6X9,F1S9Q3,Q0Z8U2,G9BFT9,F1SSA6,K9IVL7,F1S5Z7,F1SJY6,I3L5X7,F1RVE7,Q29214,I3LQS0,I3L7S4,I3LCN6,F1S8P9,F1S441,I3LS00,Q06AS6
GO:0043025	cell soma	cellular_component	21	138	0.0750651	F1RNT9,A0A0B8RSC2,F1RYA4,F1SMF6,G9F6X9,F1S9Q3,F1SQK1,F1SSA6,K9IVL7,A0A0B8RVH1,F1S5Z7,M3UZ37,F1SQ44,F1RQI7,A0A0B8RT23,I3L7S4,I3LCN6,I3LSG1,F1S441,P00506,Q007T2
GO:0005844	polysome	cellular_component	6	28	0.0795225	F2Z5N0,P28491,I3LII3,A0A0B8RSA9,F1RQ91,Q0Z8U2
GO:0045178	basal part of cell	cellular_component	6	28	0.0795225	Q8WNW3,F1RVE7,F1SMF6,K7GPD4,I3LD66,Q8WNW4
GO:0005938	cell cortex	cellular_component	17	108	0.0798411	F1SSA6,K9IWG6,F1RQI7,F1S073,K7GPD4,I3LFS8,Q8WNW4,I3LQS0,F1SIP0,F1SB42,I3L7S4,K9J6K2,F1RIT1,A0A0B8S0C5,F1RR78,F1S5M9,I3LRH2
GO:0016529	sarcoplasmic reticulum	cellular_component	5	22	0.0859292	P28491,P11607,F1S557,Q29092,F1SS26
GO:0012505	endomembrane system	cellular_component	95	762	0.087424	A0A0B8RSC2,B6EAV5,I3LS12,I3LJ02,F1S2Q3,F1SPI1,F1RGI7,I3LP02,C6K7I0,F1SU97,A8U4R4,F1RKM0,K9IVL7,F1SH78,F1SUB2,F1RVX6,F1RSZ3,F1SSN5,F1RFQ7,F1RS36,P04175,F2Z4Z1,A9LM01,F1RNT9,F1SPG4,B6E241,I3LBE6,F1SI24,P11607,P20112,I3L8I5,E7EI18,F1SQK1,F1RTN3,F1RP57,F1RQI7,A7YX22,F1RIP6,I3LHY0,B8XH67,F1SPN1,F1SMS8,F1SC82,F1SR72,F1RKS7,F1RF77,A0A0B8RTE8,A0A0B8RZN4,F1SN95,Q29092,F1SAR6,D0G6Y0,F1SVB2,F1SD35,Q0Z8U2,F1…
GO:0005640	nuclear outer membrane	cellular_component	3	10	0.0882518	F1SVB2,F1SAR6,F1S9A4
GO:0016581	NuRD complex	cellular_component	3	10	0.0882518	F1SLR5,F2Z5I5,F1SDI3
GO:0032994	protein-lipid complex	cellular_component	3	10	0.0882518	A0A0B8RVH1,A0A0B8S073,E7CXS1
GO:0044427	chromosomal part	cellular_component	40	295	0.0895407	I3L897,I3L5I1,A0A0B8RVM5,F1RPN9,F1SLR5,F1RH32,M3TYJ4,E7CR03,I3LJR4,F1RVX6,A0A0B8RT23,I3LCN6,F1RIE2,F1RFQ7,I3LK71,F1SAA9,F1RIP4,F2Z5I5,F1SDI3,F1S1V1,I3L813,F1SIP0,F1SID1,Q8WNW4,F1SJ69,F1RMA3,F1SS19,F1RSE7,F1SM00,G9BFT9,F1SRE0,F1SB63,F1SPF3,F1S2Y5,M3UZ37,I3LQS0,F1S084,I3LHY0,I3LPX9,F1SIF8
GO:0043197	dendritic spine	cellular_component	8	43	0.0932891	F1SSA6,F1S9Q3,F1S8P9,F1SJY6,F1S441,F1RVE7,I3LQS0,I3L7S4
GO:0031252	cell leading edge	cellular_component	23	158	0.0956222	I3LS12,F1S073,Q8WNW4,F1SB42,K9IWI4,Q684M6,F1RGJ2,Q0Z8U2,Q29243,F1SSA6,C4MXZ1,K9J6M1,F1SJY6,F2Z5B6,F1RVE7,K7GPD4,F1RQI7,K9IWG6,I3LFS8,B8XH67,F1RIT1,I3LBX8,Q007T2
GO:0000782	telomere cap complex	cellular_component	2	5	0.0964411	F1SRE0,F1SS19
GO:0000783	nuclear telomere cap complex	cellular_component	2	5	0.0964411	F1SRE0,F1SS19
GO:0005744	mitochondrial inner membrane presequence translocase complex	cellular_component	2	5	0.0964411	I3LC09,Q6QRN9
GO:0031011	Ino80 complex	cellular_component	2	5	0.0964411	F1SAA9,F1RIP4
GO:0031088	platelet dense granule membrane	cellular_component	2	5	0.0964411	F1RP57,I3L955
GO:0033202	DNA helicase complex	cellular_component	2	5	0.0964411	F1SAA9,F1RIP4
GO:0034707	chloride channel complex	cellular_component	2	5	0.0964411	A0A0B8RZN4,F1SGY1
GO:0042382	paraspeckles	cellular_component	2	5	0.0964411	F1SA50,F1RN28
GO:0042827	platelet dense granule	cellular_component	2	5	0.0964411	F1RP57,I3L955
GO:0070419	nonhomologous end joining complex	cellular_component	2	5	0.0964411	F1SRE0,F1SS19
GO:0005747	mitochondrial respiratory chain complex I	cellular_component	7	37	0.104855	F1SL07,F1SIF2,F1RWL7,F1SAB6,F1STY1,F1S6Q1,I3LRR4
GO:0030964	NADH dehydrogenase complex	cellular_component	7	37	0.104855	F1SL07,F1SIF2,F1RWL7,F1SAB6,F1STY1,F1S6Q1,I3LRR4
GO:0045271	respiratory chain complex I	cellular_component	7	37	0.104855	F1SL07,F1SIF2,F1RWL7,F1SAB6,F1STY1,F1S6Q1,I3LRR4
GO:0005834	heterotrimeric G-protein complex	cellular_component	3	11	0.111818	Q06AS8,I3L6U9,Q06AS6
GO:0031093	platelet alpha granule lumen	cellular_component	3	11	0.111818	A0A0B8S0C5,P20112,F1SS26
GO:0045239	tricarboxylic acid cycle enzyme complex	cellular_component	3	11	0.111818	F1RKU0,Q1G1L0,O19069
GO:0044430	cytoskeletal part	cellular_component	64	504	0.112131	A5A758,F1RIU3,D0G0C9,F1SB42,G9F6X9,A0A0B8S0C5,F1SLR5,F1RKM0,F1RVX6,A0A0B8RVQ8,F1S0J8,F1RST0,F1S8P9,F1RFQ7,F1S073,Q8WNW4,F1SIP0,F1SQN1,F1SGG1,I3L8I5,F1S1B7,F1SB63,F1RQI7,B8XH67,I3LDS3,F1RR78,A0A0B8S099,A0A0B8RZN4,Q06AS6,P61288,F1S0R7,F1RP17,F1RH41,F1SGG2,F1S9Q3,Q8WNW3,I3LCA2,Q6DUB7,C4MXZ1,A5A759,F1RIT1,F1RXD4,Q007T2,D0G0C8,I3L813,K9J6K2,K9IWI4,Q3ZD69,I3LUP6,I3LC25,Q06AS8,I3LIE3,F1SSA6,K9J6M1,F2Z5B…
GO:0005657	replication fork	cellular_component	7	38	0.117056	F1SPF3,I3L813,M3TYJ4,F1RH32,A0A0B8RT23,F1RSE7,I3LCN6
GO:0030864	cortical actin cytoskeleton	cellular_component	6	31	0.117915	K9J6K2,F1RIT1,F1RR78,K9IWG6,I3LFS8,I3L7S4
GO:0005929	cilium	cellular_component	9	53	0.121884	I3LCA2,I3L6U9,F1RP57,F1SIP0,F1SQN1,K9J4S7,F1RIT1,F1SAF0,F1SLQ6
GO:0030863	cortical cytoskeleton	cellular_component	8	46	0.126241	K9J6K2,F1RIT1,A0A0B8S0C5,F1RR78,K9IWG6,I3LFS8,F1SB42,I3L7S4
GO:0042641	actomyosin	cellular_component	8	46	0.126241	I3LIE3,F1SSA6,F1RH41,A0A0B8S0C5,F2Z5B6,I3LRK1,P26234,F1S073
GO:0000791	euchromatin	cellular_component	4	18	0.127801	I3L5I1,Q8WNW4,I3LJR4,F1RIP4
GO:0009925	basal plasma membrane	cellular_component	4	18	0.127801	Q8WNW3,F1RVE7,K7GPD4,I3LD66
GO:0016580	Sin3 complex	cellular_component	2	6	0.134404	F2Z5I5,F1SJ69
GO:0031074	nucleocytoplasmic shuttling complex	cellular_component	2	6	0.134404	F1RFQ7,F1RGP1
GO:0031588	AMP-activated protein kinase complex	cellular_component	2	6	0.134404	F1RV23,A0A0B8S099
GO:0042788	polysomal ribosome	cellular_component	2	6	0.134404	I3LII3,A0A0B8RSA9
GO:0022626	cytosolic ribosome	cellular_component	13	85	0.136273	A1XQU3,A0A0B8RSA9,F4ZS18,F2Z522,Q29214,F1RZH4,F1RQ91,Q2YGT9,F1S935,Q0Z8U2,P62831,F1RZ28,F6Q5P0
GO:0060205	cytoplasmic membrane-bounded vesicle lumen	cellular_component	3	12	0.137465	A0A0B8S0C5,P20112,F1SS26
GO:0005694	chromosome	cellular_component	43	332	0.138103	I3L897,I3L5I1,A0A0B8RVM5,F1RPN9,K7GQK6,F1SLR5,F1RH32,M3TYJ4,E7CR03,I3LJR4,F1RVX6,A0A0B8RT23,I3LCN6,F1RIE2,F1RFQ7,I3LK71,F1SAA9,F1RIP4,F2Z5I5,F1SDI3,F1S1V1,I3L813,F1SIP0,F1SID1,Q8WNW4,F1SJ69,F1RMA3,F1SS19,F1RSE7,F1SM00,G9BFT9,F1SRE0,F1SB63,F1SPF3,F1S2Y5,M3UZ37,F1RU33,I3LQS0,F1S084,I3LHY0,I3LPX9,F1SIF8,F1S5M9
GO:0030532	small nuclear ribonucleoprotein complex	cellular_component	8	47	0.138417	F1S419,F1RHH8,K7GQK6,A5A8V8,F1RU38,B9TSQ2,I3LDL8,F1RWS8
GO:0031674	I band	cellular_component	8	47	0.138417	Q8WNW4,F1S0J8,M3TYK5,F1SGG2,F1RR78,A0A0B8S0C5,Q8WNW3,P26234
GO:0005903	brush border	cellular_component	9	55	0.144419	I3LIE3,F1SSA6,F1SDD5,F1SB42,B8XH67,F1RQU2,A0A0B8S0C5,P26234,F1S5M9
GO:0016528	sarcoplasm	cellular_component	5	26	0.150185	P28491,P11607,F1S557,Q29092,F1SS26
GO:0032993	protein-DNA complex	cellular_component	8	48	0.15116	F1SRE0,F1SS19,I3L813,Q8WNW3,F1RH32,Q8WNW4,I3LQS0,I3LCN6
GO:0005643	nuclear pore	cellular_component	8	49	0.164447	I3LBE6,F1RVX6,A0A0B8RTE8,F1RFQ7,F1SIF8,C6K7I0,F1SPG4,F1SN95
GO:0031672	A band	cellular_component	3	13	0.164867	A0A0B8RSY9,A0A0B8S099,K9IWG6
GO:0031983	vesicle lumen	cellular_component	3	13	0.164867	A0A0B8S0C5,P20112,F1SS26
GO:0016459	myosin complex	cellular_component	5	27	0.168738	I3LIE3,F1SSA6,F1RH41,I3LRK1,F1RQI7
GO:0017053	transcriptional repressor complex	cellular_component	5	27	0.168738	F1SLR5,F2Z5I5,F1SDI3,F1SM00,F1SJ69
GO:0044428	nuclear part	cellular_component	186	1601	0.170675	I3L5I1,I3LJ02,K7GRL4,F1RPN9,F1SB42,F1SPI1,F1S764,F1RGI7,F1RH32,M3TYJ4,F1SU97,F1S9D1,Q29243,F1SQ44,I3LCN6,F1RST0,F1SA50,I3LAE9,F1RFQ7,D0G6X4,F1RIP4,P62831,F1RZ28,F1RX64,F2Z5I5,F1SDI3,A0A0B8RTB9,F1SPG4,Q8WNW4,I3LBE6,F1SI24,F2Z5N0,I3L8I5,F1S935,F1SQK1,I3LRH2,F1SR01,F1SPF3,F1SB63,F1RQI7,A7YX22,A0A0B8RTA8,F1RM44,I3LP41,F1S6R5,B9TSQ2,I3LSG1,F1RQU2,A0A0B8RTE8,F1RGP1,F6Q5P0,F1SIH5,K9IVK6,P61288,P80021,I3…
GO:0031301	integral to organelle membrane	cellular_component	11	73	0.173587	F1SH78,F1SUB2,F1SU78,F1SR85,F1RW89,F1RM44,F1SPI1,F1SSN5,F1SQK1,F1RS36,F1SD35
GO:0005797	Golgi medial cisterna	cellular_component	2	7	0.174961	A0A0B8RVW2,F1S9A4
GO:0031527	filopodium membrane	cellular_component	2	7	0.174961	K9J6K2,F1RTN3
GO:0070822	Sin3-type complex	cellular_component	2	7	0.174961	F2Z5I5,F1SJ69
GO:0005856	cytoskeleton	cellular_component	81	672	0.187757	A5A758,F1RIU3,D0G0C9,F1SB42,G9F6X9,K7GQK6,A0A0B8S0C5,F1SLR5,F1RKM0,Q29243,F1RVX6,A0A0B8RVQ8,F1RJ25,F1S0J8,F1RST0,F1S8P9,F1RFQ7,A0A0B8RTE0,I3LI44,F1S073,Q8WNW4,F1SIP0,F1SQN1,F1SGG1,B2ZI35,A0A0B8RVP0,I3L8I5,I3L5D5,F1S8H8,F1S1B7,F1SPF3,F1SB63,F1RTN3,F1RQI7,A7YX22,F1RIP6,B8XH67,I3LDS3,F1RR78,A0A0B8S099,A0A0B8RZN4,Q06AS6,F1SIH5,P61288,F1S0R7,F1RP17,F1RH41,F1SGG2,F1S9Q3,F1RGJ2,Q8WNW3,I3LCA2,Q6DUB7,C4MX…
GO:0005719	nuclear euchromatin	cellular_component	3	14	0.193701	Q8WNW4,I3LJR4,F1RIP4
GO:0031091	platelet alpha granule	cellular_component	3	14	0.193701	A0A0B8S0C5,P20112,F1SS26
GO:0031312	extrinsic to organelle membrane	cellular_component	3	14	0.193701	A0A0B8RZA3,A7YX22,F1SID1
GO:0031985	Golgi cisterna	cellular_component	6	36	0.198162	A0A0B8RVH1,F1S5Z7,F1SH25,F1RIP6,A0A0B8RVW2,F1S9A4
GO:0043204	perikaryon	cellular_component	5	29	0.208281	F1S9Q3,M3UZ37,F1SMF6,P00506,A0A0B8RT23
GO:0031300	intrinsic to organelle membrane	cellular_component	11	76	0.209137	F1SH78,F1SUB2,F1SU78,F1SR85,F1RW89,F1RM44,F1SPI1,F1SSN5,F1SQK1,F1RS36,F1SD35
GO:0022627	cytosolic small ribosomal subunit	cellular_component	6	37	0.216222	F1RZH4,F1RQ91,F4ZS18,Q0Z8U2,F6Q5P0,F1RZ28
GO:0031984	organelle subcompartment	cellular_component	6	37	0.216222	A0A0B8RVH1,F1S5Z7,F1SH25,F1RIP6,A0A0B8RVW2,F1S9A4
GO:0002080	acrosomal membrane	cellular_component	2	8	0.217087	B0LY42,I3LFS8
GO:0005750	mitochondrial respiratory chain complex III	cellular_component	2	8	0.217087	F1S3W0,F1RNZ1
GO:0005852	eukaryotic translation initiation factor 3 complex	cellular_component	2	8	0.217087	I3L8I5,F4ZS18
GO:0030061	mitochondrial crista	cellular_component	2	8	0.217087	A0A0B8RZA3,A0A0B8RVQ8
GO:0042629	mast cell granule	cellular_component	2	8	0.217087	F1SI24,A0A0B8RVQ8
GO:0045275	respiratory chain complex III	cellular_component	2	8	0.217087	F1S3W0,F1RNZ1
GO:0016585	chromatin remodeling complex	cellular_component	8	53	0.222494	F2Z5I5,F1SDI3,F1SJ69,F1SLR5,F1S034,F1SAA9,F1SM00,F1RIP4
GO:0043296	apical junction complex	cellular_component	8	53	0.222494	F1RGJ2,F1SNQ1,B2ZI35,F1SJY6,Q8WNW3,P26234,Q8WNW4,I3L6D7
GO:0030867	rough endoplasmic reticulum membrane	cellular_component	3	15	0.223651	I3LA84,F1S754,F1RF77
GO:0030027	lamellipodium	cellular_component	11	78	0.234421	Q29243,F1SSA6,K9J6M1,F1SJY6,I3LS12,F1RVE7,I3LFS8,Q8WNW4,F1RIT1,F1RGJ2,I3LBX8
GO:0005765	lysosomal membrane	cellular_component	15	111	0.234949	Q06AS8,K9IVL7,F1RNT9,A0A0B8RSC2,F1S5Z7,H6WKX8,I3L6U9,F1RQI7,F1S073,F1RQU2,F1S596,F1SU97,F1RQ73,I3L5D5,Q06AS6
GO:0033267	axon part	cellular_component	7	46	0.237387	M3V815,Q29243,F1SI24,F1S9Q3,K9IWG6,I3LQS0,G9F6X9
GO:0000118	histone deacetylase complex	cellular_component	4	23	0.242259	F1SLR5,F2Z5I5,F1SDI3,F1SJ69
GO:0030424	axon	cellular_component	15	112	0.245858	P41367,I3LIE3,G9BFT9,M3V815,Q29243,F1SSA6,K9IWG6,F1RQI7,I3LQS0,F1RJ25,G9F6X9,F1SI24,F1S9Q3,F1S441,F1SH25
GO:0030176	integral to endoplasmic reticulum membrane	cellular_component	5	31	0.250472	F1SSN5,F1SUB2,F1SD35,F1RS36,F1SQK1
GO:0001725	stress fiber	cellular_component	6	39	0.25388	I3LIE3,F1SSA6,A0A0B8S0C5,F2Z5B6,P26234,F1S073
GO:0016327	apicolateral plasma membrane	cellular_component	8	55	0.254017	F1RGJ2,F1SNQ1,B2ZI35,F1SJY6,Q8WNW3,P26234,Q8WNW4,I3L6D7
GO:0030894	replisome	cellular_component	3	16	0.254418	I3L813,F1RH32,I3LCN6
GO:0031526	brush border membrane	cellular_component	3	16	0.254418	F1SDD5,F1RQU2,B8XH67
GO:0022625	cytosolic large ribosomal subunit	cellular_component	7	47	0.254707	A1XQU3,A0A0B8RSA9,Q2YGT9,F1S935,F2Z522,Q29214,P62831
GO:0000276	mitochondrial proton-transporting ATP synthase complex, coupling factor F(o)	cellular_component	2	9	0.259946	Q2EN81,F1SAK6
GO:0001750	photoreceptor outer segment	cellular_component	2	9	0.259946	I3L6U9,F1SLQ6
GO:0030057	desmosome	cellular_component	2	9	0.259946	Q8WNW3,I3L6D7
GO:0031304	intrinsic to mitochondrial inner membrane	cellular_component	2	9	0.259946	F1SU78,F1RW89
GO:0031305	integral to mitochondrial inner membrane	cellular_component	2	9	0.259946	F1SU78,F1RW89
GO:0042583	chromaffin granule	cellular_component	2	9	0.259946	F1SLC4,C4MXZ1
GO:0045120	pronucleus	cellular_component	2	9	0.259946	F1S2Y5,I3LK71
GO:0001726	ruffle	cellular_component	11	80	0.260806	F2Z5B6,F1RVE7,F1RQI7,F1S073,F1SB42,B8XH67,F1RIT1,K9IWI4,Q684M6,I3LBX8,Q0Z8U2
GO:0045202	synapse	cellular_component	18	139	0.264534	Q9MZ16,Q8WNW4,F1SIP0,K9J6K2,F1S9Q3,Q29243,F1SSA6,C4MXZ1,Q9MZ15,F1RVE7,A7YX22,A0A0B8RVQ8,I3LQS0,I3L7S4,F1SE26,F1S8P9,F1RV23,A0A0B8S099
GO:0016328	lateral plasma membrane	cellular_component	4	24	0.267525	F1RR78,Q8WNW3,Q8WNW4,I3L6D7
GO:0031227	intrinsic to endoplasmic reticulum membrane	cellular_component	5	32	0.272328	F1SSN5,F1SUB2,F1SD35,F1RS36,F1SQK1
GO:0044452	nucleolar part	cellular_component	7	48	0.272386	F1RSM0,I3LB64,F1RSM4,F1SNQ9,F1RQY4,A0A0B8RT23,I3LRH2
GO:0030137	COPI-coated vesicle	cellular_component	3	17	0.285722	C4MXZ1,F1S7E0,F1S2Q3
GO:0015934	large ribosomal subunit	cellular_component	10	74	0.293299	I3L5X7,A1XQU3,A0A0B8RSA9,F2Z522,Q29214,F1RWJ0,F1RMQ4,Q2YGT9,F1S935,P62831
GO:0005905	coated pit	cellular_component	5	33	0.294568	K9IVL7,F1S5Z7,F1RQI7,E7CXS1,D7RK08
GO:0005737	cytoplasm	cellular_component	391	3513	0.297983	F1RIU3,A0A0B8RSC2,M3VH80,I3L5I1,I3LJ02,F1RPN9,F1SB42,M3TYK5,F1S764,F1SGT3,F1RH32,F1SU97,P00336,Q29243,I3LQ84,F1RSZ3,F1STY1,F1RKU0,F1SQ44,A0A0B8RVQ8,F1S0J8,F1RST0,D0G6X4,F1RFQ7,I3LAE9,F1RZ28,F1RX64,F2Z5I5,F1SDI3,A0A0B8RTB9,F1SPG4,A1X898,F1RPB0,F1SI24,F1SUF2,F2Z5N0,E7EI18,F1SQK1,F1SB63,I3LP41,F1SDN2,F1RM44,F1S6R5,F1SPN1,F1SAB6,F1RQU2,I3LSG1,A0A0B8RTE8,P50441,K7GMM3,F6Q5P0,F1RWL7,I3LKJ6,F1SIH5,K9IVK…
GO:0044448	cell cortex part	cellular_component	9	66	0.298487	K9IWG6,I3LFS8,F1SIP0,F1SB42,I3L7S4,K9J6K2,F1RIT1,F1RR78,A0A0B8S0C5
GO:0000346	transcription export complex	cellular_component	2	10	0.30287	B9TSQ2,F1SJQ4
GO:0005771	multivesicular body	cellular_component	2	10	0.30287	A0A0B8RVH1,P61288
GO:0008250	oligosaccharyltransferase complex	cellular_component	2	10	0.30287	F1SU12,F1SPG2
GO:0031080	Nup107-160 complex	cellular_component	2	10	0.30287	F1RVX6,F1SIF8
GO:0031143	pseudopodium	cellular_component	2	10	0.30287	A0A0B8S0C5,F1RTN3
GO:0032421	stereocilium bundle	cellular_component	2	10	0.30287	B6EAV5,B8XH67
GO:0042588	zymogen granule	cellular_component	2	10	0.30287	Q06AS8,F1S2Q3
GO:0045263	proton-transporting ATP synthase complex, coupling factor F(o)	cellular_component	2	10	0.30287	Q2EN81,F1SAK6
GO:0015629	actin cytoskeleton	cellular_component	26	212	0.305067	F1SIH5,F1S073,F1SIP0,F1SB42,K9J6K2,F1RH41,A0A0B8S0C5,F1RGJ2,Q8WNW3,A0A0B8RVP0,I3L5D5,I3LIE3,F1SSA6,K9J6M1,F2Z5B6,I3LRK1,F1RQI7,K9IWG6,I3LFS8,B8XH67,I3L7S4,F1RIT1,F1RR78,F1S8P9,A0A0B8RZN4,P26234
GO:0032432	actin filament bundle	cellular_component	6	42	0.313255	I3LIE3,F1SSA6,A0A0B8S0C5,F2Z5B6,P26234,F1S073
GO:0030140	trans-Golgi network transport vesicle	cellular_component	3	18	0.317306	F1S5Z7,H6WKX8,F1S2Q3
GO:0034702	ion channel complex	cellular_component	3	18	0.317306	O02670,A0A0B8RZN4,F1SGY1
GO:0005777	peroxisome	cellular_component	12	93	0.323192	P41367,F1SNA8,F1S3I9,C4MXZ1,F1RSZ3,F1SR72,P33198,I3LP02,B2MUB6,A0A0B8RZS8,A8U4R4,A9X3T3
GO:0042579	microbody	cellular_component	12	93	0.323192	P41367,F1SNA8,F1S3I9,C4MXZ1,F1RSZ3,F1SR72,P33198,I3LP02,B2MUB6,A0A0B8RZS8,A8U4R4,A9X3T3
GO:0044464	cell part	cellular_component	457	4141	0.343884	F1RIU3,A0A0B8RSC2,M3VH80,I3L5I1,I3LJ02,K7GRL4,F1RPN9,F1SB42,M3TYK5,F1S764,F1RTA1,F1SGT3,M3TYJ4,F1RH32,F1SU97,P00336,Q29243,I3LQ84,F1RSZ3,F1STY1,F1RKU0,F1SQ44,A0A0B8RVQ8,F1S0J8,F1RST0,D0G6X4,F1RFQ7,I3LAE9,F1RZ28,F1RX64,F2Z5I5,F1SDI3,A0A0B8RTB9,F1SPG4,A1X898,F1RPB0,F1SI24,F1SUF2,F2Z5N0,E7EI18,F1SQK1,F1SB63,I3LP41,F1SDN2,F1RM44,F1S6R5,F1SPN1,F1SAB6,F1RQU2,I3LSG1,A0A0B8RTE8,P50441,K7GMM3,K7GN83,F6Q5P…
GO:0044441	cilium part	cellular_component	2	11	0.345326	F1SIP0,K9J4S7
GO:0032592	integral to mitochondrial membrane	cellular_component	4	27	0.345418	F1SU78,F1SR85,F1RW89,F1RM44
GO:0005795	Golgi stack	cellular_component	7	52	0.345728	A0A0B8RVH1,F1S5Z7,C4MXZ1,F1SH25,F1RIP6,A0A0B8RVW2,F1S9A4
GO:0005753	mitochondrial proton-transporting ATP synthase complex	cellular_component	3	19	0.348938	P80021,Q2EN81,F1SAK6
GO:0071011	precatalytic spliceosome	cellular_component	3	19	0.348938	F1RU38,K7GQK6,A5A8V8
GO:0014069	postsynaptic density	cellular_component	6	44	0.354013	C4MXZ1,F1S9Q3,F1S8P9,I3LQS0,A0A0B8RVQ8,I3L7S4
GO:0005623	cell	cellular_component	457	4142	0.364128	F1RIU3,A0A0B8RSC2,M3VH80,I3L5I1,I3LJ02,K7GRL4,F1RPN9,F1SB42,M3TYK5,F1S764,F1RTA1,F1SGT3,M3TYJ4,F1RH32,F1SU97,P00336,Q29243,I3LQ84,F1RSZ3,F1STY1,F1RKU0,F1SQ44,A0A0B8RVQ8,F1S0J8,F1RST0,D0G6X4,F1RFQ7,I3LAE9,F1RZ28,F1RX64,F2Z5I5,F1SDI3,A0A0B8RTB9,F1SPG4,A1X898,F1RPB0,F1SI24,F1SUF2,F2Z5N0,E7EI18,F1SQK1,F1SB63,I3LP41,F1SDN2,F1RM44,F1S6R5,F1SPN1,F1SAB6,F1RQU2,I3LSG1,A0A0B8RTE8,P50441,K7GMM3,K7GN83,F6Q5P…
GO:0030529	ribonucleoprotein complex	cellular_component	54	467	0.364439	I3L897,A0A0B8RSA9,F4ZS18,F1S0R7,K7GQK6,F1RWJ0,A5A8V8,A0A0B8S0C5,F1RZH4,F1RQZ9,F1S9Q3,Q0Z8U2,F1RSM0,A1XQU3,F1SQ44,A0A0B8RT23,F1RMQ4,I3LDL8,I3LB64,F1SA50,F1S441,I3LK71,F1RIP4,P62831,F1RZ28,M3V815,F1S1V1,A0A0A7HF29,F1S8L9,F1SNQ9,F2Z522,F1RMA3,F1RWS8,F2Z5N0,F1RSM4,F1RQ91,I3LUP6,A3EX84,F1S935,F1S4Y9,M3UZ37,I3L5X7,F1S419,Q29214,I3LQS0,F1RHH8,B9TSQ2,F1RU38,F2Z5B4,P28491,I3LII3,Q2YGT9,I3LS00,F6Q5P0
GO:0044456	synapse part	cellular_component	12	97	0.378522	Q29243,C4MXZ1,Q9MZ15,Q9MZ16,A7YX22,I3LQS0,A0A0B8RVQ8,F1SE26,I3L7S4,K9J6K2,F1S9Q3,F1S8P9
GO:0005874	microtubule	cellular_component	16	132	0.379101	F1RIU3,D0G0C9,D0G0C8,F1SIP0,F1SQN1,G9F6X9,F1RP17,F1S9Q3,I3LCA2,F1SB63,Q6DUB7,K9J6M1,K9J4S7,F1RST0,F1RIT1,F1RXD4
GO:0031941	filamentous actin	cellular_component	3	20	0.380409	K9J6M1,F2Z5B6,F1RQI7
GO:0045259	proton-transporting ATP synthase complex	cellular_component	3	20	0.380409	P80021,Q2EN81,F1SAK6
GO:0046540	U4/U6 x U5 tri-snRNP complex	cellular_component	3	20	0.380409	I3LDL8,K7GQK6,A5A8V8
GO:0031597	cytosolic proteasome complex	cellular_component	2	12	0.386898	A0A0B8RTB9,F1SAA9
GO:0019013	viral nucleocapsid	cellular_component	4	29	0.397768	M3V815,F2Z5B4,F1RWS8,F1S8L9
GO:0032154	cleavage furrow	cellular_component	4	29	0.397768	F1SSA6,F1RVE7,F1SH25,F1SIP0
GO:0030686	90S preribosome	cellular_component	3	21	0.411537	F1RSM0,F1RSM4,F1SNQ9
GO:0005686	U2 snRNP	cellular_component	2	13	0.427267	F1RU38,F1RWS8
GO:0005697	telomerase holoenzyme complex	cellular_component	2	13	0.427267	I3LK71,F1S8L9
GO:0008540	proteasome regulatory particle, base subcomplex	cellular_component	2	13	0.427267	A0A0B8RTB9,Q32YV9
GO:0031306	intrinsic to mitochondrial outer membrane	cellular_component	2	13	0.427267	F1SR85,F1RM44
GO:0031307	integral to mitochondrial outer membrane	cellular_component	2	13	0.427267	F1SR85,F1RM44
GO:0033279	ribosomal subunit	cellular_component	16	136	0.427495	A0A0B8RSA9,F4ZS18,F2Z522,F1RWJ0,F1RZH4,F1RQ91,F1S935,Q0Z8U2,A1XQU3,I3L5X7,Q29214,F1RMQ4,Q2YGT9,F6Q5P0,F1RZ28,P62831
GO:0008021	synaptic vesicle	cellular_component	5	39	0.431132	F1S9Q3,Q9MZ15,Q9MZ16,A7YX22,F1SE26
GO:0009898	internal side of plasma membrane	cellular_component	5	39	0.431132	F1RTN3,P11607,Q8WNW3,F1SH25,A0A0B8RVQ8
GO:0005884	actin filament	cellular_component	6	48	0.436155	K9J6M1,F2Z5B6,P26234,F1RQI7,F1SB42,I3L7S4
GO:0005774	vacuolar membrane	cellular_component	15	128	0.438686	Q06AS8,K9IVL7,F1RNT9,A0A0B8RSC2,F1S5Z7,H6WKX8,I3L6U9,F1RQI7,F1S073,F1RQU2,F1S596,F1SU97,F1RQ73,I3L5D5,Q06AS6
GO:0005838	proteasome regulatory particle	cellular_component	3	22	0.442161	F1RKW8,A0A0B8RTB9,Q32YV9
GO:0043195	terminal button	cellular_component	3	22	0.442161	F1SI24,F1S9Q3,G9F6X9
GO:0019028	viral capsid	cellular_component	4	31	0.449384	M3V815,F2Z5B4,F1RWS8,F1S8L9
GO:0044423	virion part	cellular_component	4	31	0.449384	M3V815,F2Z5B4,F1RWS8,F1S8L9
GO:0055037	recycling endosome	cellular_component	7	58	0.458474	A0A0B8RVH1,K9J6K6,A0A0E3M2Q4,F1RFQ7,F1RVE7,F1RQ73,D7RK08
GO:0005605	basal lamina	cellular_component	2	14	0.466195	F1S663,F1SS24
GO:0043198	dendritic shaft	cellular_component	2	14	0.466195	F1S9Q3,Q8WNW4
GO:0015630	microtubule cytoskeleton	cellular_component	40	356	0.46895	F1RIU3,D0G0C9,F1S0R7,G9F6X9,F1RP17,F1SLR5,F1S9Q3,I3LCA2,Q6DUB7,F1RVX6,F1RIT1,F1RST0,F1RFQ7,F1RXD4,Q007T2,D0G0C8,I3L813,F1SIP0,Q8WNW4,F1SQN1,F1SGG1,K9IWI4,B2ZI35,I3LUP6,Q06AS8,F1SSA6,F1S1B7,F1SB63,K9J6M1,F1SPF3,F1S2Y5,F1SL74,F1RIP6,K9J4S7,B8XH67,F1SIB5,F1RR78,A0A0B8S099,A0A0B8RZN4,Q06AS6
GO:0019012	virion	cellular_component	4	32	0.474677	M3V815,F2Z5B4,F1RWS8,F1S8L9
GO:0016607	nuclear speck	cellular_component	10	86	0.47718	F1SQ44,F1SJQ4,F4ZS18,F1RHH8,I3LDL8,B9TSQ2,F1RQZ9,I3LAE9,I3LC09,F1S9D1
GO:0016234	inclusion body	cellular_component	4	33	0.49952	F1RQU2,I3LII3,F1S557,F1RH32
GO:0031513	nonmotile primary cilium	cellular_component	3	24	0.501378	I3L6U9,F1SLQ6,F1SIP0
GO:0032580	Golgi cisterna membrane	cellular_component	3	24	0.501378	F1S5Z7,F1SH25,F1RIP6
GO:0005732	small nucleolar ribonucleoprotein complex	cellular_component	2	15	0.50351	I3LB64,F1SNQ9
GO:0031519	PcG protein complex	cellular_component	2	15	0.50351	F2Z5I5,K7GQK6
GO:0043601	nuclear replisome	cellular_component	2	15	0.50351	F1RH32,I3LCN6
GO:0043679	nerve terminal	cellular_component	2	15	0.50351	M3V815,I3LQS0
GO:0044433	cytoplasmic vesicle part	cellular_component	22	197	0.505186	F2Z4Z1,F1RNT9,F1S2Q3,F1SI24,A0A0B8S0C5,P20112,F1SH25,F1SLC4,K9IVL7,F1S7E0,F1RTN3,F1RP57,A7YX22,F1RQI7,I3LFS8,F1SS26,F1SMS8,F1SC82,B0LY42,F1SAF0,A0A0B8RZN4,I3L955
GO:0012506	vesicle membrane	cellular_component	21	189	0.516627	F2Z4Z1,F1RNT9,F1S2Q3,B6E241,F1SI24,P11607,P20112,F1SH25,F1SLC4,K9IVL7,F1S7E0,F1RTN3,F1RP57,A7YX22,F1RQI7,I3LFS8,F1SMS8,F1SC82,B0LY42,A0A0B8RZN4,I3L955
GO:0000932	cytoplasmic mRNA processing body	cellular_component	4	34	0.523843	F2Z5N0,A0A0B8RT23,K7GQK6,A5A8V8
GO:0032153	cell division site	cellular_component	4	34	0.523843	F1SSA6,F1RVE7,F1SH25,F1SIP0
GO:0032155	cell division site part	cellular_component	4	34	0.523843	F1SSA6,F1RVE7,F1SH25,F1SIP0
GO:0022624	proteasome accessory complex	cellular_component	3	25	0.529762	F1RKW8,A0A0B8RTB9,Q32YV9
GO:0030136	clathrin-coated vesicle	cellular_component	11	99	0.534679	K9IVL7,F1S5Z7,H6WKX8,Q9MZ15,Q9MZ16,F1RQI7,A7YX22,F1S2Q3,F1SE26,F1S9Q3,F1SU97
GO:0016235	aggresome	cellular_component	2	16	0.539094	I3LII3,F1RH32
GO:0033177	proton-transporting two-sector ATPase complex, proton-transporting domain	cellular_component	2	16	0.539094	Q2EN81,F1SAK6
GO:0000922	spindle pole	cellular_component	5	44	0.540811	F1SIB5,F1S2Y5,I3LUP6,Q8WNW4,F1RXD4
GO:0015030	Cajal body	cellular_component	3	26	0.557221	I3LDL8,F1RQZ9,F1S8T1
GO:0005689	U12-type spliceosomal complex	cellular_component	2	17	0.572877	F1RU38,F1S419
GO:0005622	intracellular	cellular_component	440	4001	0.578308	F1RIU3,A0A0B8RSC2,M3VH80,I3L5I1,I3LJ02,K7GRL4,F1RPN9,F1SB42,M3TYK5,F1S764,F1SGT3,M3TYJ4,F1RH32,F1SU97,P00336,Q29243,I3LQ84,F1RSZ3,F1STY1,F1RKU0,F1SQ44,A0A0B8RVQ8,F1S0J8,F1RST0,D0G6X4,F1RFQ7,I3LAE9,F1RZ28,F1RX64,F2Z5I5,F1SDI3,A0A0B8RTB9,F1SPG4,A1X898,F1RPB0,F1SI24,F1SUF2,F2Z5N0,E7EI18,F1SQK1,F1SB63,I3LP41,F1SDN2,F1RM44,F1S6R5,F1SPN1,F1SAB6,F1RQU2,I3LSG1,A0A0B8RTE8,P50441,K7GMM3,F6Q5P0,F1RWL7,I3LKJ…
GO:0033116	ER-Golgi intermediate compartment membrane	cellular_component	3	27	0.583696	F1SMS8,A0A0B8RSC2,F1S2Q3
GO:0005769	early endosome	cellular_component	12	112	0.585317	A0A0B8RVH1,F1RNT9,F1S5Z7,K9J6K6,H6WKX8,I3LS12,F1S073,F1SID1,F1RIP6,K9IVP3,F1S418,A0A0B8RZA3
GO:0016604	nuclear body	cellular_component	14	131	0.589369	F1S8T1,F1SQ44,F1RN28,F1SJQ4,F4ZS18,F1SID1,F1RHH8,I3LDL8,B9TSQ2,F1SA50,F1RQZ9,I3LAE9,I3LC09,F1S9D1
GO:0044437	vacuolar part	cellular_component	17	159	0.589825	F1RNT9,A0A0B8RSC2,I3L6U9,F1S073,F1SU97,F1RQ73,I3L5D5,Q06AS8,K9IVL7,A0A0B8RSP0,H6WKX8,F1S5Z7,F1RQI7,F1RQU2,F1S596,F1SAF0,Q06AS6
GO:0005778	peroxisomal membrane	cellular_component	4	37	0.59314	F1SR72,C4MXZ1,F1RSZ3,A0A0B8RZS8
GO:0031903	microbody membrane	cellular_component	4	37	0.59314	F1SR72,C4MXZ1,F1RSZ3,A0A0B8RZS8
GO:0005819	spindle	cellular_component	10	94	0.595357	F1SSA6,F1RVX6,F1S2Y5,F1S0R7,Q8WNW4,F1SIP0,F1SIB5,I3LUP6,F1RXD4,Q007T2
GO:0031234	extrinsic to internal side of plasma membrane	cellular_component	2	18	0.604823	P11607,A0A0B8RVQ8
GO:0000776	kinetochore	cellular_component	6	57	0.609537	F1RVX6,F1S2Y5,F1SIF8,A0A0B8RVM5,F1SIP0,F1SJ69
GO:0005798	Golgi-associated vesicle	cellular_component	7	67	0.616853	F1SMS8,F1S5Z7,H6WKX8,C4MXZ1,F1S7E0,F1S2Q3,F1RIP6
GO:0030659	cytoplasmic vesicle membrane	cellular_component	19	182	0.634459	F2Z4Z1,F1RNT9,F1S2Q3,F1SI24,P20112,F1SH25,F1SLC4,K9IVL7,F1S7E0,F1RTN3,F1RP57,A7YX22,F1RQI7,I3LFS8,F1SMS8,F1SC82,B0LY42,A0A0B8RZN4,I3L955
GO:0030684	preribosome	cellular_component	4	39	0.635872	F1RSM0,I3LB64,F1RSM4,F1SNQ9
GO:0044450	microtubule organizing center part	cellular_component	4	39	0.635872	F1SGG1,F1SIB5,F1SB63,F1RFQ7
GO:0031981	nuclear lumen	cellular_component	155	1439	0.653164	I3L5I1,I3LJ02,K7GRL4,F1RPN9,F1SB42,F1S764,F1RGI7,F1RH32,M3TYJ4,F1SU97,F1S9D1,Q29243,F1SQ44,F1RST0,F1SA50,I3LAE9,F1RFQ7,D0G6X4,F1RIP4,P62831,F1RZ28,F1RX64,F2Z5I5,F1SDI3,A0A0B8RTB9,Q8WNW4,I3LBE6,F1SI24,F2Z5N0,I3L8I5,F1S935,I3LRH2,F1SR01,F1SPF3,F1RQI7,A0A0B8RTA8,F1RM44,I3LP41,F1S6R5,B9TSQ2,I3LSG1,F1RQU2,A0A0B8RTE8,F1RGP1,F6Q5P0,K9IVK6,P61288,I3LAB2,F1RYY8,F1S0R7,F4ZS18,Q32YV9,F1RWJ0,A5A8V8,F1SGG2,F1…
GO:0044424	intracellular part	cellular_component	437	3982	0.653971	F1RIU3,A0A0B8RSC2,M3VH80,I3L5I1,I3LJ02,K7GRL4,F1RPN9,F1SB42,M3TYK5,F1S764,F1SGT3,M3TYJ4,F1RH32,F1SU97,P00336,Q29243,I3LQ84,F1RSZ3,F1STY1,F1RKU0,F1SQ44,A0A0B8RVQ8,F1S0J8,F1RST0,D0G6X4,F1RFQ7,I3LAE9,F1RZ28,F1RX64,F2Z5I5,F1SDI3,A0A0B8RTB9,F1SPG4,A1X898,F1RPB0,F1SI24,F1SUF2,F2Z5N0,E7EI18,F1SQK1,F1SB63,I3LP41,F1SDN2,F1RM44,F1S6R5,F1SPN1,F1SAB6,F1RQU2,I3LSG1,A0A0B8RTE8,P50441,K7GMM3,F6Q5P0,F1RWL7,I3LKJ…
GO:0044438	microbody part	cellular_component	6	60	0.660446	F1S3I9,F1SR72,C4MXZ1,F1RSZ3,A0A0B8RZS8,A9X3T3
GO:0044439	peroxisomal part	cellular_component	6	60	0.660446	F1S3I9,F1SR72,C4MXZ1,F1RSZ3,A0A0B8RZS8,A9X3T3
GO:0005923	tight junction	cellular_component	3	31	0.679074	F1SNQ1,B2ZI35,Q8WNW4
GO:0045211	postsynaptic membrane	cellular_component	3	31	0.679074	K9J6K2,Q29243,C4MXZ1
GO:0070160	occluding junction	cellular_component	3	31	0.679074	F1SNQ1,B2ZI35,Q8WNW4
GO:0030135	coated vesicle	cellular_component	14	139	0.680173	K9IVL7,F1S5Z7,H6WKX8,C4MXZ1,F1S7E0,Q9MZ15,Q9MZ16,F1RQI7,A7YX22,F1S2Q3,F1SE26,F1SMS8,F1S9Q3,F1SU97
GO:0005813	centrosome	cellular_component	17	168	0.68295	I3L813,Q8WNW4,F1SQN1,F1SGG1,F1SLR5,I3LUP6,Q06AS8,I3LCA2,F1SB63,F1S1B7,B8XH67,F1SIB5,F1RFQ7,A0A0B8S099,A0A0B8RZN4,F1RXD4,Q06AS6
GO:0005840	ribosome	cellular_component	18	178	0.687218	A0A0B8RSA9,F4ZS18,F2Z522,F1RWJ0,F1RZH4,F1RQ91,F1S935,Q0Z8U2,A1XQU3,I3L5X7,Q29214,F1RMQ4,I3LII3,F1S441,Q2YGT9,F6Q5P0,F1RZ28,P62831
GO:0012507	ER to Golgi transport vesicle membrane	cellular_component	2	21	0.689699	F1SMS8,F1S2Q3
GO:0015935	small ribosomal subunit	cellular_component	6	62	0.691994	F1RZH4,F1RQ91,F4ZS18,Q0Z8U2,F6Q5P0,F1RZ28
GO:0005773	vacuole	cellular_component	24	238	0.71085	F1RNT9,A0A0B8RSC2,I3L6U9,F1RTA3,F1S073,K7GQK6,F1SI24,F1S9Q3,F1SU97,F1RQ73,I3L5D5,Q06AS8,A0A0B8RSP0,K9IVL7,F1S5Z7,H6WKX8,F1RQI7,A0A0B8RVQ8,A0A0B8RVL7,F1RQU2,F1S596,F1SAF0,Q007T2,Q06AS6
GO:0000792	heterochromatin	cellular_component	4	43	0.71221	F1SB63,I3LPX9,F1SDI3,I3L5I1
GO:0005782	peroxisomal matrix	cellular_component	3	33	0.720289	F1S3I9,A0A0B8RZS8,A9X3T3
GO:0031907	microbody lumen	cellular_component	3	33	0.720289	F1S3I9,A0A0B8RZS8,A9X3T3
GO:0005768	endosome	cellular_component	28	278	0.725054	F1RNT9,K9J6K6,P61288,I3LS12,F1S073,F1SID1,F1SB42,K9IVP3,B6E241,I7HD36,F1S9Q3,F1RQ73,A0A0B8RSP0,K9IVL7,A0A0B8RVH1,F1S5Z7,F1SR85,C4MXZ1,H6WKX8,F1RVE7,I3LFS8,F1RIP6,D7RK08,F1S418,A0A0B8RZA3,F1S596,A0A0E3M2Q4,F1RFQ7
GO:0000323	lytic vacuole	cellular_component	20	203	0.737575	F1RNT9,A0A0B8RSC2,I3L6U9,F1RTA3,F1S073,K7GQK6,F1SI24,F1SU97,F1RQ73,I3L5D5,Q06AS8,A0A0B8RSP0,K9IVL7,H6WKX8,F1S5Z7,F1RQI7,A0A0B8RVQ8,F1RQU2,F1S596,Q06AS6
GO:0005764	lysosome	cellular_component	20	203	0.737575	F1RNT9,A0A0B8RSC2,I3L6U9,F1RTA3,F1S073,K7GQK6,F1SI24,F1SU97,F1RQ73,I3L5D5,Q06AS8,A0A0B8RSP0,K9IVL7,H6WKX8,F1S5Z7,F1RQI7,A0A0B8RVQ8,F1RQU2,F1S596,Q06AS6
GO:0000502	proteasome complex	cellular_component	5	56	0.753664	F2Z5N0,F1RKW8,A0A0B8RTB9,F1SAA9,Q32YV9
GO:0016469	proton-transporting two-sector ATPase complex	cellular_component	3	35	0.757273	P80021,Q2EN81,F1SAK6
GO:0005770	late endosome	cellular_component	7	77	0.758692	A0A0B8RSP0,A0A0B8RVH1,H6WKX8,C4MXZ1,F1S9Q3,P61288,F1S073
GO:0005720	nuclear heterochromatin	cellular_component	2	24	0.758998	F1SB63,I3LPX9
GO:0005801	cis-Golgi network	cellular_component	2	24	0.758998	F1S2Q3,F1RIP6
GO:0005815	microtubule organizing center	cellular_component	20	206	0.761036	I3L813,Q8WNW4,F1SQN1,F1SGG1,K9IWI4,F1SLR5,I3LUP6,Q06AS8,I3LCA2,F1S1B7,F1SB63,K9J4S7,B8XH67,F1SIB5,F1RFQ7,A0A0B8S099,A0A0B8RZN4,F1RXD4,Q007T2,Q06AS6
GO:0016591	DNA-directed RNA polymerase II, holoenzyme	cellular_component	4	46	0.761318	F1RQI7,M3UYX0,K7GRL4,I3LJR4
GO:0044451	nucleoplasm part	cellular_component	32	323	0.76981	I3L897,F1S8T1,M3UYX0,F4ZS18,K7GRL4,F1RPN9,K7GQK6,F1SLR5,F1RQZ9,M3TYJ4,F1S9D1,I3LJR4,F1SQ44,F1SJQ4,I3LDL8,F1SA50,F1S034,I3LAE9,I3LC09,F1RIP4,F2Z5I5,F1SDI3,F1RN28,F1SID1,F1SJ69,F1SM00,F1RSE7,F1SRE0,F1SPF3,F1RQI7,F1RHH8,B9TSQ2
GO:0030134	ER to Golgi transport vesicle	cellular_component	2	25	0.778931	F1SMS8,F1S2Q3
GO:0045334	clathrin-coated endocytic vesicle	cellular_component	2	25	0.778931	F1RQI7,F1SU97
GO:0005811	lipid particle	cellular_component	3	37	0.790213	F1SR72,F1SPP8,F1S073
GO:0000315	organellar large ribosomal subunit	cellular_component	2	26	0.797407	F1RWJ0,F1RMQ4
GO:0005762	mitochondrial large ribosomal subunit	cellular_component	2	26	0.797407	F1RWJ0,F1RMQ4
GO:0008023	transcription elongation factor complex	cellular_component	2	26	0.797407	I3L897,K7GQK6
GO:0010494	stress granule	cellular_component	2	26	0.797407	F4ZS18,I3LS00
GO:0005802	trans-Golgi network	cellular_component	7	83	0.823368	Q007T6,A0A0B8RVH1,H6WKX8,C4MXZ1,F1RN68,F1SH25,F1RIP6
GO:0030139	endocytic vesicle	cellular_component	7	83	0.823368	K9IVL7,H6WKX8,F1S596,F1RQI7,F1SU97,I3LFS8,K9J4S7
GO:0005776	autophagic vacuole	cellular_component	2	28	0.830301	A0A0B8RVL7,F1S9Q3
GO:0032040	small-subunit processome	cellular_component	2	28	0.830301	I3LB64,F1SNQ9
GO:0055038	recycling endosome membrane	cellular_component	2	28	0.830301	A0A0E3M2Q4,D7RK08
GO:0000123	histone acetyltransferase complex	cellular_component	2	29	0.844876	F1S034,F1RIP4
GO:0031901	early endosome membrane	cellular_component	3	41	0.844987	K9J6K6,I3LS12,F1SID1
GO:0005654	nucleoplasm	cellular_component	121	1187	0.866092	I3L897,F1SGH5,F1S557,A0A0B8RVM5,M3UYX0,K7GRL4,F1RPN9,K7GQK6,K7GNJ7,F1S764,F1SLR5,F1RGI7,F1RQZ9,C6K7I0,A0A023VTS2,F1RH32,M3TYJ4,F1SU97,F1S9D1,A8U4R4,I3LJR4,F1RKM0,Q29243,F1RKW8,F1SQ44,I3LRR4,A0A0B8RT23,F1RST0,F1SA50,F1S8P9,I3LAE9,F1RFQ7,D0G6X4,I3LC09,F1RIP4,M3V815,F1RX64,F2Z5I5,F1SDI3,A0A0B8RTB9,F1S8L9,Q8WNW4,F1SIP0,F1SQN1,B6E241,F1SJ69,F1SI24,F1RMA3,F1RWS8,F1SS19,F2Z5N0,I3L8I5,F1RQY4,I3LRH2,F1SR0…
GO:0000775	chromosome, centromeric region	cellular_component	6	78	0.873635	F1RVX6,F1S2Y5,F1SIF8,A0A0B8RVM5,F1SIP0,F1SJ69
GO:0030133	transport vesicle	cellular_component	6	78	0.873635	F1SMS8,F1S5Z7,H6WKX8,F1S7E0,A0A0E3M2Q4,F1S2Q3
GO:0030660	Golgi-associated vesicle membrane	cellular_component	3	47	0.903833	F1SMS8,F1S7E0,F1S2Q3
GO:0000777	condensed chromosome kinetochore	cellular_component	2	35	0.910813	F1RVX6,F1SIP0
GO:0043202	lysosomal lumen	cellular_component	2	35	0.910813	A0A0B8RSP0,F1SU97
GO:0005775	vacuolar lumen	cellular_component	2	36	0.918847	A0A0B8RSP0,F1SU97
GO:0030658	transport vesicle membrane	cellular_component	2	36	0.918847	F1SMS8,F1S2Q3
GO:0000779	condensed chromosome, centromeric region	cellular_component	2	38	0.932917	F1RVX6,F1SIP0
GO:0005794	Golgi apparatus	cellular_component	41	475	0.9695	A0A0B8RSC2,F1RN68,I3LJ02,F1S2Q3,F1SPI1,F1RGJ2,K7GND9,F1SU97,F1S5Z7,H6WKX8,C4MXZ1,F1SR85,A0A0B8RVQ8,A0A0B8RVW2,A5A759,F1RM08,F1S596,Q007T2,B6E241,A0A0B8RTY4,F1RRY6,Q007T6,I7HD36,F1SH25,Q06AS8,A0A0B8RVH1,F1S7E0,F1SB63,F1S1B7,F1RQI7,A5GFS8,F1RIP6,F1S9A4,F1SMS8,I3LNH3,F1SR72,B0LY42,P28491,A0A0B8S099,F1SLQ6,F1RZ70
GO:0005829	cytosol	cellular_component	147	1502	0.973998	F1RIU3,K9J6K6,D0G0C9,I3L5I1,F1SB42,F1S9D1,P00336,F1SSG5,F1SQ44,A0A0B8RVQ8,F1RST0,D0G6X4,F1RFQ7,F1SN47,F1RPW8,P62831,F1RZ28,F2Z4Z1,F1RNT9,F2Z5I5,A0A0B8RTB9,I3LSI3,F1S073,Q8WNW4,F2Z5N0,F1SUF2,E7EI18,F1S935,F1SPF3,F1SB63,F1RQI7,I3LSG1,F1RQU2,A0A0B8RTE8,P28491,A0A0B8RZH0,Q29092,F6Q5P0,K9IVK6,F4ZS18,Q32YV9,D0G0C6,A5A8V8,F1RP17,F1RH41,F1RZH4,F1S9Q3,P08059,O19069,F1SUE3,F1S227,F1SSH8,F1SC80,I3LK71,F1SAA…
GO:0030662	coated vesicle membrane	cellular_component	4	76	0.974414	F1SMS8,F1S7E0,F1RQI7,F1S2Q3
GO:0000793	condensed chromosome	cellular_component	4	83	0.985807	F1RVX6,F1RU33,F1SIP0,F1S5M9
GO:0005667	transcription factor complex	cellular_component	3	72	0.989383	F1SRE0,F1RPN9,F1SJ69
GO:0000151	ubiquitin ligase complex	cellular_component	2	57	0.989877	F1RIE2,F1S9Q3
GO:0000313	organellar ribosome	cellular_component	2	58	0.990865	F1RWJ0,F1RMQ4
GO:0005761	mitochondrial ribosome	cellular_component	2	58	0.990865	F1RWJ0,F1RMQ4
GO:0030117	membrane coat	cellular_component	2	60	0.992568	H6WKX8,F1S7E0
GO:0048475	coated membrane	cellular_component	2	60	0.992568	H6WKX8,F1S7E0
GO:0044440	endosomal part	cellular_component	9	157	0.993026	F1RNT9,F1S5Z7,K9J6K6,F1SR85,I3LS12,F1S073,F1SID1,D7RK08,A0A0E3M2Q4
GO:0000139	Golgi membrane	cellular_component	14	227	0.996275	Q06AS8,A0A0B8RSC2,F1S5Z7,C4MXZ1,F1S7E0,F1SR85,F1S2Q3,F1RIP6,A5GFS8,A0A0B8RVW2,F1SMS8,B0LY42,F1SH25,Q007T2
GO:0010008	endosome membrane	cellular_component	8	155	0.996837	F1S5Z7,K9J6K6,A0A0E3M2Q4,F1SR85,I3LS12,F1S073,F1SID1,D7RK08
GO:0044431	Golgi apparatus part	cellular_component	19	292	0.997499	A0A0B8RSC2,F1RN68,F1S2Q3,Q007T6,F1SH25,Q06AS8,A0A0B8RVH1,F1SR85,F1S7E0,C4MXZ1,H6WKX8,F1S5Z7,A5GFS8,F1RIP6,F1S9A4,A0A0B8RVW2,F1SMS8,B0LY42,Q007T2

## Sheet: molecular_function
GO_ID	GO_name	Aspect	the number of target gene candidates in differential expression genes(448)	the number of target gene candidates in all genes(4036)	P value	Uniprot ID
GO:0051082	unfolded protein binding	molecular_function	26	69	5.5033e-09	F1RIU3,F1RGJ3,D0G0C9,F1SMZ6,F1RYA4,D0G0C8,K9J4P3,F1SQN1,F1RP17,Q684M6,F1S9Q3,F1S8M9,I3LUP6,I3LVG4,I3LCA2,F1SB63,F1RP05,A7YX22,F1SUM3,F1SMS8,F1RQU2,P28491,F1S441,F1RS36,Q29092,F1RIP4
GO:0050840	extracellular matrix binding	molecular_function	10	19	9.41755e-06	Q29243,F1SKM9,F1RVE7,Q8WNW4,D0G7G0,I3L9I6,F1SS26,P20112,A3EX84,I3LRH2
GO:0005102	receptor binding	molecular_function	65	352	1.17509e-05	I3L897,E0YLM4,B6EAV5,I3LS12,K7GRL4,K7GQK6,I3LQN4,E1CAJ5,A0A0B8S0C5,F1SU97,K9IVL7,F1RVX6,F1SJY6,F1RVE7,K7GPD4,D0G7G0,A0A0B8RVQ8,F1SS26,F1S8P9,F1RFQ7,I3LC09,F1S441,F1SS24,F2Z4Z1,G9F6X8,F1SMF6,Q8WNW4,B6E241,P11607,F1S8M9,F1S8H8,F1RTN3,B8XH67,F1RQU2,P28491,Q29092,Q06AS6,F1SIH5,F1S3I9,P80021,F1S9Q3,P08059,E7CR03,F1SDD5,Q1EG87,I3LD66,A0A0B8RVW2,A0A0E3M2Q4,Q007T2,I3L6U9,A0A0B8RVT3,I3L813,E3W6T5,A0A0A7HF…
GO:0004738	pyruvate dehydrogenase activity	molecular_function	5	5	1.6519e-05	F1SGH5,F1SGT3,F1SAF0,F1SMB2,I3LCI2
GO:0034603	pyruvate dehydrogenase [NAD(P)+] activity	molecular_function	5	5	1.6519e-05	F1SGH5,F1SGT3,F1SAF0,F1SMB2,I3LCI2
GO:0034604	pyruvate dehydrogenase (NAD+) activity	molecular_function	5	5	1.6519e-05	F1SGH5,F1SGT3,F1SAF0,F1SMB2,I3LCI2
GO:0030246	carbohydrate binding	molecular_function	28	112	2.10562e-05	A5A758,F1SKM9,F1S557,D0G6Y0,Q007T6,F1RYY6,F1SUF2,F1S6E8,F1S8M9,P08059,K7GND9,A3EX84,F1SU97,A0A0D5BWD2,A8U4R4,F1SLC4,I3LRK6,H6WKX8,F1SS26,F1SMS8,I3LNH3,P28491,B0LY42,F1S441,Q1W674,F1SS24,F1RJI1,P04175
GO:0032403	protein complex binding	molecular_function	45	224	3.62316e-05	F1RN68,I3LS12,F1S2Q3,A0A0B8S0C5,F1SGG2,Q29243,F1SDD5,K9IVL7,A0A0D6A5J1,Q2EN81,F1RVE7,I3LD66,A0A0B8RT23,A0A0B8RVQ8,F1SS26,F1S0J8,A0A0E3M2Q4,F1S8P9,F1RFQ7,F1SAA9,F1SS24,F1RNZ1,I3L6U9,Q9MZ16,I3L813,G9F6X8,Q8WNW4,C8C420,F1SJ69,K9J6K2,K9IWI4,A3EX84,F1SQK1,Q06AS8,K9IWG6,F1SDN2,B8XH67,F1S3W0,F1SL07,B9TSQ2,F1RR78,P28491,A0A0B8S099,A0A0B8RZN4,Q06AS6
GO:0001948	glycoprotein binding	molecular_function	13	36	6.80947e-05	H6WKX8,F1SKM9,B2CNZ7,F1RP05,F1RVE7,F1S073,F1SS26,D7RK08,F1RQU2,P28491,F1S441,E7CXS1,F1RS36
GO:0015288	porin activity	molecular_function	5	6	9.0037e-05	Q9MZ15,Q9MZ16,F1SN95,F1RM44,F1SE26
GO:0005509	calcium ion binding	molecular_function	32	148	0.000121749	M3VH80,P61288,F1RPN9,F1SRS2,A0A0B8S0C5,Q29243,F1SLC4,K9IVL7,F1SS26,F1S596,F1S441,E7CXS1,F1RS36,F1S073,F1S0M9,P20112,B2MUB6,P11607,M3TYQ8,I3LRH2,F1RIP6,F1S9A4,I3L6D7,F1SAB6,F1SMS8,F1RR78,M3VK21,K7GMM3,P28491,K7GLV7,F1SP42,Q29092
GO:0005198	structural molecule activity	molecular_function	56	315	0.000151214	A5A758,F1SK95,M3VH80,A0A0B8RSA9,B6EAV5,F1RYY8,F1RWJ0,F1RZH4,F1RGI7,F1SGG2,F1RGJ2,Q8WNW3,Q6QRN9,Q0Z8U2,F1RKM0,Q29243,F1RZQ6,F1RVX6,A1XQU3,F1RMQ4,F1S0J8,A5A759,F1RFX9,F1S8P9,F1SS24,P62831,F1RZ28,F1S663,F2Z565,F1SPG4,F1SIP0,F2Z522,C8C420,I3LBE6,F1SGG1,Q3ZD69,K9IWI4,A0A0B8RTQ8,F1RQ91,B2MUB6,F1S935,I3LC25,F1S7E0,F1RTN3,F2Z5B6,K9IWG6,Q29214,B8XH67,I3LDS3,M3VK21,F1RR78,P26234,Q2YGT9,F1SN95,F1S5M9,F6Q5P0
GO:0022857	transmembrane transporter activity	molecular_function	38	190	0.000165794	K9IVK6,M3VH80,P80021,F1RYY8,M3TYK5,F1RTA1,Q6QRN9,F1SGY1,F1RZQ6,F1SR85,Q9MZ15,Q2EN81,F1SE26,D7RK08,F1RM08,F1RIT1,F1RFX9,A5A761,A0A0B8RZS8,F1RNZ1,F2Z565,Q9MZ16,F1RUN7,F1S073,C8C420,O02670,I7HD36,B2MUB6,F1SU78,F1RP57,F1SAK6,F1RM44,F1S3W0,F2Z5B4,M3VK21,I3L955,A0A0B8RZN4,F1SN95
GO:0043236	laminin binding	molecular_function	7	13	0.000187202	Q29243,F1SKM9,F1RVE7,A3EX84,I3L9I6,I3LRH2,F1SS26
GO:0015932	nucleobase, nucleoside, nucleotide and nucleic acid transmembrane transporter activity	molecular_function	5	7	0.000286346	F1RZQ6,F2Z5B4,F2Z565,B2MUB6,Q6QRN9
GO:0022829	wide pore channel activity	molecular_function	5	7	0.000286346	Q9MZ15,Q9MZ16,F1SN95,F1RM44,F1SE26
GO:0004003	ATP-dependent DNA helicase activity	molecular_function	9	22	0.000311811	F1SRE0,F1SPF3,F4ZS18,F1SS19,F1SLR5,M3TYJ4,F1RSE7,F1RIP4,F1SR01
GO:0004872	receptor activity	molecular_function	27	123	0.000318969	A9LM01,A5A758,F1RNT9,A0A0B8RVT3,K7GRL4,K7GQK6,F1RRN0,I3L9I6,B2ZI35,F1S8M9,K7GND9,A3EX84,F1RZK5,E7CR03,Q29243,K9IVL7,A0A0B8RVH1,F1S5Z7,H6WKX8,F1RVE7,I3LKL3,K7GPD4,D7RK08,F1RM08,F1RIT1,A0A0E3M2Q4,E7CXS1
GO:0001664	G-protein-coupled receptor binding	molecular_function	14	47	0.000377044	G9BFT9,F1S8H8,Q06AS8,F1RVX6,I3L6U9,K7GPD4,B8XH67,A0A0B8RZA3,F1S9Q3,P11607,F1SU97,A0A0D5BWD2,E7CR03,Q06AS6
GO:0001871	pattern binding	molecular_function	10	27	0.000377078	F1SLC4,F1S557,D0G6Y0,F1SS26,Q007T6,F1S6E8,F1S8M9,K7GND9,A0A0D5BWD2,F1SS24
GO:0030247	polysaccharide binding	molecular_function	10	27	0.000377078	F1SLC4,F1S557,D0G6Y0,F1SS26,Q007T6,F1S6E8,F1S8M9,K7GND9,A0A0D5BWD2,F1SS24
GO:0005539	glycosaminoglycan binding	molecular_function	9	23	0.000462653	F1SLC4,D0G6Y0,F1SS26,Q007T6,F1S6E8,F1S8M9,K7GND9,A0A0D5BWD2,F1SS24
GO:0022891	substrate-specific transmembrane transporter activity	molecular_function	33	167	0.000562443	K9IVK6,M3VH80,P80021,F1RYY8,M3TYK5,F1RTA1,Q6QRN9,F1SGY1,F1RZQ6,Q9MZ15,Q2EN81,F1SE26,D7RK08,F1RM08,F1RIT1,F1RFX9,A5A761,F1RNZ1,F2Z565,Q9MZ16,F1RUN7,F1S073,C8C420,O02670,I7HD36,B2MUB6,F1SU78,F1SAK6,F1RM44,F1S3W0,F2Z5B4,M3VK21,A0A0B8RZN4
GO:0050839	cell adhesion molecule binding	molecular_function	9	25	0.000943816	F1RTN3,F1SJY6,K7GPD4,Q8WNW4,F1SB42,I3L6D7,F1RGJ2,Q8WNW3,P26234
GO:0003678	DNA helicase activity	molecular_function	9	26	0.00130419	F1SRE0,F1SPF3,F4ZS18,F1SS19,F1SLR5,M3TYJ4,F1RSE7,F1RIP4,F1SR01
GO:0001848	complement binding	molecular_function	3	3	0.00135953	A0A0B8RZA3,P28491,A0A0D5BWD2
GO:0001972	retinoic acid binding	molecular_function	3	3	0.00135953	H6WKX8,A0A0D6A5J1,F1SM21
GO:0005345	purine transmembrane transporter activity	molecular_function	3	3	0.00135953	F1RZQ6,F2Z565,Q6QRN9
GO:0015205	nucleobase transmembrane transporter activity	molecular_function	3	3	0.00135953	F1RZQ6,F2Z565,Q6QRN9
GO:0015207	adenine transmembrane transporter activity	molecular_function	3	3	0.00135953	F1RZQ6,F2Z565,Q6QRN9
GO:0048020	CCR chemokine receptor binding	molecular_function	3	3	0.00135953	G9BFT9,F1RVX6,E7CR03
GO:0051015	actin filament binding	molecular_function	18	78	0.00173035	I3LIE3,F1SSA6,K9J6M1,F2Z5B6,I3LRK1,F1RQI7,F1S073,F1SAR6,F1SB42,K9J6K2,F1RIT1,F1RH41,K9IWI4,A0A0B8S0C5,F1RGJ2,F1S8P9,I3LII3,P26234
GO:0005501	retinoid binding	molecular_function	4	6	0.00187185	H6WKX8,A0A0D6A5J1,F1SC80,F1SM21
GO:0000166	nucleotide binding	molecular_function	131	953	0.00210177	F1RIU3,A0A0B8RSC2,D0G0C9,I3LJ02,F1RPN9,M3TYK5,F1RGI7,F1RTA1,F1RH32,M3TYJ4,P00336,I3LVG4,F1RSZ3,Q9MZ15,F1RKU0,A0A0B8RVQ8,F1RST0,F1SA50,I3LAE9,F1RFQ7,F1RIP4,F1RX64,F2Z5I5,F1SDI3,I3LSI3,F1RPB0,F1SUF2,I3LRH2,F1SR01,F1SPF3,F1SB63,F1RQI7,A7YX22,A0A0B8RTA8,F1SDN2,F1SPN1,B9TSQ2,F1RQU2,A0A0B8S099,A0A0B8RZH0,Q29092,I3LKJ6,I3LJL2,P80021,F4ZS18,D0G0C6,F1RP17,F1S9Q3,O19069,F1SR85,F1S6Q1,Q1G1L0,F1S754,F1SSS0,A…
GO:0019838	growth factor binding	molecular_function	8	23	0.00234137	K7GKY0,F1RGJ3,F1S5Z7,H6WKX8,A0A0B8RVT3,E3W6T5,A0A0B8RVW2,F1SS26
GO:0004888	transmembrane receptor activity	molecular_function	16	68	0.00248941	A0A0B8RVH1,F1RNT9,F1S5Z7,H6WKX8,A0A0B8RVT3,I3LKL3,K7GQK6,F1RRN0,I3L9I6,D7RK08,F1RIT1,A0A0E3M2Q4,F1S8M9,F1RZK5,K7GND9,E7CXS1
GO:0015179	L-amino acid transmembrane transporter activity	molecular_function	5	10	0.00258231	F1RM08,M3VK21,K9IVK6,M3VH80,F1RYY8
GO:0005215	transporter activity	molecular_function	49	300	0.00276891	K9IVK6,M3VH80,P80021,F1RYY8,M3TYK5,F1RTA1,C6K7I0,F1SU97,Q6QRN9,F1SGY1,F1SDD5,K9IVL7,F1RZQ6,H6WKX8,F1SR85,Q9MZ15,Q2EN81,F1SE26,D7RK08,F1RM08,F1RIT1,F1RFX9,F1SC80,A5A761,E7CXS1,A0A0B8RZS8,F1RNZ1,F2Z565,Q9MZ16,F1RUN7,F1S073,C8C420,O02670,I7HD36,B2MUB6,F1RQ73,F1SU78,F1RP57,F1SAK6,F1RM44,F1S3W0,F1SAB6,F2Z5B4,M3VK21,A0A0B8RTE8,F1SIF8,A0A0B8RZN4,I3L955,F1SN95
GO:0005518	collagen binding	molecular_function	7	19	0.00303054	B2CNZ7,P20112,K7GND9,A8U4R4,F1SUM3,D0G6Y0,F1SS26
GO:0004871	signal transducer activity	molecular_function	39	227	0.00303117	A5A758,K7GRL4,K7GQK6,F1RRN0,Q8WNW3,K7GND9,E7CR03,Q29243,K9IVL7,F1S5Z7,H6WKX8,C4MXZ1,Q6DUB7,F1RVE7,K7GPD4,A0A0B8RVQ8,D7RK08,F1RM08,F1RIT1,A0A0E3M2Q4,E7CXS1,A9LM01,F1RNT9,I3L6U9,F1SKM9,A0A0B8RVT3,F1S073,Q8WNW4,B6E241,I3L9I6,B2ZI35,F1S8M9,F1RZK5,A3EX84,G9BFT9,Q06AS8,A0A0B8RVH1,I3LKL3,Q06AS6
GO:0060089	molecular transducer activity	molecular_function	39	227	0.00303117	A5A758,K7GRL4,K7GQK6,F1RRN0,Q8WNW3,K7GND9,E7CR03,Q29243,K9IVL7,F1S5Z7,H6WKX8,C4MXZ1,Q6DUB7,F1RVE7,K7GPD4,A0A0B8RVQ8,D7RK08,F1RM08,F1RIT1,A0A0E3M2Q4,E7CXS1,A9LM01,F1RNT9,I3L6U9,F1SKM9,A0A0B8RVT3,F1S073,Q8WNW4,B6E241,I3L9I6,B2ZI35,F1S8M9,F1RZK5,A3EX84,G9BFT9,Q06AS8,A0A0B8RVH1,I3LKL3,Q06AS6
GO:0019901	protein kinase binding	molecular_function	34	191	0.00307784	F1S8Y5,F1SB42,G9F6X9,A5A8V8,Q684M6,Q8WNW3,E7CR03,Q0Z8U2,F1RKM0,F1SJY6,F1RVE7,F1RIT1,F1S418,F1S596,Q007T2,F2Z4Z1,M3V836,Q9MZ16,Q8WNW4,B6E241,K9J6K2,I7HD36,I3LUP6,A0A0D5BWD2,F1RTN3,F1SM21,K9J4S7,F1SR72,I3LSG1,F1RQU2,F1RV23,I3LII3,A0A0B8S099,F1S5M9
GO:0042623	ATPase activity, coupled	molecular_function	29	156	0.00319123	P80021,A0A0A7HF29,F4ZS18,M3TYK5,I7HD36,F1RH41,F1SLR5,F1SS19,F1RTA1,M3TYJ4,F1RSE7,F1RQ73,F1SR01,I3LIE3,I3LCA2,F1SSA6,F1SRE0,F1SR85,C4MXZ1,F1SPF3,I3LRK1,F1RP57,B9TSQ2,A0A0B8RZM2,A6M928,K9IVG8,I3L955,A0A0B8RZS8,F1RIP4
GO:0008026	ATP-dependent helicase activity	molecular_function	14	59	0.00419707	F1SRE0,F1SPF3,A0A0A7HF29,F4ZS18,B9TSQ2,A0A0B8RZM2,A6M928,K9IVG8,F1SLR5,F1SS19,M3TYJ4,F1RSE7,F1RIP4,F1SR01
GO:0070035	purine NTP-dependent helicase activity	molecular_function	14	59	0.00419707	F1SRE0,F1SPF3,A0A0A7HF29,F4ZS18,B9TSQ2,A0A0B8RZM2,A6M928,K9IVG8,F1SLR5,F1SS19,M3TYJ4,F1RSE7,F1RIP4,F1SR01
GO:0005253	anion channel activity	molecular_function	5	11	0.00430673	Q9MZ15,Q9MZ16,A0A0B8RZN4,F1SGY1,F1SE26
GO:0045296	cadherin binding	molecular_function	5	11	0.00430673	F1RGJ2,F1SJY6,Q8WNW3,P26234,Q8WNW4
GO:0022804	active transmembrane transporter activity	molecular_function	19	91	0.00439351	K9IVK6,M3VH80,P80021,F1RUN7,F1RYY8,C8C420,M3TYK5,I7HD36,F1RTA1,Q6QRN9,F1SR85,F1SU78,F1RP57,D7RK08,F1RM08,M3VK21,F1RFX9,I3L955,A0A0B8RZS8
GO:0048037	cofactor binding	molecular_function	28	153	0.00470208	F1SBJ7,D0G0C6,F1RPN9,F1SEN2,I3LP02,M3TYQ8,A5GFY8,P00336,A8U4R4,A9X3T3,P41367,A0A0B8RT86,F1SUB2,F1RKU0,F1RW89,Q1G1L0,F1SL74,F1RV70,F1SDN2,A0A0B8RTA8,Q6UAQ9,F1SSH8,F1SL07,P33198,F1SAF0,I3LDC1,P00506,P04175
GO:0001846	opsonin binding	molecular_function	3	4	0.0049881	A0A0B8RZA3,P28491,A0A0D5BWD2
GO:0005313	L-glutamate transmembrane transporter activity	molecular_function	3	4	0.0049881	M3VK21,M3VH80,F1RYY8
GO:0015172	acidic amino acid transmembrane transporter activity	molecular_function	3	4	0.0049881	M3VK21,M3VH80,F1RYY8
GO:0034185	apolipoprotein binding	molecular_function	3	4	0.0049881	K9IVL7,F1S441,E7CXS1
GO:0042379	chemokine receptor binding	molecular_function	3	4	0.0049881	G9BFT9,F1RVX6,E7CR03
GO:0008509	anion transmembrane transporter activity	molecular_function	8	26	0.00552889	Q9MZ15,F1RUN7,Q9MZ16,C8C420,F1SE26,F1RFX9,A0A0B8RZN4,F1SGY1
GO:0019899	enzyme binding	molecular_function	96	685	0.00554372	F1S8Y5,A0A0B8RSY9,B6EAV5,F1SB42,G9F6X9,M3TYK5,Q684M6,I3LP02,C6K7I0,F1RH32,F1S9D1,Q6QRN9,P00336,I3LJR4,F1RKM0,K9IVL7,F1SJY6,F1RVE7,F1S7W0,D0G7F6,A0A0B8RVQ8,F1S596,I3LAE9,F1SS24,P00506,F1RS36,P04175,F1RIP4,I3LI44,F2Z4Z1,F2Z565,G9F6X8,F1S073,F1SMF6,Q8WNW4,B6E241,F1SS19,P11607,F1SPF3,F1SB63,F1RTN3,B8XH67,F1SR72,I3LSG1,F1RQU2,P28491,A0A0B8S099,Q29092,F1SIH5,F1RN68,A0A0B8RVT9,A5A8V8,F1S9Q3,P08059,Q8WNW…
GO:0008201	heparin binding	molecular_function	7	21	0.00574327	Q007T6,F1SLC4,F1S6E8,F1S8M9,F1SS24,D0G6Y0,F1SS26
GO:0015267	channel activity	molecular_function	11	43	0.00588764	F1SU78,Q9MZ15,Q9MZ16,F1S073,F1RM44,F1SE26,O02670,F1RIT1,A0A0B8RZN4,F1SN95,F1SGY1
GO:0022803	passive transmembrane transporter activity	molecular_function	11	43	0.00588764	F1SU78,Q9MZ15,Q9MZ16,F1S073,F1RM44,F1SE26,O02670,F1RIT1,A0A0B8RZN4,F1SN95,F1SGY1
GO:0051087	chaperone binding	molecular_function	11	43	0.00588764	K9IWD4,F1SMZ6,F1RP05,K9IW73,D7RK08,F1SSH8,I7HD36,Q684M6,P28491,F1RS36,I3LVG4
GO:0042162	telomeric DNA binding	molecular_function	5	12	0.00671828	F1SRE0,F1SS19,M3UZ37,I3LRH2,I3LCN6
GO:0005178	integrin binding	molecular_function	10	38	0.00687742	F1RVE7,G9F6X8,I3LD66,A0A0B8RVQ8,F1SS26,K9J6K2,K9IWI4,A0A0B8S0C5,P28491,F1SS24
GO:0019900	kinase binding	molecular_function	36	216	0.00718216	F1S8Y5,F1SB42,G9F6X9,A5A8V8,Q684M6,Q8WNW3,E7CR03,P00336,Q0Z8U2,F1RKM0,F1SJY6,F1RVE7,F1RIT1,F1S418,F1S596,Q007T2,F2Z4Z1,M3V836,Q9MZ16,Q8WNW4,B6E241,K9J6K2,I7HD36,F1SGD7,I3LUP6,A0A0D5BWD2,F1RTN3,F1SM21,K9J4S7,F1SR72,I3LSG1,F1RQU2,F1RV23,I3LII3,A0A0B8S099,F1S5M9
GO:0008308	voltage-gated anion channel activity	molecular_function	4	8	0.00727769	Q9MZ15,Q9MZ16,F1SGY1,F1SE26
GO:0019840	isoprenoid binding	molecular_function	4	8	0.00727769	H6WKX8,A0A0D6A5J1,F1SC80,F1SM21
GO:0005244	voltage-gated ion channel activity	molecular_function	6	17	0.00767493	O02670,Q9MZ15,Q9MZ16,A0A0B8RZN4,F1SGY1,F1SE26
GO:0022832	voltage-gated channel activity	molecular_function	6	17	0.00767493	O02670,Q9MZ15,Q9MZ16,A0A0B8RZN4,F1SGY1,F1SE26
GO:0043621	protein self-association	molecular_function	6	17	0.00767493	B2CNZ7,A0A0B8RZS8,I3LP41,F1RPN9,F1SPI1,B8XH67
GO:0008094	DNA-dependent ATPase activity	molecular_function	10	39	0.00835791	F1SRE0,F1SPF3,C4MXZ1,F4ZS18,F1SS19,F1SLR5,M3TYJ4,F1RSE7,F1RIP4,F1SR01
GO:0016887	ATPase activity	molecular_function	34	204	0.00887909	I3LJL2,P80021,F4ZS18,M3TYK5,F1RH41,F1SLR5,F1RTA1,M3TYJ4,F1S9D1,I3LCA2,F1SR85,C4MXZ1,A0A0B8RZM2,A0A0B8RZS8,F1RS36,F1RIP4,A0A0A7HF29,I7HD36,F1SS19,F1SR01,F1RQ73,F1RSE7,I3LIE3,F1SRE0,F1SSA6,F1SPF3,F1RP57,I3LRK1,A7YX22,F1SAK6,B9TSQ2,A6M928,K9IVG8,I3L955
GO:0005516	calmodulin binding	molecular_function	13	58	0.00945311	F1SSA6,,K9J6M1,A0A0A7HF29,K9IWG6,F1RQI7,I3L7S4,M3TYK5,F1RIT1,F1RR78,F1SNQ1,F1S8P9,F1S5M9
GO:0005216	ion channel activity	molecular_function	9	34	0.00977078	F1SU78,Q9MZ15,Q9MZ16,F1S073,F1SE26,O02670,F1RIT1,A0A0B8RZN4,F1SGY1
GO:0022838	substrate specific channel activity	molecular_function	9	34	0.00977078	F1SU78,Q9MZ15,Q9MZ16,F1S073,F1SE26,O02670,F1RIT1,A0A0B8RZN4,F1SGY1
GO:0003684	damaged DNA binding	molecular_function	7	23	0.00995207	F1RIE2,F1SRE0,F1SS19,I3L813,F1RH32,Q0Z8U2,F1RIP4
GO:0016491	oxidoreductase activity	molecular_function	55	367	0.0100895	F1SK95,F1RWL7,F1SGH5,F1RPN9,D0G6Y0,E1CAJ5,F1SVB2,F1SGT3,Q6QRN9,P00336,F1STY1,F1SB60,F1RKU0,F1RW89,F1S6Q1,Q1G1L0,I3LRR4,F1RV70,F1SIF2,F1SSH8,I3LA84,F1S418,P33198,F1SMB2,P04175,F2Z4Z1,F1RNZ1,G9F6X8,A1X898,F1RRY6,Q007T6,F1SEN2,M3TYQ8,A5GFY8,F1RZK5,A0A0H4IRA9,F1SNA8,A0A0B8RT86,F1RT47,F1RP57,I3LP41,F1SDN2,A0A0B8RTA8,I3LCI2,Q6UAQ9,F1S3W0,F1SAB6,F1SL07,F1RKS7,F1RF77,F1SAF0,Q6PWT7,I3L955,F1SLQ6,I3LDC1
GO:0022892	substrate-specific transporter activity	molecular_function	40	251	0.0101735	K9IVK6,M3VH80,P80021,F1RYY8,M3TYK5,F1RTA1,C6K7I0,F1SU97,Q6QRN9,F1SGY1,K9IVL7,F1RZQ6,Q9MZ15,Q2EN81,F1SE26,D7RK08,F1RM08,F1RIT1,F1RFX9,A5A761,E7CXS1,A0A0B8RZS8,F1RNZ1,F2Z565,Q9MZ16,F1RUN7,F1S073,C8C420,O02670,I7HD36,B2MUB6,F1RQ73,F1SU78,F1SAK6,F1RM44,F1SAB6,F1S3W0,F2Z5B4,M3VK21,A0A0B8RZN4
GO:0009055	electron carrier activity	molecular_function	14	65	0.0103357	P41367,F1RW89,Q1G1L0,A0A0B8RTA8,F1RPN9,F1RRY6,Q6UAQ9,I3LCI0,F1SIF2,A0A0B8RZN7,A5GFY8,I3LDC1,P04175,P62895
GO:0015291	secondary active transmembrane transporter activity	molecular_function	8	29	0.0112749	F1RM08,F1SU78,F1RFX9,K9IVK6,F1RUN7,F1RYY8,Q6QRN9,C8C420
GO:0003779	actin binding	molecular_function	28	163	0.0113338	I3LI44,F2Z4Z1,F1S073,F1SAR6,F1SB42,K9J6K2,F1RH41,K9IWI4,A0A0B8S0C5,F1RGJ2,I3LIE3,Q29243,F1SSA6,K9J6M1,F1RTN3,F2Z5B6,I3LRK1,F1RVE7,K9IWG6,F1RQI7,I3L7S4,F1RIT1,F1RR78,F1S8P9,I3LII3,K7GLV7,P26234,F1S5M9
GO:0050662	coenzyme binding	molecular_function	22	120	0.0113528	F1RPN9,F1SEN2,I3LP02,M3TYQ8,A5GFY8,P00336,A8U4R4,A9X3T3,P41367,A0A0B8RT86,F1RKU0,F1RW89,Q1G1L0,F1RV70,F1SDN2,A0A0B8RTA8,F1SSH8,F1SL07,Q6UAQ9,P33198,F1SAF0,P04175
GO:0003691	double-stranded telomeric DNA binding	molecular_function	3	5	0.0114443	F1SRE0,F1SS19,I3LCN6
GO:0004784	superoxide dismutase activity	molecular_function	3	5	0.0114443	Q007T6,F1SB60,Q6PWT7
GO:0016721	oxidoreductase activity, acting on superoxide radicals as acceptor	molecular_function	3	5	0.0114443	Q007T6,F1SB60,Q6PWT7
GO:0031821	metabotropic serotonin receptor binding	molecular_function	3	5	0.0114443	Q06AS8,I3L6U9,Q06AS6
GO:0048029	monosaccharide binding	molecular_function	11	47	0.011858	H6WKX8,F1SKM9,F1SMS8,F1RYY6,F1SUF2,B0LY42,P08059,Q1W674,A3EX84,A8U4R4,P04175
GO:0001849	complement component C1q binding	molecular_function	2	2	0.0122968	P28491,A0A0D5BWD2
GO:0003994	aconitate hydratase activity	molecular_function	2	2	0.0122968	F1SRC5,A0A0B8RTY4
GO:0004739	pyruvate dehydrogenase (acetyl-transferring) activity	molecular_function	2	2	0.0122968	F1SGH5,I3LCI2
GO:0004896	cytokine receptor activity	molecular_function	2	2	0.0122968	A0A0B8RVT3,K7GND9
GO:0005540	hyaluronic acid binding	molecular_function	2	2	0.0122968	K7GND9,A0A0D5BWD2
GO:0008177	succinate dehydrogenase (ubiquinone) activity	molecular_function	2	2	0.0122968	A0A0B8RT86,I3LDC1
GO:0015183	L-aspartate transmembrane transporter activity	molecular_function	2	2	0.0122968	M3VK21,M3VH80
GO:0016404	15-hydroxyprostaglandin dehydrogenase (NAD+) activity	molecular_function	2	2	0.0122968	F1RP57,I3L955
GO:0016635	oxidoreductase activity, acting on the CH-CH group of donors, quinone or related compound as acceptor	molecular_function	2	2	0.0122968	A0A0B8RT86,I3LDC1
GO:0031730	CCR5 chemokine receptor binding	molecular_function	2	2	0.0122968	G9BFT9,E7CR03
GO:0031995	insulin-like growth factor II binding	molecular_function	2	2	0.0122968	H6WKX8,E3W6T5
GO:0045155	electron transporter, transferring electrons from CoQH2-cytochrome c reductase complex and cytochrome c oxidase complex activity	molecular_function	2	2	0.0122968	I3LCI0,P62895
GO:0051538	3 iron, 4 sulfur cluster binding	molecular_function	2	2	0.0122968	F1SRC5,I3LDC1
GO:0051575	5'-deoxyribose-5-phosphate lyase activity	molecular_function	2	2	0.0122968	F1SRE0,F1SS19
GO:0005529	sugar binding	molecular_function	11	48	0.0138966	H6WKX8,F1SKM9,F1SMS8,F1RYY6,F1SUF2,B0LY42,P08059,Q1W674,A3EX84,A8U4R4,P04175
GO:0016860	intramolecular oxidoreductase activity	molecular_function	9	37	0.017167	F1SAD9,G9F6X8,D0G7F6,F1RL38,F1RRY6,E1CAJ5,B6CVD6,P08059,A9X3T3
GO:0005506	iron ion binding	molecular_function	12	56	0.0176604	A9LM01,F1SR85,F1SRC5,A1X898,F1RRY6,I3LA84,F1RF77,P28491,F1SLQ6,P04175,P62895,A0A0H4IRA9
GO:0017070	U6 snRNA binding	molecular_function	4	10	0.0182186	I3LDL8,B9TSQ2,F1RHH8,A5A8V8
GO:0017166	vinculin binding	molecular_function	4	10	0.0182186	K9J6K2,Q29243,K9IWI4,F1RGJ2
GO:0070325	lipoprotein receptor binding	molecular_function	4	10	0.0182186	K9IVL7,B6EAV5,F1S8M9,Q29092
GO:0008083	growth factor activity	molecular_function	5	15	0.01923	E0YLM4,I3LC09,A0A0B8RVT3,Q1EG87,P08059
GO:0022836	gated channel activity	molecular_function	7	26	0.0199289	O02670,F1RIT1,Q9MZ15,Q9MZ16,A0A0B8RZN4,F1SGY1,F1SE26
GO:0008432	JUN kinase binding	molecular_function	3	6	0.0210167	F1RKM0,M3V836,K9J4S7
GO:0016624	oxidoreductase activity, acting on the aldehyde or oxo group of donors, disulfide as acceptor	molecular_function	3	6	0.0210167	F1SSH8,F1SGH5,I3LCI2
GO:0030169	low-density lipoprotein binding	molecular_function	3	6	0.0210167	A0A0B8RVH1,E7CXS1,F1SS26
GO:0045294	alpha-catenin binding	molecular_function	3	6	0.0210167	Q8WNW3,P26234,Q8WNW4
GO:0015171	amino acid transmembrane transporter activity	molecular_function	5	16	0.0254849	F1RM08,M3VK21,K9IVK6,M3VH80,F1RYY8
GO:0015297	antiporter activity	molecular_function	4	11	0.0261682	F1RFX9,K9IVK6,F1RUN7,Q6QRN9
GO:0019955	cytokine binding	molecular_function	4	11	0.0261682	K7GKY0,A0A0B8RVT3,K7GND9,F1SS26
GO:0031406	carboxylic acid binding	molecular_function	17	94	0.0275641	A1X898,F1SEN2,I3LP02,A9X3T3,P41367,H6WKX8,A0A0D6A5J1,F1SM21,F1SL74,F1SDN2,A0A0B8RTA8,F1SAB6,Q6UAQ9,I3LA84,F1RF77,F1SAF0,P00506
GO:0031072	heat shock protein binding	molecular_function	11	53	0.0282565	F1RGJ3,A0A0B8RSY9,F2Z5I5,F1RP05,K9IW73,I3LQS0,D7RK08,F1SSH8,Q684M6,F1S9Q3,Q0Z8U2
GO:0005342	organic acid transmembrane transporter activity	molecular_function	6	22	0.0286711	F1RM08,M3VK21,K9IVK6,F1RTA1,M3VH80,F1RYY8
GO:0020037	heme binding	molecular_function	6	22	0.0286711	A9LM01,F1SR85,F1SLQ6,F1RRY6,A0A0H4IRA9,P62895
GO:0046943	carboxylic acid transmembrane transporter activity	molecular_function	6	22	0.0286711	F1RM08,M3VK21,K9IVK6,F1RTA1,M3VH80,F1RYY8
GO:0035257	nuclear hormone receptor binding	molecular_function	10	47	0.0304245	I3L897,I3L813,A0A0A7HF29,K7GRL4,Q8WNW4,I3LQN4,A0A0B8S0C5,F1RFQ7,P28491,E7CR03
GO:0004386	helicase activity	molecular_function	14	74	0.0305862	F1SRE0,F1SPF3,A0A0A7HF29,F4ZS18,B9TSQ2,A0A0B8RZM2,A6M928,K9IVG8,F1SLR5,F1SS19,M3TYJ4,F1RSE7,F1RIP4,F1SR01
GO:0043566	structure-specific DNA binding	molecular_function	19	110	0.0318952	F1SDI3,I3L813,Q8WNW4,F1SRQ7,A0A0B8S0C5,F1SLR5,F1SS19,M3TYJ4,E7CR03,F1RSE7,I3LRH2,F1SM00,F1SRE0,F1SPF3,M3UZ37,A0A0B8RT23,I3LCN6,I3LK71,F1RIP4
GO:0017111	nucleoside-triphosphatase activity	molecular_function	50	350	0.0319501	I3LKJ6,A0A0B8RSC2,I3LJL2,P80021,F4ZS18,I3LJ02,M3TYK5,F1RH41,F1SLR5,F1RQZ9,F1RTA1,M3TYJ4,F1S9D1,I3LCA2,C4MXZ1,F1SR85,A0A0B8RZM2,F1S754,F1RFQ7,F1RS36,A0A0B8RZS8,F1RIP4,Q007T2,I3L6U9,A0A0A7HF29,F1SIP0,I7HD36,F1SS19,F1SH25,F1RSE7,F1RQ73,F1SR01,I3LIE3,Q06AS8,F1SSA6,F1SRE0,F1SPF3,I3LRK1,F1RP57,A7YX22,F1RQI7,F1SAK6,K9J4S7,B9TSQ2,A6M928,K9IVG8,I3LII3,F1RPY1,I3L955,Q06AS6
GO:0016462	pyrophosphatase activity	molecular_function	52	367	0.0332633	I3LKJ6,A0A0B8RSC2,I3LJL2,P80021,F4ZS18,I3LJ02,M3TYK5,F1RH41,F1SLR5,F1RQZ9,F1RTA1,M3TYJ4,F1S9D1,F1SUE3,I3LCA2,C4MXZ1,F1SR85,A0A0B8RZM2,F1S754,F1RFQ7,F1RS36,A0A0B8RZS8,F1RIP4,Q007T2,I3L6U9,A0A0A7HF29,F1SIP0,I7HD36,F1SS19,F1SH25,F1RSE7,F1RQ73,F1SR01,I3LIE3,Q06AS8,F1SSA6,F1SRE0,F1SPF3,I3LRK1,F1RP57,Q8MIZ3,A7YX22,F1RQI7,F1SAK6,K9J4S7,B9TSQ2,A6M928,K9IVG8,I3LII3,I3L955,F1RPY1,Q06AS6
GO:0001968	fibronectin binding	molecular_function	3	7	0.0337899	F1RVE7,D0G6Y0,F1SS26
GO:0017134	fibroblast growth factor binding	molecular_function	3	7	0.0337899	F1RGJ3,A0A0B8RVW2,F1SS26
GO:0048027	mRNA 5'-UTR binding	molecular_function	3	7	0.0337899	F4ZS18,A0A0B8RZH0,A0A0B8RTY4
GO:0004449	isocitrate dehydrogenase (NAD+) activity	molecular_function	2	3	0.0341712	F1RKU0,Q1G1L0
GO:0004656	procollagen-proline 4-dioxygenase activity	molecular_function	2	3	0.0341712	G9F6X8,A1X898
GO:0008475	procollagen-lysine 5-dioxygenase activity	molecular_function	2	3	0.0341712	I3LA84,F1RF77
GO:0015300	solute:solute antiporter activity	molecular_function	2	3	0.0341712	F1RFX9,Q6QRN9
GO:0015301	anion:anion antiporter activity	molecular_function	2	3	0.0341712	F1RFX9,F1RUN7
GO:0019865	immunoglobulin binding	molecular_function	2	3	0.0341712	A0A0E3M2Q4,A3EX84
GO:0030976	thiamin pyrophosphate binding	molecular_function	2	3	0.0341712	F1SSH8,A8U4R4
GO:0031545	peptidyl-proline 4-dioxygenase activity	molecular_function	2	3	0.0341712	G9F6X8,A1X898
GO:0070180	LSU rRNA binding	molecular_function	2	3	0.0341712	F2Z522,P62831
GO:0017076	purine nucleotide binding	molecular_function	97	741	0.0343139	F1RIU3,A0A0B8RSC2,D0G0C9,I3LJ02,F1RRN0,M3TYK5,Q684M6,F1RQZ9,F1RTA1,A0A023VTS2,M3TYJ4,A8U4R4,I3LVG4,F1RSZ3,C5I4T6,F1RV70,A0A0B8RVQ8,F1SD97,F1RST0,F1RFQ7,F1RS36,P04175,F1RIP4,F2Z5I5,I3LSI3,F1S8L9,F1SIP0,F1RPB0,F1SQN1,F1SS19,F1SUF2,P11607,F1SR01,F1SPF3,F1SB63,F1RP57,F1RQI7,A7YX22,A0A0B8RTA8,F1SPN1,B9TSQ2,A0A0B8RVL7,F1SR72,F1RQU2,F1SAF0,A0A0B8S099,Q1W674,Q29092,Q06AS6,I3LKJ6,I3L635,I3LJL2,P80021,F1S8…
GO:0015075	ion transmembrane transporter activity	molecular_function	22	133	0.0343656	F1RNZ1,P80021,F1RUN7,Q9MZ16,F1S073,C8C420,M3TYK5,O02670,I7HD36,F1SGY1,Q6QRN9,F1SU78,Q9MZ15,Q2EN81,F1SAK6,D7RK08,F1SE26,F1S3W0,F1RIT1,F1RFX9,A0A0B8RZN4,A5A761
GO:0031625	ubiquitin protein ligase binding	molecular_function	19	111	0.0346737	F1RGJ3,F2Z565,D0G0C8,A0A0B8RVT9,F1SID1,F1SS19,F1S9Q3,C5H0C6,P08059,Q6QRN9,I3LJR4,F1SB63,D0G7F6,A0A0B8RVQ8,F1RV23,P28491,A0A0B8S099,P26234,F1RS36
GO:0001882	nucleoside binding	molecular_function	86	649	0.0351276	F1RIU3,A0A0B8RSC2,D0G0C9,F1RRN0,M3TYK5,Q684M6,A0A0B8S0C5,F1RTA1,M3TYJ4,A8U4R4,I3LVG4,F1RSZ3,F1RV70,A0A0B8RVQ8,F1SD97,F1RST0,F1RFQ7,F1RS36,P04175,F1RIP4,F2Z5I5,I3LSI3,F1S8L9,F1RPB0,F1SQN1,F1SS19,F1SUF2,P11607,F1SR01,F1S8H8,F1SPF3,F1SB63,F1RP57,F1RQI7,A7YX22,A0A0B8RTA8,B9TSQ2,A0A0B8RVL7,F1SR72,F1RQU2,F1SAF0,A0A0B8S099,Q1W674,Q29092,I3L635,P80021,F1S8T1,I3LJL2,F4ZS18,D0G0C6,F1RP17,F1S9Q3,O19069,I3LC…
GO:0017069	snRNA binding	molecular_function	6	23	0.0352779	I3LDL8,B9TSQ2,F1RX64,F1RWS8,F1RHH8,A5A8V8
GO:0043531	ADP binding	molecular_function	7	29	0.0353615	F1SSA6,I7HD36,F1SEN2,F1S9Q3,P80021,F1RQI7,F1RIP4
GO:0030898	actin-dependent ATPase activity	molecular_function	4	12	0.0358931	I3LIE3,F1SSA6,F1RH41,I3LRK1
GO:0016818	hydrolase activity, acting on acid anhydrides, in phosphorus-containing anhydrides	molecular_function	52	369	0.0363783	I3LKJ6,A0A0B8RSC2,I3LJL2,P80021,F4ZS18,I3LJ02,M3TYK5,F1RH41,F1SLR5,F1RQZ9,F1RTA1,M3TYJ4,F1S9D1,F1SUE3,I3LCA2,C4MXZ1,F1SR85,A0A0B8RZM2,F1S754,F1RFQ7,F1RS36,A0A0B8RZS8,F1RIP4,Q007T2,I3L6U9,A0A0A7HF29,F1SIP0,I7HD36,F1SS19,F1SH25,F1RSE7,F1RQ73,F1SR01,I3LIE3,Q06AS8,F1SSA6,F1SRE0,F1SPF3,I3LRK1,F1RP57,Q8MIZ3,A7YX22,F1RQI7,F1SAK6,K9J4S7,B9TSQ2,A6M928,K9IVG8,I3LII3,I3L955,F1RPY1,Q06AS6
GO:0016829	lyase activity	molecular_function	16	90	0.0368607	F1SRE0,F1SAS3,F1SUB2,A0A0B8RSY9,F1SRC5,F1RL38,F1SL74,C5I4T6,F1SDN2,F1RPN9,F1RJ25,F1RRY6,A0A0B8RTY4,F1SS19,K7GN83,Q0Z8U2
GO:0016817	hydrolase activity, acting on acid anhydrides	molecular_function	52	370	0.0380185	I3LKJ6,A0A0B8RSC2,I3LJL2,P80021,F4ZS18,I3LJ02,M3TYK5,F1RH41,F1SLR5,F1RQZ9,F1RTA1,M3TYJ4,F1S9D1,F1SUE3,I3LCA2,C4MXZ1,F1SR85,A0A0B8RZM2,F1S754,F1RFQ7,F1RS36,A0A0B8RZS8,F1RIP4,Q007T2,I3L6U9,A0A0A7HF29,F1SIP0,I7HD36,F1SS19,F1SH25,F1RSE7,F1RQ73,F1SR01,I3LIE3,Q06AS8,F1SSA6,F1SRE0,F1SPF3,I3LRK1,F1RP57,Q8MIZ3,A7YX22,F1RQI7,F1SAK6,K9J4S7,B9TSQ2,A6M928,K9IVG8,I3LII3,I3L955,F1RPY1,Q06AS6
GO:0019842	vitamin binding	molecular_function	10	49	0.0395392	F1SUB2,F1SBJ7,F1SL74,A1X898,F1SSH8,I3LA84,F1RF77,F1SC80,A8U4R4,P00506
GO:0033293	monocarboxylic acid binding	molecular_function	10	49	0.0395392	P41367,H6WKX8,A0A0D6A5J1,F1SM21,A0A0B8RTA8,F1SDN2,F1SAB6,Q6UAQ9,I3LP02,A9X3T3
GO:0031490	chromatin DNA binding	molecular_function	8	36	0.0399148	F1SDI3,A0A0B8RT23,F1SLR5,A0A0B8S0C5,I3LK71,E7CR03,F1SM00,F1RIP4
GO:0005275	amine transmembrane transporter activity	molecular_function	5	18	0.0415402	F1RM08,M3VK21,K9IVK6,M3VH80,F1RYY8
GO:0046332	SMAD binding	molecular_function	5	18	0.0415402	I3L897,Q8WNW4,F1SID1,I3LCN6,A0A0B8RS61
GO:0046906	tetrapyrrole binding	molecular_function	6	24	0.04279	A9LM01,F1SR85,F1SLQ6,F1RRY6,A0A0H4IRA9,P62895
GO:0019902	phosphatase binding	molecular_function	12	64	0.0461102	G9BFT9,F1RN68,B6EAV5,F1SMF6,Q8WNW4,B8XH67,B6E241,M3TYK5,Q3ZD69,Q8WNW3,E7CR03,Q29092
GO:0050660	FAD binding	molecular_function	8	37	0.04619	P41367,A0A0B8RT86,F1RW89,F1RV70,A0A0B8RTA8,Q6UAQ9,F1SAF0,P04175
GO:0051536	iron-sulfur cluster binding	molecular_function	8	37	0.04619	F1RNZ1,A0A0B8RZN7,F1SRC5,F1RW89,F1RH32,I3LDC1,Q0Z8U2,A0A0B8RTY4
GO:0051540	metal cluster binding	molecular_function	8	37	0.04619	F1RNZ1,A0A0B8RZN7,F1SRC5,F1RW89,F1RH32,I3LDC1,Q0Z8U2,A0A0B8RTY4
GO:0003756	protein disulfide isomerase activity	molecular_function	4	13	0.047429	F1SAD9,E1CAJ5,B6CVD6,G9F6X8
GO:0016864	intramolecular oxidoreductase activity, transposing S-S bonds	molecular_function	4	13	0.047429	F1SAD9,E1CAJ5,B6CVD6,G9F6X8
GO:0050681	androgen receptor binding	molecular_function	4	13	0.047429	P28491,F1RFQ7,A0A0A7HF29,Q8WNW4
GO:0005537	mannose binding	molecular_function	3	8	0.0496972	F1SMS8,H6WKX8,B0LY42
GO:0008034	lipoprotein binding	molecular_function	3	8	0.0496972	A0A0B8RVH1,E7CXS1,F1SS26
GO:0016832	aldehyde-lyase activity	molecular_function	3	8	0.0496972	F1SUB2,F1SL74,F1RJ25
GO:0035255	ionotropic glutamate receptor binding	molecular_function	3	8	0.0496972	F1S441,I3LFS8,Q8WNW4
GO:0043023	ribosomal large subunit binding	molecular_function	3	8	0.0496972	I3L5X7,I3LUP6,I3L8I5
GO:0050750	low-density lipoprotein receptor binding	molecular_function	3	8	0.0496972	B6EAV5,F1S8M9,Q29092
GO:0019903	protein phosphatase binding	molecular_function	10	51	0.0503757	G9BFT9,F1RN68,F1SMF6,Q8WNW4,B6E241,M3TYK5,Q3ZD69,Q8WNW3,E7CR03,Q29092
GO:0051427	hormone receptor binding	molecular_function	10	51	0.0503757	I3L897,I3L813,A0A0A7HF29,K7GRL4,Q8WNW4,I3LQN4,A0A0B8S0C5,F1RFQ7,P28491,E7CR03
GO:0001883	purine nucleoside binding	molecular_function	84	643	0.0504006	F1RIU3,A0A0B8RSC2,D0G0C9,F1RRN0,M3TYK5,Q684M6,F1RTA1,M3TYJ4,A8U4R4,I3LVG4,F1RSZ3,F1RV70,A0A0B8RVQ8,F1SD97,F1RST0,F1RFQ7,F1RS36,P04175,F1RIP4,F2Z5I5,I3LSI3,F1S8L9,F1RPB0,F1SQN1,F1SS19,F1SUF2,P11607,F1SR01,F1SPF3,F1SB63,F1RP57,F1RQI7,A7YX22,A0A0B8RTA8,B9TSQ2,A0A0B8RVL7,F1SR72,F1RQU2,F1SAF0,A0A0B8S099,Q1W674,Q29092,I3L635,P80021,F1S8T1,I3LJL2,F4ZS18,D0G0C6,F1RP17,F1S9Q3,O19069,I3LCA2,F1SR85,C4MXZ1,F…
GO:0016620	oxidoreductase activity, acting on the aldehyde or oxo group of donors, NAD or NADP as acceptor	molecular_function	6	25	0.0512336	F1SSH8,F1SGH5,F1SGT3,F1SAF0,F1SMB2,I3LCI2
GO:0003746	translation elongation factor activity	molecular_function	5	19	0.0514177	F1SHD6,I3LKJ6,F1RSG8,F1RPW9,I3LII3
GO:0030554	adenyl nucleotide binding	molecular_function	79	602	0.0523177	F1RIU3,D0G0C9,F1RRN0,M3TYK5,Q684M6,F1RTA1,M3TYJ4,A8U4R4,I3LVG4,F1RSZ3,F1RV70,A0A0B8RVQ8,F1SD97,F1RST0,F1RS36,P04175,F1RIP4,F2Z5I5,I3LSI3,F1S8L9,F1RPB0,F1SQN1,F1SUF2,F1SS19,P11607,F1SR01,F1SPF3,F1SB63,F1RP57,F1RQI7,A7YX22,A0A0B8RTA8,B9TSQ2,A0A0B8RVL7,F1RQU2,F1SR72,F1SAF0,A0A0B8S099,Q1W674,Q29092,I3L635,P80021,F1S8T1,I3LJL2,F4ZS18,D0G0C6,F1RP17,F1S9Q3,I3LCA2,F1SR85,C4MXZ1,F1RP05,F1RW89,F1S6Q1,F1RIT…
GO:0004857	enzyme inhibitor activity	molecular_function	15	87	0.0535648	F2Z4Z1,F1SLC4,K9J6M1,F1S073,F1SM21,F1SUM3,K7GKY0,F1S418,F1RMA3,F1S6E8,F1RV23,I3LK71,I3LUP6,F1SAA9,F1RS36
GO:0003735	structural constituent of ribosome	molecular_function	23	147	0.0539316	M3VH80,F2Z565,A0A0B8RSA9,F1RYY8,F2Z522,C8C420,F1RWJ0,F1RZH4,B2MUB6,F1RQ91,F1S935,Q6QRN9,Q0Z8U2,F1RZQ6,A1XQU3,Q29214,F1RMQ4,M3VK21,F1RFX9,Q2YGT9,F6Q5P0,F1RZ28,P62831
GO:0008289	lipid binding	molecular_function	34	233	0.0542439	,I3LS12,F1S9Q3,I3LP02,F1SU97,F1SLC4,F1SUB2,H6WKX8,A0A0D6A5J1,Q2EN81,A0A0B8RVQ8,F1SS26,F1S596,F1SC80,P00506,A9LM01,F1S663,A0A0B8S073,F1SBJ7,F1S073,A9X3T3,P62895,P41367,K9J6M1,F1SM21,F1SL74,K9IWG6,F1SDN2,A0A0B8RTA8,F1SAB6,Q6UAQ9,F1SC82,K7GMM3,F1SLQ6
GO:0003954	NADH dehydrogenase activity	molecular_function	7	32	0.0571505	F1SL07,F1SIF2,F1RWL7,F1SAB6,F1STY1,F1S6Q1,I3LRR4
GO:0008137	NADH dehydrogenase (ubiquinone) activity	molecular_function	7	32	0.0571505	F1SL07,F1SIF2,F1RWL7,F1SAB6,F1STY1,F1S6Q1,I3LRR4
GO:0050136	NADH dehydrogenase (quinone) activity	molecular_function	7	32	0.0571505	F1SL07,F1SIF2,F1RWL7,F1SAB6,F1STY1,F1S6Q1,I3LRR4
GO:0004866	endopeptidase inhibitor activity	molecular_function	6	26	0.060625	K7GKY0,F1S418,F1S6E8,F1SAA9,F1RS36,F1SUM3
GO:0030414	peptidase inhibitor activity	molecular_function	6	26	0.060625	K7GKY0,F1S418,F1S6E8,F1SAA9,F1RS36,F1SUM3
GO:0016862	intramolecular oxidoreductase activity, interconverting keto- and enol-groups	molecular_function	4	14	0.0607705	F1SAD9,E1CAJ5,B6CVD6,G9F6X8
GO:0016877	ligase activity, forming carbon-sulfur bonds	molecular_function	4	14	0.0607705	F1SR72,F1RSZ3,O19069,F1RPB0
GO:0016616	oxidoreductase activity, acting on the CH-OH group of donors, NAD or NADP as acceptor	molecular_function	12	67	0.0622254	F1RKU0,F1RP57,Q1G1L0,I3LP41,F1SDN2,F1RPN9,D0G6Y0,P33198,M3TYQ8,I3L955,A5GFY8,P00336
GO:0043021	ribonucleoprotein binding	molecular_function	12	67	0.0622254	I3L5X7,F1S8L9,F4ZS18,I3LQS0,F1S754,F1RSM4,I3LII3,I3LC09,I3LK71,I3LUP6,I3L8I5,F1RS36
GO:0004340	glucokinase activity	molecular_function	2	4	0.0633544	F1SUF2,Q1W674
GO:0004396	hexokinase activity	molecular_function	2	4	0.0633544	F1SUF2,Q1W674
GO:0005520	insulin-like growth factor binding	molecular_function	2	4	0.0633544	H6WKX8,E3W6T5
GO:0008865	fructokinase activity	molecular_function	2	4	0.0633544	F1SUF2,Q1W674
GO:0016744	transferase activity, transferring aldehyde or ketonic groups	molecular_function	2	4	0.0633544	F1RYY6,A8U4R4
GO:0019158	mannokinase activity	molecular_function	2	4	0.0633544	F1SUF2,Q1W674
GO:0030984	kininogen binding	molecular_function	2	4	0.0633544	B2CNZ7,A0A0D5BWD2
GO:0032183	SUMO binding	molecular_function	2	4	0.0633544	F1SID1,Q0Z8U2
GO:0032554	purine deoxyribonucleotide binding	molecular_function	2	4	0.0633544	F1RQU2,A0A023VTS2
GO:0048030	disaccharide binding	molecular_function	2	4	0.0633544	F1SKM9,A3EX84
GO:0048039	ubiquinone binding	molecular_function	2	4	0.0633544	F1RW89,I3LDC1
GO:0050431	transforming growth factor beta binding	molecular_function	2	4	0.0633544	K7GKY0,F1SS26
GO:0070815	peptidyl-lysine 5-dioxygenase activity	molecular_function	2	4	0.0633544	I3LA84,F1RF77
GO:0035258	steroid hormone receptor binding	molecular_function	7	33	0.065921	I3LQN4,P28491,F1RFQ7,I3L813,A0A0A7HF29,Q8WNW4,E7CR03
GO:0008242	omega peptidase activity	molecular_function	3	9	0.0685637	F1RTA3,F1RPW8,F1SAA9
GO:0016799	hydrolase activity, hydrolyzing N-glycosyl compounds	molecular_function	3	9	0.0685637	I3L813,K7GN83,Q0Z8U2
GO:0031683	G-protein beta/gamma-subunit binding	molecular_function	3	9	0.0685637	Q06AS8,I3L6U9,Q06AS6
GO:0051213	dioxygenase activity	molecular_function	3	9	0.0685637	F1SLQ6,A1X898,P04175
GO:0005080	protein kinase C binding	molecular_function	6	27	0.0709709	F2Z4Z1,F1RIT1,F1S596,F1SM21,A0A0D5BWD2,F1S5M9
GO:0016830	carbon-carbon lyase activity	molecular_function	6	27	0.0709709	F1SUB2,F1RL38,F1SL74,C5I4T6,F1RPN9,F1RJ25
GO:0005261	cation channel activity	molecular_function	5	21	0.0749291	O02670,F1RIT1,F1SU78,F1S073,F1SGY1
GO:0017056	structural constituent of nuclear pore	molecular_function	4	15	0.0758762	I3LBE6,F1RVX6,F1SPG4,F1SN95
GO:0051287	NAD or NADH binding	molecular_function	9	48	0.0780626	F1SEN2,P33198,F1RKU0,F1SAF0,Q1G1L0,A5GFY8,F1SDN2,P00336,F1RPN9
GO:0048306	calcium-dependent protein binding	molecular_function	6	28	0.0822682	F1SLC4,F1SA50,K7GLV7,A0A0A7HF29,F1S073,E7CXS1
GO:0016651	oxidoreductase activity, acting on NADH or NADPH	molecular_function	10	56	0.0855765	F1RWL7,F1STY1,F1S6Q1,I3LRR4,F1SAB6,F1SIF2,F1SL07,F1S418,F1SAF0,P04175
GO:0005504	fatty acid binding	molecular_function	8	42	0.0869651	P41367,F1SM21,A0A0B8RTA8,F1SDN2,F1SAB6,Q6UAQ9,I3LP02,A9X3T3
GO:0019843	rRNA binding	molecular_function	8	42	0.0869651	K9IVG8,I3LII3,F1RQ91,F2Z522,Q0Z8U2,I3LRH2,P62831,F6Q5P0
GO:0051539	4 iron, 4 sulfur cluster binding	molecular_function	5	22	0.0885344	F1SRC5,F1RW89,F1RH32,I3LDC1,A0A0B8RTY4
GO:0004867	serine-type endopeptidase inhibitor activity	molecular_function	3	10	0.0901402	K7GKY0,F1S6E8,F1SUM3
GO:0005154	epidermal growth factor receptor binding	molecular_function	3	10	0.0901402	A0A0E3M2Q4,I3LS12,B6E241
GO:0015645	fatty-acid ligase activity	molecular_function	3	10	0.0901402	F1SR72,F1RSZ3,F1RPB0
GO:0016769	transferase activity, transferring nitrogenous groups	molecular_function	3	10	0.0901402	P50441,F1SBJ7,P00506
GO:0042805	actinin binding	molecular_function	3	10	0.0901402	Q29243,F1RVE7,I3LQS0
GO:0004364	glutathione transferase activity	molecular_function	4	16	0.0926733	Q29057,M3V836,F1RPW9,A0A0B8RZN4
GO:0015293	symporter activity	molecular_function	4	16	0.0926733	F1RM08,F1RUN7,F1RYY8,C8C420
GO:0070717	poly-purine tract binding	molecular_function	4	16	0.0926733	F1RX64,F1S8L9,F4ZS18,I3LS00
GO:0043492	ATPase activity, coupled to movement of substances	molecular_function	9	50	0.0959489	F1SR85,P80021,F1RP57,M3TYK5,I7HD36,F1RTA1,I3L955,A0A0B8RZS8,F1RQ73
GO:0001965	G-protein alpha-subunit binding	molecular_function	2	5	0.0979611	H6WKX8,F1RIP6
GO:0004859	phospholipase inhibitor activity	molecular_function	2	5	0.0979611	F1SLC4,F1S073
GO:0016615	malate dehydrogenase activity	molecular_function	2	5	0.0979611	I3LP41,F1RPN9
GO:0016722	oxidoreductase activity, oxidizing metal ions	molecular_function	2	5	0.0979611	F1RW89,P04175
GO:0016812	hydrolase activity, acting on carbon-nitrogen (but not peptide) bonds, in cyclic amides	molecular_function	2	5	0.0979611	F1SSS0,G9F6X9
GO:0030620	U2 snRNA binding	molecular_function	2	5	0.0979611	F1RWS8,F1RHH8
GO:0030621	U4 snRNA binding	molecular_function	2	5	0.0979611	I3LDL8,B9TSQ2
GO:0031690	adrenergic receptor binding	molecular_function	2	5	0.0979611	A0A0D5BWD2,B8XH67
GO:0032552	deoxyribonucleotide binding	molecular_function	2	5	0.0979611	F1RQU2,A0A023VTS2
GO:0043208	glycosphingolipid binding	molecular_function	2	5	0.0979611	F1S663,A0A0B8RVQ8
GO:0043394	proteoglycan binding	molecular_function	2	5	0.0979611	B2CNZ7,F1SS26
GO:0046625	sphingolipid binding	molecular_function	2	5	0.0979611	F1S663,A0A0B8RVQ8
GO:0051393	alpha-actinin binding	molecular_function	2	5	0.0979611	Q29243,F1RVE7
GO:0070181	SSU rRNA binding	molecular_function	2	5	0.0979611	Q0Z8U2,F6Q5P0
GO:0008134	transcription factor binding	molecular_function	31	222	0.101424	I3L897,F1RX64,A0A0B8RSY9,P61288,F1S8T1,I3L813,A0A0A7HF29,F4ZS18,K7GRL4,Q8WNW4,F1SID1,Q32YV9,F1RPN9,K7GQK6,A0A0B8S0C5,F2Z5N0,F1S9Q3,Q8WNW3,I3LUP6,A0A0D5BWD2,Q0Z8U2,F1SM00,A0A0B8RTV6,F1SLC4,F1S2Y5,I3LQS0,I3LCN6,F1S8P9,F1RFQ7,A0A0B8RTE0,F1RGP1
GO:0003723	RNA binding	molecular_function	47	354	0.102749	I3L635,A0A0B8RSA9,F1S8T1,F4ZS18,F1S0R7,A5A8V8,A0A023VTS2,Q0Z8U2,D7RK08,I3LDL8,F1SST1,F1SD97,I3LB64,F1S596,I3LC09,I3LK71,P62831,M3V815,F1RX64,F1S1V1,F1S8L9,F2Z522,F1SJ69,A0A0B8RTY4,F1RWS8,F2Z5N0,F1RQ91,E7EI18,A0A0D5BWD2,I3LRH2,F1RTN3,M3UZ37,Q8MIZ3,F1S419,I3LQS0,F1RHH8,B9TSQ2,F2Z5B4,F1RQU2,A6M928,K9IVG8,P28491,I3LII3,A0A0B8RZH0,I3LS00,Q29092,F6Q5P0
GO:0008081	phosphoric diester hydrolase activity	molecular_function	5	23	0.103328	E1CAJ5,F1S596,I3L6U9,F1RSY4,Q58D68
GO:0016765	transferase activity, transferring alkyl or aryl (other than methyl) groups	molecular_function	6	30	0.10766	Q29057,F1SSG5,M3V836,F1RPW9,D0G6X4,A0A0B8RZN4
GO:0016903	oxidoreductase activity, acting on the aldehyde or oxo group of donors	molecular_function	6	30	0.10766	F1SSH8,F1SGH5,F1SGT3,F1SAF0,F1SMB2,I3LCI2
GO:0016705	oxidoreductase activity, acting on paired donors, with incorporation or reduction of molecular oxygen	molecular_function	8	44	0.107743	G9F6X8,A1X898,F1RKS7,I3LA84,F1RF77,F1SLQ6,A0A0H4IRA9,P04175
GO:0042802	identical protein binding	molecular_function	61	473	0.107825	F1SK95,A0A0B8RSY9,,D0G0C9,I3L635,A0A0B8RSA9,A0A0B8RVT9,I3LS12,D0G0C6,Q32YV9,F1RPN9,K7GQK6,F1SBF8,A0A0B8S0C5,I3LP02,Q8WNW3,M3TYJ4,E7CR03,A8U4R4,F1SGY1,P00336,I3LVG4,F1SLC4,H6WKX8,C4MXZ1,F1SB60,A0A0D6A5J1,F1SS26,D7RK08,F1S418,F1S8P9,I3LK71,P00506,A0A0B8RZS8,F1RIP4,Q007T2,F1SKM9,I3L813,F1SIP0,F1SID1,B6E241,F1SEN2,F1S6E8,I3LUP6,I3LRH2,P41367,G9BFT9,F1SU78,F1S2Y5,F2Z5B6,F1SL74,F1RU33,F1SM21,F1S710,A5G…
GO:0016655	oxidoreductase activity, acting on NADH or NADPH, quinone or similar compound as acceptor	molecular_function	7	37	0.10865	F1SL07,F1SIF2,F1RWL7,F1SAB6,F1STY1,F1S6Q1,I3LRR4
GO:0016835	carbon-oxygen lyase activity	molecular_function	7	37	0.10865	F1SRE0,A0A0B8RSY9,F1SS19,F1SRC5,F1SDN2,Q0Z8U2,A0A0B8RTY4
GO:0032555	purine ribonucleotide binding	molecular_function	87	696	0.111057	F1RIU3,A0A0B8RSC2,D0G0C9,I3LJ02,F1RRN0,M3TYK5,Q684M6,F1RQZ9,F1RTA1,M3TYJ4,A8U4R4,F1RSZ3,C5I4T6,A0A0B8RVQ8,F1SD97,F1RST0,F1RFQ7,F1RS36,F1RIP4,F2Z5I5,I3LSI3,F1S8L9,F1SIP0,F1RPB0,F1SQN1,F1SS19,F1SUF2,P11607,F1SR01,F1SPF3,F1SB63,F1RP57,F1RQI7,A7YX22,F1SPN1,B9TSQ2,A0A0B8RVL7,F1SR72,F1RQU2,A0A0B8S099,Q1W674,Q29092,Q06AS6,I3LKJ6,I3L635,P80021,F1S8T1,I3LJL2,F4ZS18,D0G0C6,F1RP17,F1S9Q3,O19069,I3LCA2,F1SR8…
GO:0032553	ribonucleotide binding	molecular_function	87	697	0.113925	F1RIU3,A0A0B8RSC2,D0G0C9,I3LJ02,F1RRN0,M3TYK5,Q684M6,F1RQZ9,F1RTA1,M3TYJ4,A8U4R4,F1RSZ3,C5I4T6,A0A0B8RVQ8,F1SD97,F1RST0,F1RFQ7,F1RS36,F1RIP4,F2Z5I5,I3LSI3,F1S8L9,F1SIP0,F1RPB0,F1SQN1,F1SS19,F1SUF2,P11607,F1SR01,F1SPF3,F1SB63,F1RP57,F1RQI7,A7YX22,F1SPN1,B9TSQ2,A0A0B8RVL7,F1SR72,F1RQU2,A0A0B8S099,Q1W674,Q29092,Q06AS6,I3LKJ6,I3L635,P80021,F1S8T1,I3LJL2,F4ZS18,D0G0C6,F1RP17,F1S9Q3,O19069,I3LCA2,F1SR8…
GO:0004448	isocitrate dehydrogenase activity	molecular_function	3	11	0.11413	P33198,F1RKU0,Q1G1L0
GO:0031418	L-ascorbic acid binding	molecular_function	3	11	0.11413	I3LA84,F1RF77,A1X898
GO:0000062	acyl-CoA binding	molecular_function	6	31	0.121704	P41367,Q6UAQ9,I3LP02,A0A0B8RTA8,F1SDN2,A9X3T3
GO:0003729	mRNA binding	molecular_function	17	114	0.12428	M3V815,F1RX64,A0A0B8RSA9,F1S1V1,F4ZS18,A0A0B8RTY4,A0A0D5BWD2,Q0Z8U2,M3UZ37,I3LQS0,F2Z5B4,A6M928,P28491,I3LK71,A0A0B8RZH0,I3LS00,F6Q5P0
GO:0005515	protein binding	molecular_function	371	3258	0.129594	F1RIU3,A0A0B8RSC2,I3L5I1,I3LJ02,K7GRL4,F1RPN9,F1SB42,M3TYK5,F1SGT3,M3TYJ4,F1RH32,F1SU97,P00336,Q29243,I3LQ84,F1SQ44,A0A0B8RVQ8,F1S0J8,F1RST0,K7GNC6,F1RFQ7,I3LAE9,F1RZ28,F1RX64,F2Z5I5,A0A0B8RTB9,F1SPG4,A1X898,F1SI24,F2Z5N0,F1SUF2,E7EI18,F1SQK1,F1SB63,I3LP41,F1SDN2,F1RM44,F1S6R5,F1RQU2,I3LSG1,A0A0B8RTE8,K7GMM3,F6Q5P0,I3LKJ6,F1SIH5,F1RN68,P80021,F4ZS18,Q32YV9,D0G0C6,A5A8V8,F1RP17,F1SGG2,F1S9Q3,P0805…
GO:0004620	phospholipase activity	molecular_function	4	18	0.130927	E1CAJ5,F1S596,F1RSY4,A0A0B8RTH9
GO:0051018	protein kinase A binding	molecular_function	4	18	0.130927	F1RV23,A0A0B8S099,F1SB42,Q0Z8U2
GO:0051059	NF-kappaB binding	molecular_function	4	18	0.130927	F1SLC4,F2Z5N0,I3LUP6,Q0Z8U2
GO:0046873	metal ion transmembrane transporter activity	molecular_function	7	39	0.134456	O02670,F1RIT1,F1SU78,F1S073,F1SGY1,D7RK08,M3TYK5
GO:0004467	long-chain-fatty-acid-CoA ligase activity	molecular_function	2	6	0.136433	F1SR72,F1RSZ3
GO:0005126	hematopoietin/interferon-class (D200-domain) cytokine receptor binding	molecular_function	2	6	0.136433	I3LC09,A0A0B8RVQ8
GO:0008121	ubiquinol-cytochrome-c reductase activity	molecular_function	2	6	0.136433	F1S3W0,F1RNZ1
GO:0016679	oxidoreductase activity, acting on diphenols and related substances as donors	molecular_function	2	6	0.136433	F1S3W0,F1RNZ1
GO:0016681	oxidoreductase activity, acting on diphenols and related substances as donors, cytochrome as acceptor	molecular_function	2	6	0.136433	F1S3W0,F1RNZ1
GO:0019104	DNA N-glycosylase activity	molecular_function	2	6	0.136433	I3L813,Q0Z8U2
GO:0030506	ankyrin binding	molecular_function	2	6	0.136433	I7HD36,K9IWG6
GO:0034236	protein kinase A catalytic subunit binding	molecular_function	2	6	0.136433	F1RV23,F1SB42
GO:0034843	2-oxoglutaryl-CoA thioesterase activity	molecular_function	2	6	0.136433	K7GPJ4,A0A0B8RTH9
GO:0034869	2,4,4-trimethyl-3-oxopentanoyl-CoA thioesterase activity	molecular_function	2	6	0.136433	K7GPJ4,A0A0B8RTH9
GO:0034946	3-isopropylbut-3-enoyl-CoA thioesterase activity	molecular_function	2	6	0.136433	K7GPJ4,A0A0B8RTH9
GO:0043024	ribosomal small subunit binding	molecular_function	2	6	0.136433	I3LUP6,F4ZS18
GO:0015399	primary active transmembrane transporter activity	molecular_function	9	54	0.138218	I7HD36,F1SR85,F1RTA1,P80021,F1RP57,I3L955,A0A0B8RZS8,D7RK08,M3TYK5
GO:0015405	P-P-bond-hydrolysis-driven transmembrane transporter activity	molecular_function	9	54	0.138218	I7HD36,F1SR85,F1RTA1,P80021,F1RP57,I3L955,A0A0B8RZS8,D7RK08,M3TYK5
GO:0000146	microfilament motor activity	molecular_function	3	12	0.140209	I3LIE3,F1SSA6,F1RQI7
GO:0005201	extracellular matrix structural constituent	molecular_function	3	12	0.140209	F1S663,A0A0B8RTQ8,F1SS24
GO:0005527	macrolide binding	molecular_function	3	12	0.140209	C4MXZ1,F1S0M9,F1SPN1
GO:0005528	FK506 binding	molecular_function	3	12	0.140209	C4MXZ1,F1S0M9,F1SPN1
GO:0008143	poly(A) RNA binding	molecular_function	3	12	0.140209	F1RX64,F4ZS18,I3LS00
GO:0008307	structural constituent of muscle	molecular_function	3	12	0.140209	Q29243,F2Z5B6,F1S0J8
GO:0035254	glutamate receptor binding	molecular_function	3	12	0.140209	F1S441,I3LFS8,Q8WNW4
GO:0032559	adenyl ribonucleotide binding	molecular_function	70	559	0.140314	F1RIU3,D0G0C9,F1RRN0,M3TYK5,Q684M6,F1RTA1,M3TYJ4,A8U4R4,F1RSZ3,A0A0B8RVQ8,F1SD97,F1RST0,F1RS36,F1RIP4,F2Z5I5,I3LSI3,F1S8L9,F1RPB0,F1SQN1,F1SUF2,F1SS19,P11607,F1SR01,F1SPF3,F1SB63,F1RP57,F1RQI7,A7YX22,B9TSQ2,A0A0B8RVL7,F1RQU2,F1SR72,A0A0B8S099,Q1W674,Q29092,P80021,F1S8T1,I3LJL2,I3L635,F4ZS18,D0G0C6,F1RP17,F1S9Q3,I3LCA2,F1SR85,C4MXZ1,F1RP05,F1S6Q1,A0A0B8RZM2,F1RIT1,F1SSS0,A0A0B8RZS8,K9IWD4,F1SMZ6,F…
GO:0005496	steroid binding	molecular_function	8	47	0.143531	A9LM01,F1SUB2,I3LP02,F1SBJ7,Q2EN81,F1SL74,F1SM21,P00506
GO:0016831	carboxy-lyase activity	molecular_function	4	19	0.15213	F1SUB2,F1RL38,C5I4T6,F1RPN9
GO:0030331	estrogen receptor binding	molecular_function	4	19	0.15213	I3LQN4,I3L813,A0A0A7HF29,Q8WNW4
GO:0005524	ATP binding	molecular_function	69	554	0.153905	F1RIU3,D0G0C9,F1RRN0,M3TYK5,Q684M6,F1RTA1,M3TYJ4,A8U4R4,F1RSZ3,A0A0B8RVQ8,F1SD97,F1RST0,F1RS36,F1RIP4,F2Z5I5,I3LSI3,F1S8L9,F1RPB0,F1SQN1,F1SUF2,F1SS19,P11607,F1SR01,F1SPF3,F1SB63,F1RP57,F1RQI7,A7YX22,B9TSQ2,A0A0B8RVL7,F1RQU2,F1SR72,A0A0B8S099,Q1W674,Q29092,P80021,F1S8T1,I3LJL2,I3L635,F4ZS18,D0G0C6,F1RP17,F1S9Q3,I3LCA2,F1SR85,C4MXZ1,F1RP05,F1S6Q1,A0A0B8RZM2,F1RIT1,F1SSS0,A0A0B8RZS8,K9IWD4,F1SMZ6,F…
GO:0042626	ATPase activity, coupled to transmembrane movement of substances	molecular_function	8	48	0.156624	I7HD36,F1SR85,F1RTA1,P80021,F1RP57,I3L955,A0A0B8RZS8,M3TYK5
GO:0016614	oxidoreductase activity, acting on CH-OH group of donors	molecular_function	12	79	0.160672	F1RKU0,F1RP57,Q1G1L0,I3LP41,F1SDN2,F1RPN9,D0G6Y0,P33198,M3TYQ8,I3L955,A5GFY8,P00336
GO:0043565	sequence-specific DNA binding	molecular_function	9	56	0.162433	F1SRE0,F1SPF3,M3UZ37,F1SDI3,Q8WNW4,I3LCN6,F1SS19,F1RGP1,I3LRH2
GO:0003714	transcription corepressor activity	molecular_function	7	41	0.162985	A0A0B8RTV6,I3L897,A0A0B8RSY9,A0A0B8RTE0,F1RGP1,A0A0D5BWD2,F1RPN9
GO:0016564	transcription repressor activity	molecular_function	7	41	0.162985	A0A0B8RTV6,I3L897,A0A0B8RSY9,A0A0B8RTE0,F1RGP1,A0A0D5BWD2,F1RPN9
GO:0016798	hydrolase activity, acting on glycosyl bonds	molecular_function	7	41	0.162985	I3LNH3,F1S557,I3L813,K7GND9,K7GN83,Q0Z8U2,K7GQK6
GO:0008022	protein C-terminus binding	molecular_function	14	95	0.163362	F1SRE0,F1S2Y5,B6EAV5,Q8WNW4,F1RPN9,I3L9I6,I3LQN4,F1S418,A0A0B8RZA3,Q684M6,F1SS19,P11607,I3LS00,I3LRH2
GO:0005488	binding	molecular_function	417	3705	0.16955	F1RIU3,A0A0B8RSC2,M3VH80,I3L5I1,I3LJ02,K7GRL4,F1RPN9,F1SB42,M3TYK5,F1RTA1,F1SGT3,M3TYJ4,F1RH32,F1SU97,P00336,Q29243,I3LQ84,F1RSZ3,F1RKU0,F1SQ44,A0A0B8RVQ8,F1S0J8,F1RST0,K7GNC6,D0G6X4,F1RFQ7,I3LAE9,F1RZ28,F1RX64,F2Z5I5,F1SDI3,A0A0B8RTB9,F1SPG4,A1X898,F1RPB0,F1SI24,F1SUF2,F2Z5N0,E7EI18,F1SQK1,F1SB63,I3LP41,F1SDN2,F1RM44,F1S6R5,F1SPN1,F1SAB6,F1RQU2,I3LSG1,A0A0B8RTE8,K7GMM3,F6Q5P0,I3LKJ6,F1SIH5,K9IVK…
GO:0016820	hydrolase activity, acting on acid anhydrides, catalyzing transmembrane movement of substances	molecular_function	8	49	0.170262	I7HD36,F1SR85,F1RTA1,P80021,F1RP57,I3L955,A0A0B8RZS8,M3TYK5
GO:0008013	beta-catenin binding	molecular_function	5	27	0.173207	F2Z5I5,F1RGJ2,B6EAV5,P26234,B8XH67
GO:0005254	chloride channel activity	molecular_function	2	7	0.177491	A0A0B8RZN4,F1SGY1
GO:0010485	H4 histone acetyltransferase activity	molecular_function	2	7	0.177491	F1S034,F1S084
GO:0015103	inorganic anion transmembrane transporter activity	molecular_function	2	7	0.177491	F1RUN7,C8C420
GO:0015175	neutral amino acid transmembrane transporter activity	molecular_function	2	7	0.177491	F1RM08,K9IVK6
GO:0031435	mitogen-activated protein kinase kinase kinase binding	molecular_function	2	7	0.177491	Q684M6,Q007T2
GO:0055102	lipase inhibitor activity	molecular_function	2	7	0.177491	F1SLC4,F1S073
GO:0019001	guanyl nucleotide binding	molecular_function	22	162	0.182798	I3LKJ6,A0A0B8RSC2,I3L6U9,F1S8T1,I3LJ02,F1SIP0,F1SEN2,F1RQZ9,A0A023VTS2,F1SH25,O19069,Q06AS8,C4MXZ1,C5I4T6,F1SPN1,F1S754,F1RQU2,I3LII3,F1RFQ7,F1RPY1,Q007T2,Q06AS6
GO:0016853	isomerase activity	molecular_function	15	105	0.182863	P41367,F1SAD9,F1S8Y5,C4MXZ1,G9F6X8,D0G7F6,F1RL38,A0A0B8RT23,F1S0M9,F1RRY6,F1SPN1,E1CAJ5,B6CVD6,P08059,A9X3T3
GO:0008144	drug binding	molecular_function	8	50	0.184417	F1S8H8,M3V836,C4MXZ1,Q2EN81,F1SM21,F1S0M9,F1SPN1,F1RQU2
GO:0008092	cytoskeletal protein binding	molecular_function	41	322	0.188159	F1SAR6,F1SB42,G9F6X9,F1RH41,A0A0B8S0C5,F1RGJ2,Q0Z8U2,Q29243,Q6DUB7,F1RVE7,A0A0B8RVQ8,F1RJ25,F1SSN5,F1RIT1,F1RST0,F1S8P9,F2Z4Z1,I3LI44,F1S073,K9J6K2,K9IWI4,I7HD36,I3LIE3,F1SSA6,F1S1B7,K9J6M1,F1RTN3,F2Z5B6,I3LRK1,A7YX22,F1RQI7,K9IWG6,I3LQS0,A5GFS8,I3L7S4,K9J4S7,F1RR78,I3LII3,K7GLV7,P26234,F1S5M9
GO:0003730	mRNA 3'-UTR binding	molecular_function	5	28	0.192977	M3V815,M3UZ37,I3LK71,A0A0B8RZH0,I3LQS0
GO:0003677	DNA binding	molecular_function	45	357	0.193522	A0A0B8RSY9,A0A0B8RSA9,F1S8T1,I3LAB2,A0A0B8RVM5,F4ZS18,F1RSG8,F1SRQ7,K7GNJ7,A0A0B8S0C5,F1SLR5,F1RH32,M3TYJ4,E7CR03,Q0Z8U2,F1SB60,C4MXZ1,A0A0B8RT23,I3LCN6,F1RIE2,I3LK71,F1RIP4,F1SDI3,I3L813,F1SID1,Q8WNW4,F1RRY6,F1SJ69,F1SS19,F1S6E8,F1RSE7,F1SM00,F1SR01,I3LRH2,F1SRE0,F1S1B7,F1SPF3,M3UZ37,F1RU33,F1RIP6,F1S9A4,I3LSG1,P28491,Q2YGT9,F1RGP1
GO:0003697	single-stranded DNA binding	molecular_function	7	43	0.193968	F1SRQ7,F1SPF3,M3UZ37,M3TYJ4,F1RSE7,I3LRH2,I3LCN6
GO:0001618	viral receptor activity	molecular_function	4	21	0.197959	Q29243,B2ZI35,F1RVE7,D7RK08
GO:0030170	pyridoxal phosphate binding	molecular_function	4	21	0.197959	F1SUB2,F1SBJ7,F1SL74,P00506
GO:0070279	vitamin B6 binding	molecular_function	4	21	0.197959	F1SUB2,F1SBJ7,F1SL74,P00506
GO:0005200	structural constituent of cytoskeleton	molecular_function	8	51	0.199059	F1RTN3,F2Z5B6,K9IWG6,F1S0J8,A5A759,K9IWI4,F1RR78,F1S5M9
GO:0042803	protein homodimerization activity	molecular_function	35	274	0.20565	F1SK95,A0A0B8RSY9,,I3L635,A0A0B8RSA9,A0A0B8RVT9,I3LS12,D0G0C6,F1RPN9,A0A0B8S0C5,I3LP02,Q8WNW3,A8U4R4,F1SGY1,I3LVG4,C4MXZ1,A0A0D6A5J1,D7RK08,F1S8P9,P00506,A0A0B8RZS8,F1RIP4,F1SKM9,F1SID1,I3LUP6,G9BFT9,F1S2Y5,F2Z5B6,F1SM21,F1RU33,F1S710,A5GFS8,F1RF77,K7GMM3,K7GLV7
GO:0002020	protease binding	molecular_function	5	29	0.213492	K9IVL7,F1RVE7,F1S073,F1SS24,I3LFS8
GO:0008324	cation transmembrane transporter activity	molecular_function	14	100	0.214716	F1RNZ1,F1SU78,P80021,F1RUN7,Q2EN81,F1S073,F1SAK6,D7RK08,M3TYK5,O02670,F1S3W0,F1RIT1,F1SGY1,Q6QRN9
GO:0003887	DNA-directed DNA polymerase activity	molecular_function	2	8	0.220088	F1RH32,F1RGP1
GO:0016290	palmitoyl-CoA hydrolase activity	molecular_function	2	8	0.220088	K7GPJ4,F1S3I9
GO:0016291	acyl-CoA thioesterase activity	molecular_function	2	8	0.220088	K7GPJ4,F1S3I9
GO:0016668	oxidoreductase activity, acting on sulfur group of donors, NAD or NADP as acceptor	molecular_function	2	8	0.220088	F1S418,F1SAF0
GO:0042809	vitamin D receptor binding	molecular_function	2	8	0.220088	I3L897,K7GRL4
GO:0042974	retinoic acid receptor binding	molecular_function	2	8	0.220088	I3L897,A0A0B8S0C5
GO:0043027	caspase inhibitor activity	molecular_function	2	8	0.220088	F1S418,F1RS36
GO:0043274	phospholipase binding	molecular_function	2	8	0.220088	F1RKM0,I3LAE9
GO:0051861	glycolipid binding	molecular_function	2	8	0.220088	F1S663,A0A0B8RVQ8
GO:0016298	lipase activity	molecular_function	4	22	0.222275	E1CAJ5,F1S596,F1RSY4,A0A0B8RTH9
GO:0031492	nucleosomal DNA binding	molecular_function	4	22	0.222275	F1SLR5,F1SDI3,I3LK71,F1SM00
GO:0001786	phosphatidylserine binding	molecular_function	3	15	0.227654	F1S9Q3,F1S073,F1SS26
GO:0019199	transmembrane receptor protein kinase activity	molecular_function	3	15	0.227654	H6WKX8,K7GQK6,F1RRN0
GO:0051537	2 iron, 2 sulfur cluster binding	molecular_function	3	15	0.227654	F1RNZ1,A0A0B8RZN7,I3LDC1
GO:0003924	GTPase activity	molecular_function	16	118	0.231957	Q06AS8,I3LKJ6,A0A0B8RSC2,C4MXZ1,I3L6U9,F4ZS18,I3LJ02,F1SIP0,F1S754,F1RQZ9,I3LII3,F1RFQ7,F1RPY1,F1SH25,Q06AS6,Q007T2
GO:0003676	nucleic acid binding	molecular_function	88	738	0.233136	A0A0B8RSY9,A0A0B8RVM5,K7GNJ7,A0A0B8S0C5,F1SLR5,A0A023VTS2,F1RH32,M3TYJ4,A0A0B8RT23,I3LCN6,F1SD97,F1S596,I3LC09,F1RIP4,P62831,M3V815,F1RX64,F1SDI3,F1S8L9,Q8WNW4,F1SJ69,A0A0B8RTY4,F1RWS8,F2Z5N0,F1SS19,I3L8I5,E7EI18,I3LRH2,F1SR01,F1S1B7,F1SPF3,F1RTN3,F1S419,F1RIP6,F1RHH8,B9TSQ2,F1SJT1,I3LSG1,F1RQU2,P28491,F1RGP1,A0A0B8RZH0,Q29092,F6Q5P0,I3LKJ6,I3L635,F1S8T1,A0A0B8RSA9,I3LAB2,F1S0R7,F4ZS18,A5A8V8,F1S…
GO:0032561	guanyl ribonucleotide binding	molecular_function	21	161	0.245145	I3LKJ6,A0A0B8RSC2,I3L6U9,F1S8T1,I3LJ02,F1SIP0,F1SEN2,F1RQZ9,F1SH25,O19069,Q06AS8,C4MXZ1,C5I4T6,F1SPN1,F1S754,F1RQU2,I3LII3,F1RFQ7,F1RPY1,Q007T2,Q06AS6
GO:0005262	calcium channel activity	molecular_function	3	16	0.258804	F1RIT1,F1SU78,F1S073
GO:0051879	Hsp90 protein binding	molecular_function	3	16	0.258804	Q684M6,F2Z5I5,Q0Z8U2
GO:0004579	dolichyl-diphosphooligosaccharide-protein glycotransferase activity	molecular_function	2	9	0.263381	F1SU12,F1SPG2
GO:0005125	cytokine activity	molecular_function	2	9	0.263381	P08059,D0G7G0
GO:0005536	glucose binding	molecular_function	2	9	0.263381	F1SUF2,Q1W674
GO:0008320	protein transmembrane transporter activity	molecular_function	2	9	0.263381	F1RM44,D7RK08
GO:0008483	transaminase activity	molecular_function	2	9	0.263381	F1SBJ7,P00506
GO:0016405	CoA-ligase activity	molecular_function	2	9	0.263381	O19069,F1RPB0
GO:0043014	alpha-tubulin binding	molecular_function	2	9	0.263381	F1RIT1,F1RST0
GO:0046933	hydrogen ion transporting ATP synthase activity, rotational mechanism	molecular_function	2	9	0.263381	P80021,Q2EN81
GO:0005319	lipid transporter activity	molecular_function	4	24	0.272929	F1SU97,F1SGY1,A0A0B8RZS8,F1RQ73
GO:0016706	oxidoreductase activity, acting on paired donors, with incorporation or reduction of molecular oxygen, 2-oxoglutarate as one donor, and incorporation of one atom each of oxygen into both donors	molecular_function	4	24	0.272929	I3LA84,F1RF77,G9F6X8,A1X898
GO:0004004	ATP-dependent RNA helicase activity	molecular_function	6	40	0.280295	B9TSQ2,A0A0B8RZM2,A6M928,K9IVG8,A0A0A7HF29,F4ZS18
GO:0008186	RNA-dependent ATPase activity	molecular_function	6	40	0.280295	B9TSQ2,A0A0B8RZM2,A6M928,K9IVG8,A0A0A7HF29,F4ZS18
GO:0046982	protein heterodimerization activity	molecular_function	16	123	0.286576	A0A0B8RSY9,I3LS12,G9F6X8,F1SID1,F1RPN9,I3LUP6,O19069,A0A0D6A5J1,F1RVE7,F1SM21,A5GFS8,I3LFS8,F1RR78,F1S8P9,F1SC80,K7GLV7
GO:0004930	G-protein coupled receptor activity	molecular_function	3	17	0.290462	F1RNT9,H6WKX8,I3LKL3
GO:0031593	polyubiquitin binding	molecular_function	3	17	0.290462	F1S557,Q32YV9,F1RHH8
GO:0005525	GTP binding	molecular_function	20	158	0.298187	I3LKJ6,A0A0B8RSC2,I3L6U9,F1S8T1,I3LJ02,F1SIP0,F1SEN2,F1RQZ9,F1SH25,Q06AS8,C4MXZ1,C5I4T6,F1SPN1,F1S754,F1RQU2,I3LII3,F1RFQ7,F1RPY1,Q007T2,Q06AS6
GO:0003724	RNA helicase activity	molecular_function	6	41	0.300405	B9TSQ2,A0A0B8RZM2,A6M928,K9IVG8,A0A0A7HF29,F4ZS18
GO:0016667	oxidoreductase activity, acting on sulfur group of donors	molecular_function	5	33	0.301108	E1CAJ5,F1S418,F1SAF0,Q6PWT7,F1RRY6
GO:0000339	RNA cap binding	molecular_function	2	10	0.306691	A6M928,Q8MIZ3
GO:0004879	ligand-dependent nuclear receptor activity	molecular_function	2	10	0.306691	A9LM01,E7CR03
GO:0008266	poly(U) RNA binding	molecular_function	2	10	0.306691	I3LK71,I3LS00
GO:0016289	CoA hydrolase activity	molecular_function	2	10	0.306691	K7GPJ4,F1S3I9
GO:0016861	intramolecular oxidoreductase activity, interconverting aldoses and ketoses	molecular_function	2	10	0.306691	P08059,D0G7F6
GO:0016863	intramolecular oxidoreductase activity, transposing C=C bonds	molecular_function	2	10	0.306691	F1RL38,A9X3T3
GO:0016878	acid-thiol ligase activity	molecular_function	2	10	0.306691	O19069,F1RPB0
GO:0016884	carbon-nitrogen ligase activity, with glutamine as amido-N-donor	molecular_function	2	10	0.306691	F1SSS0,D0G0C6
GO:0030545	receptor regulator activity	molecular_function	2	10	0.306691	F1S8M9,F1S073
GO:0034237	protein kinase A regulatory subunit binding	molecular_function	2	10	0.306691	A0A0B8S099,F1SB42
GO:0042287	MHC protein binding	molecular_function	2	10	0.306691	E1CAJ5,P80021
GO:0042288	MHC class I protein binding	molecular_function	2	10	0.306691	E1CAJ5,P80021
GO:0051787	misfolded protein binding	molecular_function	2	10	0.306691	A7YX22,F1RS36
GO:0070034	telomeric RNA binding	molecular_function	2	10	0.306691	I3LK71,F1S8L9
GO:0008194	UDP-glycosyltransferase activity	molecular_function	4	26	0.325266	I3LA84,A0A0D6A5J1,K9J4P3,F1SM21
GO:0030374	ligand-dependent nuclear receptor transcription coactivator activity	molecular_function	4	26	0.325266	A0A0B8RTV6,A0A0B8S0C5,K7GRL4,Q8WNW4
GO:0016787	hydrolase activity	molecular_function	99	855	0.327053	A0A0B8RSC2,F1S8Y5,F1S557,I3LJ02,G9F6X9,K7GQK6,M3TYK5,E1CAJ5,F1SLR5,F1RQZ9,F1RTA1,A0A023VTS2,F1RH32,M3TYJ4,K7GND9,F1S9D1,F1S596,F1RSY4,F1RFQ7,I3LC09,F1SN47,F1RPW8,F1RS36,P04175,F1RIP4,K7GPJ4,F1RNT9,A0A0B8RTB9,G9F6X8,F1SIP0,F1SJ69,A0A0B8RS61,F1SS19,F2Z5N0,Q58D68,E7EI18,F1SR01,A0A0B8RSP0,F1SPF3,F1RP57,F1RQI7,A7YX22,I3LNH3,B9TSQ2,F1SJT1,K7GN83,Q06AS6,F6Q5P0,I3LKJ6,F1S3I9,F1RN68,P80021,I3LJL2,A0A0B8RV…
GO:0003923	GPI-anchor transamidase activity	molecular_function	2	11	0.349483	F1RJM8,F1SD35
GO:0004714	transmembrane receptor protein tyrosine kinase activity	molecular_function	2	11	0.349483	H6WKX8,F1RRN0
GO:0004869	cysteine-type endopeptidase inhibitor activity	molecular_function	2	11	0.349483	F1S418,F1RS36
GO:0005164	tumor necrosis factor receptor binding	molecular_function	2	11	0.349483	G9BFT9,F1S9A4
GO:0016428	tRNA (cytosine-5-)-methyltransferase activity	molecular_function	2	11	0.349483	F1SGM8,F1S0R7
GO:0030742	GTP-dependent protein binding	molecular_function	2	11	0.349483	,Q007T2
GO:0043295	glutathione binding	molecular_function	2	11	0.349483	M3V836,F1RRY6
GO:0050998	nitric-oxide synthase binding	molecular_function	2	11	0.349483	Q8WNW4,M3TYK5
GO:0015036	disulfide oxidoreductase activity	molecular_function	3	19	0.354289	E1CAJ5,Q6PWT7,F1RRY6
GO:0003725	double-stranded RNA binding	molecular_function	5	36	0.370008	A6M928,F1RQU2,K9IVG8,F1RTN3,D7RK08
GO:0019904	protein domain specific binding	molecular_function	28	235	0.372641	F2Z4Z1,F1S8T1,B6EAV5,F1SB42,K7GQK6,B6E241,M3TYK5,I7HD36,K9IWI4,B2ZI35,Q29243,Q06AS8,F1SDD5,F1S1B7,F1RVE7,I3LQS0,A0A0B8RVQ8,A5GFS8,B8XH67,F1RMQ4,F1RIT1,F1SR72,F1RQU2,F1SA50,F1SNQ1,F1RFQ7,I3LK71,F1RS36
GO:0004197	cysteine-type endopeptidase activity	molecular_function	4	28	0.378167	E1CAJ5,A0A0B8RSP0,B2CNZ7,A0A0B8RS61
GO:0004252	serine-type endopeptidase activity	molecular_function	3	20	0.386012	F1SRS2,Q1EG87,K7GQK6
GO:0005521	lamin binding	molecular_function	2	12	0.391338	I3LQS0,I3LHY0
GO:0005548	phospholipid transporter activity	molecular_function	2	12	0.391338	F1SGY1,F1RQ73
GO:0015020	glucuronosyltransferase activity	molecular_function	2	12	0.391338	A0A0D6A5J1,F1SM21
GO:0015035	protein disulfide oxidoreductase activity	molecular_function	2	12	0.391338	Q6PWT7,F1RRY6
GO:0018024	histone-lysine N-methyltransferase activity	molecular_function	2	12	0.391338	F1S034,K7GQK6
GO:0048038	quinone binding	molecular_function	2	12	0.391338	F1RW89,I3LDC1
GO:0030165	PDZ domain binding	molecular_function	5	37	0.393106	F1SDD5,B2ZI35,B6EAV5,B8XH67,M3TYK5
GO:0046872	metal ion binding	molecular_function	96	842	0.397467	A0A0B8RSY9,,M3VH80,F1RPN9,K7GQK6,M3TYK5,A0A0B8S0C5,F1SLR5,F1RGI7,I3LP02,A0A023VTS2,F1RH32,A8U4R4,I3LJR4,Q29243,K9IVL7,F1RKU0,F1RVE7,C5I4T6,F1SS26,F1S596,F1RSY4,D0G6X4,F1S441,F1SS24,F1RS36,P04175,A9LM01,F1S586,F1RNT9,F1S073,F1SMF6,F1RPB0,A1X898,A0A0B8RTY4,Q007T6,P11607,P20112,I3LRH2,A0A0H4IRA9,P62895,F1RT47,F1SPF3,F1RIP6,F1SMS8,F1SJT1,F1SAB6,M3VK21,F1RF77,F1RR78,P28491,K7GMM3,F1RGP1,I3LDC1,Q29092,…
GO:0019003	GDP binding	molecular_function	6	46	0.403561	Q06AS8,A0A0B8RSC2,C4MXZ1,F1RFQ7,F1SH25,O19069
GO:0016758	transferase activity, transferring hexosyl groups	molecular_function	7	55	0.411397	I3LA84,F1SU12,F1SPG2,A0A0D6A5J1,F1S557,K9J4P3,F1SM21
GO:0005057	receptor signaling protein activity	molecular_function	5	38	0.416134	C4MXZ1,F1S8M9,F1S073,A0A0B8RVQ8,K7GQK6
GO:0004843	ubiquitin-specific protease activity	molecular_function	3	21	0.417354	C5H0C6,F1SAA9,A0A0B8RS61
GO:0016790	thiolester hydrolase activity	molecular_function	3	21	0.417354	K7GPJ4,F1S3I9,A0A0B8RTH9
GO:0016746	transferase activity, transferring acyl groups	molecular_function	11	91	0.430209	F1SBJ7,K9IW73,F1SDN2,F1S084,F1S764,F1SGT3,F1S034,I3LP02,A0A0B8S099,A0A0B8RVP0,F1SMB2
GO:0008236	serine-type peptidase activity	molecular_function	4	30	0.430647	F1SRS2,F1RN68,Q1EG87,K7GQK6
GO:0031491	nucleosome binding	molecular_function	4	30	0.430647	F1SLR5,F1SDI3,I3LK71,F1SM00
GO:0008187	poly-pyrimidine tract binding	molecular_function	2	13	0.431937	I3LK71,I3LS00
GO:0019894	kinesin binding	molecular_function	2	13	0.431937	F1SSN5,A7YX22
GO:0030291	protein serine/threonine kinase inhibitor activity	molecular_function	2	13	0.431937	F2Z4Z1,F1RV23
GO:0042169	SH2 domain binding	molecular_function	2	13	0.431937	Q29243,F1RIT1
GO:0043028	caspase regulator activity	molecular_function	2	13	0.431937	F1S418,F1RS36
GO:0046983	protein dimerization activity	molecular_function	43	375	0.433002	F1SK95,A0A0B8RSY9,,I3L635,A0A0B8RSA9,A0A0B8RVT9,I3LS12,D0G0C6,F1RPN9,A0A0B8S0C5,I3LP02,Q8WNW3,O19069,E7CR03,A8U4R4,F1SGY1,I3LVG4,C4MXZ1,A0A0D6A5J1,F1RVE7,D7RK08,F1S8P9,F1SC80,P00506,A0A0B8RZS8,F1RIP4,F1SKM9,G9F6X8,F1SPG4,F1SID1,I3LUP6,G9BFT9,F1S2Y5,F2Z5B6,F1SM21,F1RU33,F1S710,A5GFS8,I3LFS8,F1RF77,F1RR78,K7GMM3,K7GLV7
GO:0043169	cation binding	molecular_function	96	850	0.440287	A0A0B8RSY9,,M3VH80,F1RPN9,K7GQK6,M3TYK5,A0A0B8S0C5,F1SLR5,F1RGI7,I3LP02,A0A023VTS2,F1RH32,A8U4R4,I3LJR4,Q29243,K9IVL7,F1RKU0,F1RVE7,C5I4T6,F1SS26,F1S596,F1RSY4,D0G6X4,F1S441,F1SS24,F1RS36,P04175,A9LM01,F1S586,F1RNT9,F1S073,F1SMF6,F1RPB0,A1X898,A0A0B8RTY4,Q007T6,P11607,P20112,I3LRH2,A0A0H4IRA9,P62895,F1RT47,F1SPF3,F1RIP6,F1SMS8,F1SJT1,F1SAB6,M3VK21,F1RF77,F1RR78,P28491,K7GMM3,F1RGP1,I3LDC1,Q29092,…
GO:0043167	ion binding	molecular_function	97	859	0.440494	A0A0B8RSY9,,M3VH80,F1RPN9,K7GQK6,M3TYK5,A0A0B8S0C5,F1SLR5,F1RGI7,I3LP02,A0A023VTS2,F1RH32,A8U4R4,I3LJR4,Q29243,K9IVL7,F1RKU0,F1RVE7,C5I4T6,F1SS26,F1S596,F1RSY4,D0G6X4,F1S441,F1SS24,F1RS36,P04175,A9LM01,F1S586,F1RNT9,F1S073,F1SMF6,F1RPB0,A1X898,A0A0B8RTY4,Q007T6,P11607,P20112,I3LRH2,A0A0H4IRA9,P62895,F1S8H8,F1RT47,F1SPF3,F1RIP6,F1SMS8,F1SJT1,F1SAB6,M3VK21,F1RF77,F1RR78,P28491,K7GMM3,F1RGP1,I3LDC1,…
GO:0008234	cysteine-type peptidase activity	molecular_function	6	48	0.444901	E1CAJ5,A0A0B8RSP0,C5H0C6,B2CNZ7,F1SAA9,A0A0B8RS61
GO:0042277	peptide binding	molecular_function	11	92	0.445089	F1RNT9,M3V836,K9IVK6,B2CNZ7,F1S8T1,F1RVE7,F1RRY6,F1S9Q3,F1RF77,P28491,C6K7I0
GO:0003713	transcription coactivator activity	molecular_function	12	101	0.447462	A0A0B8RTV6,I3L897,F1RX64,A0A0A7HF29,K7GRL4,Q8WNW4,F1SID1,A0A0B8S0C5,F1RFQ7,Q8WNW3,I3LUP6,F1SM00
GO:0016563	transcription activator activity	molecular_function	12	101	0.447462	A0A0B8RTV6,I3L897,F1RX64,A0A0A7HF29,K7GRL4,Q8WNW4,F1SID1,A0A0B8S0C5,F1RFQ7,Q8WNW3,I3LUP6,F1SM00
GO:0004860	protein kinase inhibitor activity	molecular_function	3	22	0.448156	F2Z4Z1,F1RV23,I3LUP6
GO:0016279	protein-lysine N-methyltransferase activity	molecular_function	3	22	0.448156	F1SGM8,F1S034,K7GQK6
GO:0016408	C-acyltransferase activity	molecular_function	3	22	0.448156	I3LP02,F1SBJ7,F1SDN2
GO:0019210	kinase inhibitor activity	molecular_function	3	22	0.448156	F2Z4Z1,F1RV23,I3LUP6
GO:0019783	small conjugating protein-specific protease activity	molecular_function	3	22	0.448156	C5H0C6,F1SAA9,A0A0B8RS61
GO:0030515	snoRNA binding	molecular_function	3	22	0.448156	I3LB64,K9IVG8,F1S8T1
GO:0016627	oxidoreductase activity, acting on the CH-CH group of donors	molecular_function	7	57	0.449316	Q6UAQ9,F1SK95,A0A0B8RT86,F1SVB2,F1RZK5,I3LDC1,A0A0B8RTA8
GO:0003712	transcription cofactor activity	molecular_function	17	146	0.455783	I3L897,F1RX64,A0A0B8RSY9,A0A0A7HF29,K7GRL4,Q8WNW4,F1SID1,F1RPN9,A0A0B8S0C5,Q8WNW3,I3LUP6,A0A0D5BWD2,F1SM00,A0A0B8RTV6,F1RFQ7,F1RGP1,A0A0B8RTE0
GO:0016836	hydro-lyase activity	molecular_function	4	31	0.456464	A0A0B8RSY9,F1SRC5,F1SDN2,A0A0B8RTY4
GO:0051219	phosphoprotein binding	molecular_function	4	31	0.456464	H6WKX8,F1S596,A0A0B8RVQ8,B6E241
GO:0003690	double-stranded DNA binding	molecular_function	5	40	0.461695	F1SRE0,F1SS19,I3L813,Q8WNW4,I3LCN6
GO:0032182	small conjugating protein binding	molecular_function	6	49	0.465366	C5H0C6,F1S557,F1SID1,Q32YV9,Q0Z8U2,F1RHH8
GO:0019207	kinase regulator activity	molecular_function	7	58	0.468119	F2Z4Z1,F1RQU2,Q684M6,M3V836,F1RV23,I3LUP6,K7GQK6
GO:0015082	di-, tri-valent inorganic cation transmembrane transporter activity	molecular_function	2	14	0.471043	D7RK08,M3TYK5
GO:0034061	DNA polymerase activity	molecular_function	2	14	0.471043	F1RH32,F1RGP1
GO:0000049	tRNA binding	molecular_function	4	32	0.481878	F1SD97,I3L635,F1S1V1,F1S0R7
GO:0004553	hydrolase activity, hydrolyzing O-glycosyl compounds	molecular_function	4	32	0.481878	I3LNH3,F1S557,K7GND9,K7GQK6
GO:0017171	serine hydrolase activity	molecular_function	4	32	0.481878	F1SRS2,F1RN68,Q1EG87,K7GQK6
GO:0047485	protein N-terminus binding	molecular_function	6	50	0.48563	I3LQN4,A0A0B8S0C5,F1RR78,F2Z5I5,F2Z5B6,Q8WNW4
GO:0003682	chromatin binding	molecular_function	17	149	0.491311	F1SDI3,I3L813,A0A0B8RVM5,F1RPN9,K7GQK6,F1SJ69,F1SRQ7,A0A0B8S0C5,F1SLR5,F1RH32,E7CR03,F1SM00,F1SL74,A0A0B8RT23,F1RFQ7,I3LK71,F1RIP4
GO:0008415	acyltransferase activity	molecular_function	9	78	0.504561	F1SBJ7,K9IW73,F1SDN2,F1S084,F1S764,I3LP02,F1S034,A0A0B8RVP0,F1SMB2
GO:0019887	protein kinase regulator activity	molecular_function	6	51	0.505649	F2Z4Z1,F1RQU2,Q684M6,F1RV23,I3LUP6,K7GQK6
GO:0003727	single-stranded RNA binding	molecular_function	5	42	0.506168	F1RX64,I3LK71,F1S8L9,F4ZS18,I3LS00
GO:0016278	lysine N-methyltransferase activity	molecular_function	3	24	0.507618	F1SGM8,F1S034,K7GQK6
GO:0008139	nuclear localization sequence binding	molecular_function	2	15	0.508488	F1S8T1,C6K7I0
GO:0008235	metalloexopeptidase activity	molecular_function	2	15	0.508488	F1RNT9,F1RN68
GO:0016417	S-acyltransferase activity	molecular_function	2	15	0.508488	K9IW73,F1SMB2
GO:0016427	tRNA (cytosine)-methyltransferase activity	molecular_function	2	15	0.508488	F1SGM8,F1S0R7
GO:0019798	procollagen-proline dioxygenase activity	molecular_function	2	15	0.508488	G9F6X8,A1X898
GO:0031543	peptidyl-proline dioxygenase activity	molecular_function	2	15	0.508488	G9F6X8,A1X898
GO:0032813	tumor necrosis factor receptor superfamily binding	molecular_function	2	15	0.508488	G9BFT9,F1S9A4
GO:0042562	hormone binding	molecular_function	2	15	0.508488	F1RNT9,P28491
GO:0045502	dynein binding	molecular_function	2	15	0.508488	F1S2Y5,F1RFQ7
GO:0051721	protein phosphatase 2A binding	molecular_function	2	15	0.508488	G9BFT9,F1RN68
GO:0015631	tubulin binding	molecular_function	10	88	0.519518	Q29243,Q6DUB7,A5GFS8,A0A0B8RVQ8,F1SB42,G9F6X9,K9J4S7,F1RIT1,F1RST0,Q0Z8U2
GO:0016741	transferase activity, transferring one-carbon groups	molecular_function	9	79	0.520611	F1SLR6,F1SL74,F1S0R7,K7GQK6,F1SGM8,P50441,A0A0B8RZN7,F1S034,F1SSS0
GO:0016747	transferase activity, transferring acyl groups other than amino-acyl groups	molecular_function	9	79	0.520611	F1SBJ7,K9IW73,F1SDN2,F1S084,F1S764,I3LP02,F1S034,A0A0B8RVP0,F1SMB2
GO:0022890	inorganic cation transmembrane transporter activity	molecular_function	8	70	0.521902	F1RNZ1,P80021,Q2EN81,F1SAK6,D7RK08,M3TYK5,F1S3W0,Q6QRN9
GO:0015078	hydrogen ion transmembrane transporter activity	molecular_function	6	52	0.525383	F1S3W0,F1RNZ1,P80021,Q2EN81,F1SAK6,Q6QRN9
GO:0003824	catalytic activity	molecular_function	214	1930	0.529035	A0A0B8RSC2,K9J4P3,I3LJ02,F1RPN9,M3TYK5,F1S764,F1SGT3,F1RTA1,F1RH32,M3TYJ4,K7GND9,F1S9D1,P00336,F1SSG5,F1STY1,F1RSZ3,F1RKU0,F1RL38,A0A0B8RVQ8,F1RSY4,F1RFQ7,D0G6X4,F1SN47,F1RPW8,F1RIP4,F2Z4Z1,F1S586,F1RNT9,F2Z5I5,A0A0B8RTB9,I3LSI3,F1RPB0,A1X898,F2Z5N0,F1SUF2,E7EI18,F1SR01,F1SPF3,F1RQI7,A7YX22,A0A0B8RTA8,F1SDN2,I3LP41,F1SPN1,B9TSQ2,F1SAB6,P50441,A0A0B8S099,F1RGP1,K7GN83,F6Q5P0,F1RWL7,I3LKJ6,F1RN68,I…
GO:0030528	transcription regulator activity	molecular_function	22	198	0.533406	I3L897,F1RX64,A0A0B8RSY9,F1S8T1,A0A0A7HF29,K7GRL4,Q8WNW4,F1SID1,F1RPN9,F1SJ69,A0A0B8S0C5,Q8WNW3,I3LUP6,A0A0D5BWD2,F1SM00,A0A0B8RTV6,F1S1B7,I3LCN6,I3LSG1,F1RFQ7,A0A0B8RTE0,F1RGP1
GO:0016757	transferase activity, transferring glycosyl groups	molecular_function	9	80	0.536489	F1S586,F1S8H8,F1SU12,F1SPG2,A0A0D6A5J1,F1S557,K9J4P3,F1SM21,I3LA84
GO:0004497	monooxygenase activity	molecular_function	2	16	0.544157	F2Z4Z1,A0A0H4IRA9
GO:0005544	calcium-dependent phospholipid binding	molecular_function	2	16	0.544157	F1SLC4,F1S073
GO:0016409	palmitoyltransferase activity	molecular_function	2	16	0.544157	F1S764,F1SBJ7
GO:0016866	intramolecular transferase activity	molecular_function	2	16	0.544157	F1S8Y5,P08059
GO:0008238	exopeptidase activity	molecular_function	5	44	0.549115	F1RNT9,F1RN68,F1RTA3,F1RPW8,F1SAA9
GO:0045182	translation regulator activity	molecular_function	10	90	0.549503	I3LKJ6,I3LCN6,F1SHD6,F1RSG8,A6M928,I3LII3,F1RPW9,I3L8I5,A0A0B8RZH0,I3LS00
GO:0008135	translation factor activity, nucleic acid binding	molecular_function	9	81	0.552172	I3LKJ6,I3LCN6,F1SHD6,A6M928,F1RSG8,I3LII3,F1RPW9,I3L8I5,I3LS00
GO:0070011	peptidase activity, acting on L-amino acid peptides	molecular_function	17	155	0.56087	F1RNT9,F1RN68,B2CNZ7,F1RTA3,A0A0B8RVT9,A0A0B8RTB9,G9F6X8,K7GQK6,A0A0B8RS61,E1CAJ5,F1SRS2,F2Z5N0,C5H0C6,A0A0B8RSP0,Q1EG87,F1RPW8,F1SAA9
GO:0004713	protein tyrosine kinase activity	molecular_function	3	26	0.563568	H6WKX8,A0A0B8RVQ8,F1RRN0
GO:0016597	amino acid binding	molecular_function	3	26	0.563568	F1SEN2,F1SL74,P00506
GO:0050661	NADP or NADPH binding	molecular_function	3	26	0.563568	M3TYQ8,F1RV70,P04175
GO:0005507	copper ion binding	molecular_function	2	17	0.577983	Q007T6,Q6PWT7
GO:0015662	ATPase activity, coupled to transmembrane movement of ions, phosphorylative mechanism	molecular_function	2	17	0.577983	I7HD36,M3TYK5
GO:0019200	carbohydrate kinase activity	molecular_function	2	17	0.577983	F1SUF2,Q1W674
GO:0030544	Hsp70 protein binding	molecular_function	2	17	0.577983	Q0Z8U2,D7RK08
GO:0042054	histone methyltransferase activity	molecular_function	2	17	0.577983	F1S034,K7GQK6
GO:0046527	glucosyltransferase activity	molecular_function	2	17	0.577983	I3LA84,K9J4P3
GO:0048487	beta-tubulin binding	molecular_function	2	17	0.577983	F1RIT1,A5GFS8
GO:0004175	endopeptidase activity	molecular_function	11	102	0.588929	A0A0B8RSP0,B2CNZ7,A0A0B8RVT9,Q1EG87,A0A0B8RTB9,G9F6X8,K7GQK6,A0A0B8RS61,E1CAJ5,F1SRS2,F2Z5N0
GO:0043022	ribosome binding	molecular_function	3	27	0.59005	I3LII3,I3L8I5,F1RS36
GO:0003774	motor activity	molecular_function	5	46	0.590192	I3LIE3,F1SSA6,I3LRK1,F1RQI7,K9J4S7
GO:0003995	acyl-CoA dehydrogenase activity	molecular_function	2	18	0.609935	Q6UAQ9,A0A0B8RTA8
GO:0004576	oligosaccharyl transferase activity	molecular_function	2	18	0.609935	F1SU12,F1SPG2
GO:0016675	oxidoreductase activity, acting on heme group of donors	molecular_function	2	18	0.609935	Q6QRN9,P04175
GO:0030971	receptor tyrosine kinase binding	molecular_function	2	18	0.609935	F2Z4Z1,I3L813
GO:0032947	protein complex scaffold	molecular_function	3	28	0.615476	B6EAV5,F1SIP0,B8XH67
GO:0015077	monovalent inorganic cation transmembrane transporter activity	molecular_function	6	57	0.618586	F1S3W0,F1RNZ1,P80021,Q2EN81,F1SAK6,Q6QRN9
GO:0003700	transcription factor activity	molecular_function	7	67	0.626612	I3LSG1,F1S1B7,A0A0B8RSY9,F1S8T1,Q8WNW4,I3LCN6,F1SJ69
GO:0016810	hydrolase activity, acting on carbon-nitrogen (but not peptide) bonds	molecular_function	5	48	0.629134	F1SN47,F1RPW8,F1SSS0,G9F6X9,F1SJ69
GO:0008233	peptidase activity	molecular_function	17	162	0.637431	F1RNT9,F1RN68,B2CNZ7,F1RTA3,A0A0B8RVT9,A0A0B8RTB9,G9F6X8,K7GQK6,A0A0B8RS61,E1CAJ5,F1SRS2,F2Z5N0,C5H0C6,A0A0B8RSP0,Q1EG87,F1RPW8,F1SAA9
GO:0004091	carboxylesterase activity	molecular_function	3	29	0.639818	F1SAS3,F1S227,A0A0B8RTH9
GO:0004402	histone acetyltransferase activity	molecular_function	2	19	0.640011	F1S034,F1S084
GO:0016209	antioxidant activity	molecular_function	3	30	0.663059	F1S418,F1SLQ6,F1SEQ7
GO:0042625	ATPase activity, coupled to transmembrane movement of ions	molecular_function	3	30	0.663059	I7HD36,P80021,M3TYK5
GO:0004468	lysine N-acetyltransferase activity	molecular_function	2	20	0.668233	F1S034,F1S084
GO:0004601	peroxidase activity	molecular_function	2	20	0.668233	F1S418,F1SLQ6
GO:0008175	tRNA methyltransferase activity	molecular_function	2	20	0.668233	F1SGM8,F1S0R7
GO:0016684	oxidoreductase activity, acting on peroxide as acceptor	molecular_function	2	20	0.668233	F1S418,F1SLQ6
GO:0019829	cation-transporting ATPase activity	molecular_function	2	20	0.668233	P80021,M3TYK5
GO:0016811	hydrolase activity, acting on carbon-nitrogen (but not peptide) bonds, in linear amides	molecular_function	3	31	0.685195	F1SN47,F1RPW8,F1SJ69
GO:0000287	magnesium ion binding	molecular_function	9	91	0.694797	F1SUE3,Q06AS8,A0A0B8RSY9,C4MXZ1,F1RKU0,Q1G1L0,P33198,A8U4R4,F1RQ73
GO:0051117	ATPase binding	molecular_function	4	42	0.701264	I7HD36,I3LQS0,F1SB42,F1RIP4
GO:0003755	peptidyl-prolyl cis-trans isomerase activity	molecular_function	3	32	0.706227	C4MXZ1,F1S0M9,F1SPN1
GO:0005543	phospholipid binding	molecular_function	11	112	0.713657	F1SLC4,,K9J6M1,I3LS12,K9IWG6,F1S073,F1SS26,F1SC82,F1S9Q3,F1S596,P00506
GO:0008017	microtubule binding	molecular_function	6	63	0.715423	F1RIT1,A5GFS8,F1SB42,Q0Z8U2,G9F6X9,K9J4S7
GO:0016779	nucleotidyltransferase activity	molecular_function	4	43	0.719049	F1SSG5,F1RH32,F1RGP1,I3LJR4
GO:0008408	3'-5' exonuclease activity	molecular_function	2	22	0.719289	F1RH32,F1RHR9
GO:0016859	cis-trans isomerase activity	molecular_function	3	33	0.726169	C4MXZ1,F1S0M9,F1SPN1
GO:0019905	syntaxin binding	molecular_function	3	33	0.726169	F1SI24,F1RR78,F1S2Q3
GO:0043130	ubiquitin binding	molecular_function	4	44	0.736042	C5H0C6,F1S557,Q32YV9,F1RHH8
GO:0005048	signal sequence binding	molecular_function	2	23	0.742242	F1S8T1,C6K7I0
GO:0016763	transferase activity, transferring pentosyl groups	molecular_function	2	23	0.742242	F1S586,F1S8H8
GO:0008168	methyltransferase activity	molecular_function	7	76	0.754982	F1SGM8,F1SLR6,F1S034,A0A0B8RZN7,F1SL74,F1S0R7,K7GQK6
GO:0043176	amine binding	molecular_function	3	35	0.762855	F1SEN2,F1SL74,P00506
GO:0008173	RNA methyltransferase activity	molecular_function	2	24	0.763572	F1SGM8,F1S0R7
GO:0008374	O-acyltransferase activity	molecular_function	2	24	0.763572	F1S764,I3LP02
GO:0008276	protein methyltransferase activity	molecular_function	3	36	0.779652	F1SGM8,F1S034,K7GQK6
GO:0042826	histone deacetylase binding	molecular_function	3	36	0.779652	F1RQU2,A0A0B8RZA3,C6K7I0
GO:0008170	N-methyltransferase activity	molecular_function	3	37	0.795457	F1SGM8,F1S034,K7GQK6
GO:0016796	exonuclease activity, active with either ribo- or deoxyribonucleic acids and producing 5'-phosphomonoesters	molecular_function	2	26	0.80167	F1RH32,F1RHR9
GO:0016410	N-acyltransferase activity	molecular_function	3	39	0.824237	F1S034,A0A0B8RVP0,F1S084
GO:0046914	transition metal ion binding	molecular_function	29	301	0.825	A9LM01,F1RNT9,,F1RN68,F1SID1,A1X898,K7GQK6,F1RRY6,Q007T6,K9J6K2,F1RSG8,F1SLR5,F1RGI7,F1S6E8,A0A023VTS2,P62895,A0A0H4IRA9,F1RT47,F1SB60,F1SR85,F1SRC5,I3LA84,F1RF77,P28491,Q6PWT7,F1RGP1,F1SLQ6,F1SS24,P04175
GO:0016407	acetyltransferase activity	molecular_function	4	53	0.85548	F1S034,I3LP02,F1SMB2,F1S084
GO:0015457	auxiliary transport protein activity	molecular_function	3	43	0.871531	B6EAV5,B8XH67,M3TYK5
GO:0016247	channel regulator activity	molecular_function	3	43	0.871531	B6EAV5,B8XH67,M3TYK5
GO:0042393	histone binding	molecular_function	5	66	0.871899	F1SPF3,F1S034,I3LUP6,F1S084,I3LRH2
GO:0008757	S-adenosylmethionine-dependent methyltransferase activity	molecular_function	4	55	0.874708	F1SGM8,F1S034,F1S0R7,K7GQK6
GO:0008565	protein transporter activity	molecular_function	5	68	0.887911	K9IVL7,C6K7I0,E7CXS1,F1RM44,D7RK08
GO:0000149	SNARE binding	molecular_function	3	45	0.890673	F1SI24,F1RR78,F1S2Q3
GO:0035091	phosphoinositide binding	molecular_function	5	69	0.895254	,K9J6M1,F1S596,I3LS12,F1S073
GO:0042578	phosphoric ester hydrolase activity	molecular_function	10	124	0.896621	F1S8Y5,I3L6U9,E1CAJ5,I7HD36,F1S596,Q58D68,F1RSY4,I3LC09,A0A023VTS2,F1RZK5
GO:0004527	exonuclease activity	molecular_function	2	35	0.913532	F1RH32,F1RHR9
GO:0008080	N-acetyltransferase activity	molecular_function	2	36	0.921408	F1S034,F1S084
GO:0017048	Rho GTPase binding	molecular_function	2	36	0.921408	K9J6M1,P26234
GO:0017124	SH3 domain binding	molecular_function	2	37	0.928605	A0A0B8RVQ8,B6E241
GO:0017137	Rab GTPase binding	molecular_function	2	38	0.935177	A0A0B8S099,F1S073
GO:0030234	enzyme regulator activity	molecular_function	28	321	0.937665	F2Z4Z1,M3V836,F2Z5I5,I3L813,A0A0B8RTB9,F1S073,F1SIP0,K7GQK6,F1RMA3,Q684M6,F1S6E8,I3LUP6,F1SU97,I3LVG4,F1SLC4,K9J6M1,F1SM21,A0A0B8RVQ8,F1SUM3,K7GKY0,F1RQU2,F1S418,F1RV23,A0A0B8S099,I3LK71,F1SAA9,F1SS24,F1RS36
GO:0030674	protein binding, bridging	molecular_function	3	52	0.939135	F1RTN3,A0A0B8RVT3,B6E241
GO:0004812	aminoacyl-tRNA ligase activity	molecular_function	2	41	0.951624	F1SD97,I3L635
GO:0016875	ligase activity, forming carbon-oxygen bonds	molecular_function	2	41	0.951624	F1SD97,I3L635
GO:0016876	ligase activity, forming aminoacyl-tRNA and related compounds	molecular_function	2	41	0.951624	F1SD97,I3L635
GO:0008237	metallopeptidase activity	molecular_function	2	43	0.960288	F1RNT9,F1RN68
GO:0016740	transferase activity	molecular_function	52	573	0.961451	F1SLR6,F1S557,K9J4P3,F1S0R7,K7GQK6,F1RRN0,F1S764,F1SGT3,I3LP02,F1RH32,A8U4R4,I3LJR4,F1SSG5,H6WKX8,A0A0D6A5J1,K9IW73,C5I4T6,A0A0B8RVQ8,F1SGM8,I3LA84,F1S596,F1S034,D0G6X4,F1SSS0,P00506,F1SMB2,F1S586,F2Z5I5,M3V836,F1SU12,F1SPG2,F1SBJ7,I3LSI3,F1RYY6,F1SUF2,F1RPW9,A0A0B8RVP0,F1S8H8,F1SM21,F1SL74,F1SDN2,F1S084,Q29057,A0A0B8RVL7,P50441,A0A0B8RZN7,F1RV23,A0A0B8S099,Q1W674,A0A0B8RZN4,F1RGP1,K7GN83
GO:0016788	hydrolase activity, acting on ester bonds	molecular_function	18	232	0.967183	K7GPJ4,F1S3I9,F1SAS3,F1S8Y5,I3L6U9,E1CAJ5,I7HD36,Q58D68,F1RH32,A0A023VTS2,F1RZK5,F1S227,F1SJT1,F1S596,F1RSY4,I3LC09,F1RHR9,A0A0B8RTH9
GO:0003743	translation initiation factor activity	molecular_function	2	46	0.970556	A6M928,I3L8I5
GO:0051020	GTPase binding	molecular_function	9	135	0.971733	A0A0B8RVH1,F1SIH5,A0A0B8RSY9,K9J6M1,K9IWG6,F1S073,A5A8V8,A0A0B8S099,P26234
GO:0008270	zinc ion binding	molecular_function	15	218	0.988299	F1RNT9,F1RT47,,F1RN68,F1SID1,K7GQK6,Q007T6,K9J6K2,F1RSG8,F1SLR5,F1RGI7,P28491,A0A023VTS2,Q6PWT7,F1RGP1
GO:0016791	phosphatase activity	molecular_function	4	86	0.989788	I7HD36,F1S8Y5,I3LC09,F1RZK5
GO:0031267	small GTPase binding	molecular_function	6	115	0.991493	A0A0B8RVH1,K9J6M1,A0A0B8S099,P26234,F1S073,A5A8V8
GO:0005096	GTPase activator activity	molecular_function	2	61	0.993691	K9J6M1,A0A0B8RVQ8
GO:0004518	nuclease activity	molecular_function	3	77	0.993815	F1SJT1,F1RH32,F1RHR9
GO:0004721	phosphoprotein phosphatase activity	molecular_function	2	65	0.995859	I3LC09,F1RZK5
GO:0017016	Ras GTPase binding	molecular_function	5	111	0.996119	K9J6M1,A0A0B8S099,P26234,F1S073,A5A8V8
GO:0005083	small GTPase regulator activity	molecular_function	2	66	0.996275	A0A0B8S099,F1S073
GO:0016874	ligase activity	molecular_function	9	171	0.997782	F1RSZ3,I3L635,D0G0C6,F1RPB0,F1SD97,K7GNJ7,F1SR72,F1SSS0,O19069
GO:0016879	ligase activity, forming carbon-nitrogen bonds	molecular_function	3	91	0.998432	K7GNJ7,F1SSS0,D0G0C6
GO:0004672	protein kinase activity	molecular_function	6	138	0.998744	H6WKX8,F2Z5I5,A0A0B8S099,A0A0B8RVQ8,K7GQK6,F1RRN0
GO:0016772	transferase activity, transferring phosphorus-containing groups	molecular_function	17	281	0.999045	F2Z5I5,I3LSI3,K7GQK6,F1RRN0,F1SUF2,F1RH32,I3LJR4,F1SSG5,H6WKX8,C5I4T6,A0A0B8RVQ8,A0A0B8RVL7,F1S596,F1RV23,Q1W674,A0A0B8S099,F1RGP1
GO:0016773	phosphotransferase activity, alcohol group as acceptor	molecular_function	9	182	0.999057	H6WKX8,F2Z5I5,A0A0B8RVQ8,K7GQK6,F1RRN0,A0A0B8RVL7,F1SUF2,Q1W674,A0A0B8S099
GO:0016301	kinase activity	molecular_function	13	236	0.999252	H6WKX8,F2Z5I5,I3LSI3,C5I4T6,A0A0B8RVQ8,K7GQK6,F1RRN0,A0A0B8RVL7,F1SUF2,F1S596,F1RV23,A0A0B8S099,Q1W674
GO:0004674	protein serine/threonine kinase activity	molecular_function	3	106	0.999658	F2Z5I5,A0A0B8S099,K7GQK6
GO:0008047	enzyme activator activity	molecular_function	4	128	0.999802	K9J6M1,F1SU97,F1SS24,A0A0B8RVQ8
GO:0060589	nucleoside-triphosphatase regulator activity	molecular_function	5	148	0.999868	K9J6M1,A0A0B8S099,F1S073,A0A0B8RVQ8,I3LVG4
GO:0030695	GTPase regulator activity	molecular_function	4	133	0.99988	K9J6M1,A0A0B8S099,F1S073,A0A0B8RVQ8

## Sheet: biological_process
GO_ID	GO_name	Aspect	the number of target gene candidates in differential expression genes(452)	the number of target gene candidates in all genes(4031)	P value	Uniprot ID
GO:0006099	tricarboxylic acid cycle	biological_process	16	25	3.81137e-10	F1SGH5,A0A0B8RTY4,O19069,A0A0B8RT86,F1RKU0,F1SRC5,K9IW73,Q1G1L0,I3LP41,I3LCI2,F1SSH8,P33198,A0A0B8S099,F1SAF0,F1SMB2,I3LDC1
GO:0046356	acetyl-CoA catabolic process	biological_process	16	25	3.81137e-10	F1SGH5,A0A0B8RTY4,O19069,A0A0B8RT86,F1RKU0,F1SRC5,K9IW73,Q1G1L0,I3LP41,I3LCI2,F1SSH8,P33198,A0A0B8S099,F1SAF0,F1SMB2,I3LDC1
GO:0009109	coenzyme catabolic process	biological_process	16	28	4.10968e-09	F1SGH5,A0A0B8RTY4,O19069,A0A0B8RT86,F1RKU0,F1SRC5,K9IW73,Q1G1L0,I3LP41,I3LCI2,F1SSH8,P33198,A0A0B8S099,F1SAF0,F1SMB2,I3LDC1
GO:0045333	cellular respiration	biological_process	36	125	3.68569e-08	F1RWL7,F1SGH5,M3VH80,P80021,O19069,F1STY1,F1SB60,F1RKU0,F1RW89,F1S6Q1,Q2EN81,Q1G1L0,K9IW73,I3LRR4,F1SSH8,F1SIF2,P33198,F1SMB2,F1RNZ1,A0A0B8RTY4,I3LCI0,P62895,A0A0B8RT86,F1SRC5,F1SAK6,I3LP41,I3LCI2,F1SL07,F1SAB6,F1S3W0,Q6UAQ9,M3VK21,A0A0B8S099,F1SAF0,F1RGP1,I3LDC1
GO:0006091	generation of precursor metabolites and energy	biological_process	50	206	4.10546e-08	F1RWL7,F1SIH5,F1SGH5,M3VH80,P80021,F1S557,O19069,A8U4R4,Q6QRN9,F1RZQ6,F1STY1,F1SB60,F1RKU0,F1RW89,F1S6Q1,Q2EN81,Q1G1L0,K9IW73,I3LRR4,F1RV70,F1SIF2,F1SSH8,P33198,F1SSS0,F1SMB2,F1RNZ1,F2Z565,I3LSI3,C8C420,A0A0B8RTY4,I3LCI0,F1RYY6,P62895,P41367,A0A0B8RT86,F1SRC5,F1SAK6,I3LP41,A0A0B8RTA8,I3LCI2,Q6UAQ9,F1S3W0,F1SAB6,F1SL07,M3VK21,F1RV23,F1SAF0,A0A0B8S099,F1RGP1,I3LDC1
GO:0015980	energy derivation by oxidation of organic compounds	biological_process	46	183	4.79024e-08	F1RWL7,F1SGH5,M3VH80,P80021,F1S557,O19069,A8U4R4,Q6QRN9,F1RZQ6,F1STY1,F1SB60,F1RKU0,F1RW89,F1S6Q1,Q2EN81,Q1G1L0,K9IW73,I3LRR4,F1SIF2,F1SSH8,P33198,F1SSS0,F1SMB2,F1RNZ1,F2Z565,A0A0B8RTY4,I3LCI0,F1RYY6,P62895,P41367,A0A0B8RT86,F1SRC5,F1SAK6,I3LP41,A0A0B8RTA8,I3LCI2,Q6UAQ9,F1S3W0,F1SAB6,F1SL07,M3VK21,F1RV23,F1SAF0,A0A0B8S099,F1RGP1,I3LDC1
GO:0051187	cofactor catabolic process	biological_process	16	32	5.28182e-08	F1SGH5,A0A0B8RTY4,O19069,A0A0B8RT86,F1RKU0,F1SRC5,K9IW73,Q1G1L0,I3LP41,I3LCI2,F1SSH8,P33198,A0A0B8S099,F1SAF0,F1SMB2,I3LDC1
GO:0042221	response to chemical stimulus	biological_process	132	796	1.86639e-07	A5A758,E0YLM4,M3VH80,M3TYK5,F1RTA1,Q29243,I3LQ84,F1RSZ3,A0A0B8RVQ8,F1S0J8,F1RST0,I3LAE9,F2Z4Z1,A9LM01,F1RNT9,F1SDI3,A0A0B8RTB9,F1SMF6,Q8WNW4,F1RPB0,F2Z5N0,E7EI18,F1SPF3,F1RQI7,A7YX22,F1RQU2,P50441,P28491,Q29092,Q32YV9,D0G0C6,F1SGG2,F1S9Q3,F1RZQ6,F1S5Z7,F1SB60,A0A0D6A5J1,F1SUM3,D7RK08,A0A0E3M2Q4,F1SC80,F1SSS0,E7CXS1,A0A0B8RZS8,Q007T2,F1SMZ6,F1SKM9,F1SU12,I3L813,I7HD36,B6CVD6,I3LUP6,G9BFT9,F2Z5B6,M…
GO:0006084	acetyl-CoA metabolic process	biological_process	16	35	2.58473e-07	F1SGH5,A0A0B8RTY4,O19069,A0A0B8RT86,F1RKU0,F1SRC5,K9IW73,Q1G1L0,I3LP41,I3LCI2,F1SSH8,P33198,A0A0B8S099,F1SAF0,F1SMB2,I3LDC1
GO:0006094	gluconeogenesis	biological_process	13	24	2.92699e-07	F1S8Y5,A0A0B8RSY9,M3VH80,D0G7F6,C5I4T6,I3LP41,F1RJ25,M3VK21,F1RFX9,P08059,F1SC80,M3TYQ8,P00506
GO:0006090	pyruvate metabolic process	biological_process	15	33	6.78857e-07	F1S8Y5,A0A0B8RSY9,M3VH80,D0G7F6,C5I4T6,I3LP41,F1RJ25,M3VK21,F1RFX9,B0LY42,P08059,F1SC80,M3TYQ8,P00506,P00336
GO:0009060	aerobic respiration	biological_process	17	43	1.366e-06	F1SGH5,A0A0B8RTY4,O19069,A0A0B8RT86,F1RKU0,F1SRC5,K9IW73,Q1G1L0,I3LP41,I3LCI2,F1SSH8,F1S3W0,P33198,A0A0B8S099,F1SAF0,F1SMB2,I3LDC1
GO:0032787	monocarboxylic acid metabolic process	biological_process	50	238	4.59345e-06	F1S3I9,F1S8Y5,A0A0B8RSY9,F1SGH5,M3VH80,D0G6Y0,F1S764,F1SGT3,F1RTA1,P08059,P00336,F1SUB2,F1RSZ3,F1RW89,D0G7F6,K9IW73,C5I4T6,F1RJ25,F1SSH8,F1RFX9,P33198,F1SC80,A0A0B8RTH9,P00506,F1SMB2,A0A0B8RZS8,P04175,F1RTA3,G9F6X8,F1RPB0,A1X898,F1RRY6,M3TYQ8,A5GFY8,A9X3T3,P41367,F1SM21,F1SL74,I3LP41,F1SDN2,A0A0B8RTA8,I3LCI2,Q6UAQ9,F1SAB6,F1RKS7,F1SR72,M3VK21,B0LY42,F1SAF0,F1SLQ6
GO:0065008	regulation of biological quality	biological_process	148	970	5.525e-06	A5A758,F1RIU3,E0YLM4,D0G0C9,I3LJ02,K7GRL4,F1SB42,M3TYK5,F1RH32,K7GND9,F1SU97,F1S9D1,Q29243,A0A0B8RVQ8,F1SN47,F1RNT9,F2Z5I5,F1S073,F1SMF6,F1SPG4,Q8WNW4,F1RPB0,I3LBE6,F1SI24,F1SUF2,F1SB63,A0A0B8RTA8,I3LSG1,F1RQU2,A0A0B8RTE8,P28491,Q29092,F1SIH5,K9IVK6,P61288,F4ZS18,F1SAR6,D0G6Y0,F1RP17,F1RH41,F1S9Q3,P08059,F1SB60,F1SR85,F1S6Q1,I3LD66,A0A0B8RVW2,D7RK08,A0A0E3M2Q4,F1SC80,Q007T2,I3L6U9,F1SKM9,D0G0C8,I…
GO:0009605	response to external stimulus	biological_process	83	471	6.39601e-06	A5A758,F1S557,K7GQK6,F1RRN0,M3TYK5,A0A0B8S0C5,I3LP02,K7GND9,F1SU97,F1SGY1,K9IVL7,F1RVX6,F1RSZ3,F1RVE7,F1RL38,K7GPD4,D0G7G0,A0A0B8RVQ8,F1SS26,F1RSY4,F1SS24,F1RS36,P04175,F1SDI3,F1SMF6,Q8WNW4,F1SJ69,B6E241,F1SI24,B2ZI35,P11607,P20112,F1S8H8,F1RP57,F1RM44,F1SMS8,F1SC82,F1SR72,P50441,F1RGP1,Q06AS6,K9IVK6,D0G0C6,F1S9Q3,F1RGJ2,Q8WNW3,E7CR03,F1SB60,H6WKX8,I3LD66,D7RK08,A0A0B8RVW2,F1RIT1,F1SC80,E7CXS1,Q0…
GO:0048513	organ development	biological_process	130	830	6.90783e-06	F1SB42,M3TYK5,K7GND9,F1SU97,F1S9D1,Q29243,F1RL38,F1S0J8,F1RFQ7,I3LI44,F2Z4Z1,F1SDI3,I3LSI3,F1S073,Q8WNW4,F2Z5N0,F1SQK1,I3LRH2,F1RQI7,A0A0B8RTA8,B9TSQ2,K7GKY0,F1RQU2,P50441,P28491,A0A0B8S099,D0G0C6,F1RH41,F1RZH4,F1SGG2,F1S9Q3,P08059,F1RZQ6,F1S5Z7,F1SR85,F1SB60,A0A0D6A5J1,I3LD66,A0A0B8RVW2,D7RK08,F1SSH8,F1SC80,F1SAA9,E7CXS1,Q007T2,I3L6U9,F1SKM9,I3L813,Q9MZ16,K9J6K2,Q3ZD69,F1RL80,M3TYQ8,F1SRE0,F2Z5B…
GO:0050896	response to stimulus	biological_process	197	1382	8.34362e-06	A5A758,E0YLM4,M3VH80,M3TYK5,F1RTA1,F1RH32,K7GND9,F1SU97,Q29243,I3LQ84,F1RSZ3,F1RL38,A0A0B8RVQ8,F1S0J8,F1RST0,F1RSY4,I3LAE9,F1SN47,F1RIP4,I3LI44,F2Z4Z1,A9LM01,F1RNT9,F1SDI3,A0A0B8RTB9,F1SMF6,Q8WNW4,F1RPB0,F1SI24,F2Z5N0,E7EI18,F1SQK1,F1SR01,F1SPF3,F1RQI7,A7YX22,F1RM44,F1RQU2,P50441,P28491,F1RGP1,K7GN83,Q29092,K9IVK6,P61288,F4ZS18,Q32YV9,D0G0C6,F1RZH4,F1SGG2,F1S9Q3,P08059,F1RZQ6,F1S5Z7,F1SB60,A0A0D6…
GO:0032501	multicellular organismal process	biological_process	213	1520	9.06945e-06	A5A758,E0YLM4,I3LJ02,F1RPN9,F1SB42,M3TYK5,K7GND9,F1SU97,F1S9D1,Q29243,I3LQ84,F1RL38,A0A0B8RVQ8,I3LCN6,F1S0J8,F1RFQ7,F1SN47,I3LI44,F2Z4Z1,F1RNT9,F2Z5I5,F1SDI3,A0A0B8RTB9,I3LSI3,F1S073,F1SMF6,Q8WNW4,F1SI24,F2Z5N0,E7EI18,F1SQK1,I3LRH2,F1RQI7,A7YX22,A0A0B8RTA8,F1S6R5,B9TSQ2,K7GKY0,I3LSG1,F1RQU2,P50441,P28491,A0A0B8S099,F1RGP1,K7GN83,F1SIH5,K9IVK6,P80021,Q32YV9,D0G0C6,A5A8V8,F1SRS2,F1RH41,F1RZH4,F1SGG…
GO:0006082	organic acid metabolic process	biological_process	85	491	1.00837e-05	F1S8Y5,A0A0B8RSY9,F1SGH5,M3VH80,F1RPN9,F1S764,F1SGT3,F1RTA1,I3LP02,P00336,F1SUB2,F1RSZ3,F1RKU0,D0G7F6,C5I4T6,F1RJ25,F1SD97,F1S596,F1SN47,F1RPW8,P00506,F1SMB2,P04175,P62831,F1RZ28,G9F6X8,F1RPB0,A1X898,A5GFY8,F1S935,F1S8H8,A0A0B8RTA8,Q29214,I3LP41,F1SDN2,F1SAB6,F1SR72,F1RKS7,M3VK21,F1RF77,P50441,F1SAF0,A0A0B8S099,I3LDC1,F6Q5P0,F1S3I9,K9IVK6,I3L635,A0A0B8RSA9,D0G0C6,D0G6Y0,F1RZH4,P08059,O19069,Q0Z8U…
GO:0006006	glucose metabolic process	biological_process	22	75	1.30643e-05	F1S8Y5,A0A0B8RSY9,F1SGH5,M3VH80,F1S557,F1RYY6,F1SUF2,P08059,M3TYQ8,A8U4R4,C5I4T6,D0G7F6,I3LP41,I3LCI2,F1RJ25,F1SSH8,M3VK21,F1RFX9,F1SC80,Q1W674,P00506,F1SMB2
GO:0019752	carboxylic acid metabolic process	biological_process	84	487	1.33483e-05	F1S8Y5,A0A0B8RSY9,F1SGH5,M3VH80,F1RPN9,F1S764,F1SGT3,F1RTA1,I3LP02,P00336,F1SUB2,F1RSZ3,F1RKU0,D0G7F6,C5I4T6,F1RJ25,F1SD97,F1S596,F1SN47,F1RPW8,P00506,F1SMB2,P04175,P62831,F1RZ28,G9F6X8,F1RPB0,A1X898,A5GFY8,F1S935,A0A0B8RTA8,Q29214,I3LP41,F1SDN2,F1SAB6,F1SR72,F1RKS7,M3VK21,F1RF77,P50441,F1SAF0,A0A0B8S099,I3LDC1,F6Q5P0,F1S3I9,K9IVK6,I3L635,A0A0B8RSA9,D0G0C6,D0G6Y0,F1RZH4,P08059,O19069,Q0Z8U2,F1SUE…
GO:0043436	oxoacid metabolic process	biological_process	84	487	1.33483e-05	F1S8Y5,A0A0B8RSY9,F1SGH5,M3VH80,F1RPN9,F1S764,F1SGT3,F1RTA1,I3LP02,P00336,F1SUB2,F1RSZ3,F1RKU0,D0G7F6,C5I4T6,F1RJ25,F1SD97,F1S596,F1SN47,F1RPW8,P00506,F1SMB2,P04175,P62831,F1RZ28,G9F6X8,F1RPB0,A1X898,A5GFY8,F1S935,A0A0B8RTA8,Q29214,I3LP41,F1SDN2,F1SAB6,F1SR72,F1RKS7,M3VK21,F1RF77,P50441,F1SAF0,A0A0B8S099,I3LDC1,F6Q5P0,F1S3I9,K9IVK6,I3L635,A0A0B8RSA9,D0G0C6,D0G6Y0,F1RZH4,P08059,O19069,Q0Z8U2,F1SUE…
GO:0010033	response to organic substance	biological_process	87	513	1.80822e-05	F1SK95,E0YLM4,F1S557,F1S2Q3,G9F6X9,E1CAJ5,F1RQZ9,I3LP02,I3LJR4,Q29243,I3LQ84,F1RSZ3,F1RVE7,F1RKW8,A0A0B8RVQ8,F1RJ25,F1SS26,F1S0J8,F1RST0,I3LAE9,F1SS24,P00506,F1RS36,F2Z4Z1,A9LM01,F1RNT9,F1SDI3,A0A0B8RTB9,Q8WNW4,B6E241,F2Z5N0,P11607,P20112,F1RP57,F1SL07,F1SR72,F1RQU2,F1RF77,F1RR78,P50441,P28491,Q06AS6,Q32YV9,D0G0C6,F1S9Q3,F1RGJ2,E7CR03,F1RZQ6,F1SB60,F1S5Z7,A0A0D6A5J1,Q1EG87,F1SUM3,I3LA84,F1RIT1,F1…
GO:0042180	cellular ketone metabolic process	biological_process	84	493	2.17428e-05	F1S8Y5,A0A0B8RSY9,F1SGH5,M3VH80,F1RPN9,F1S764,F1SGT3,F1RTA1,I3LP02,P00336,F1SUB2,F1RSZ3,F1RKU0,D0G7F6,C5I4T6,F1RJ25,F1SD97,F1S596,F1SN47,F1RPW8,P00506,F1SMB2,P04175,P62831,F1RZ28,G9F6X8,F1RPB0,A1X898,A5GFY8,F1S935,A0A0B8RTA8,Q29214,I3LP41,F1SDN2,F1SAB6,F1SR72,F1RKS7,M3VK21,F1RF77,P50441,F1SAF0,A0A0B8S099,I3LDC1,F6Q5P0,F1S3I9,K9IVK6,I3L635,A0A0B8RSA9,D0G0C6,D0G6Y0,F1RZH4,P08059,O19069,Q0Z8U2,F1SUE…
GO:0007275	multicellular organismal development	biological_process	184	1293	2.5307e-05	I3LJ02,F1RPN9,F1SB42,M3TYK5,K7GND9,F1SU97,F1S9D1,Q29243,I3LQ84,F1RL38,A0A0B8RVQ8,I3LCN6,F1S0J8,F1RFQ7,I3LI44,F2Z4Z1,F2Z5I5,F1SDI3,A0A0B8RTB9,I3LSI3,F1S073,F1SMF6,Q8WNW4,F2Z5N0,E7EI18,F1SQK1,I3LRH2,F1RQI7,A7YX22,A0A0B8RTA8,F1S6R5,B9TSQ2,K7GKY0,I3LSG1,F1RQU2,P50441,P28491,A0A0B8S099,F1RGP1,K7GN83,K9IVK6,P80021,Q32YV9,D0G0C6,A5A8V8,F1RH41,F1RZH4,F1SGG2,F1S9Q3,P08059,F1SD35,F1RZQ6,F1S5Z7,F1SB60,F1SR8…
GO:0046487	glyoxylate metabolic process	biological_process	9	17	2.76011e-05	F1SSH8,F1SAB6,F1SGH5,F1SGT3,P33198,F1SAF0,K9IW73,F1SMB2,I3LCI2
GO:0043648	dicarboxylic acid metabolic process	biological_process	14	38	3.08218e-05	F1S3I9,A0A0B8RT86,F1RKU0,Q1G1L0,K9IW73,I3LP41,F1RPN9,F1SSH8,P33198,F1SAF0,A0A0B8S099,I3LDC1,P00506,O19069
GO:0019748	secondary metabolic process	biological_process	19	64	4.24713e-05	F1RYY6,F1SVB2,M3TYQ8,P00336,A8U4R4,F1S8H8,K9IVL7,F1RKU0,A0A0D6A5J1,F1SM21,K9IW73,F1RL38,Q1G1L0,D0G7F6,I3LP41,F1SSH8,D0G6X4,F1SC80,P04175
GO:0046364	monosaccharide biosynthetic process	biological_process	15	44	4.6454e-05	F1S8Y5,A0A0B8RSY9,M3VH80,D0G7F6,C5I4T6,I3LP41,F1RJ25,F1RYY6,M3VK21,F1RFX9,P08059,F1SC80,M3TYQ8,P00506,A8U4R4
GO:0009611	response to wounding	biological_process	51	265	4.81551e-05	A5A758,K9IVK6,K7GQK6,F1RRN0,M3TYK5,A0A0B8S0C5,F1RGJ2,K7GND9,F1SU97,E7CR03,F1SGY1,F1SB60,F1RVE7,F1RL38,I3LD66,K7GPD4,A0A0B8RVQ8,A0A0B8RVW2,F1SS26,D7RK08,F1SS24,F1RS36,Q007T2,I3L6U9,F1SKM9,B2CNZ7,A0A0B8RVT3,F1SMF6,Q8WNW4,F1SJ69,B6E241,F1SI24,K9IWI4,B2ZI35,P11607,P20112,A0A0D5BWD2,Q06AS8,F1SSA6,F2Z5B6,F1RP57,I3LQS0,F1SMS8,F1SC82,P50441,B0LY42,F1RV23,P26234,I3L955,F1SLQ6,Q06AS6
GO:0002526	acute inflammatory response	biological_process	10	22	5.28374e-05	A5A758,I3LQS0,A0A0B8RVQ8,K7GQK6,D7RK08,F1SI24,F1SS24,F1SGY1,E7CR03,A0A0D5BWD2
GO:0019319	hexose biosynthetic process	biological_process	13	35	5.38134e-05	F1S8Y5,A0A0B8RSY9,M3VH80,D0G7F6,C5I4T6,I3LP41,F1RJ25,M3VK21,F1RFX9,P08059,F1SC80,M3TYQ8,P00506
GO:0006810	transport	biological_process	164	1141	5.59302e-05	A0A0B8RSC2,,M3VH80,F1SB42,F1S764,F1RTA1,F1SU97,I3LVG4,Q29243,F1STY1,F1SQ44,A0A0B8RVQ8,F1RST0,I3LAE9,F1RFQ7,F1SN47,P62831,F1RZ28,F2Z4Z1,F2Z565,F1S073,F1SPG4,Q8WNW4,I3LBE6,F1SI24,F1SUF2,F1S8M9,I3L8I5,E7EI18,F1S935,I3LRH2,F1SB63,F1RQI7,F1RM44,F1SPN1,B9TSQ2,F1SAB6,A0A0B8RTE8,P28491,K7GMM3,F1RGP1,A0A0B8RZH0,Q29092,F6Q5P0,F1SIH5,K9IVK6,P61288,P80021,Q32YV9,F1RZH4,F1S9Q3,F1RZQ6,F1S5Z7,F1SR85,F1S6Q1,A0A0…
GO:0051179	localization	biological_process	201	1454	5.88842e-05	A0A0B8RSC2,,M3VH80,F1SB42,M3TYK5,F1S764,F1RTA1,K7GND9,F1SU97,I3LVG4,Q29243,I3LQ84,F1STY1,F1SQ44,A0A0B8RVQ8,F1RST0,I3LAE9,F1RFQ7,F1SN47,P62831,F1RZ28,I3LI44,F2Z4Z1,F2Z5I5,F2Z565,A0A0B8RTB9,F1S073,F1SMF6,F1SPG4,Q8WNW4,I3LBE6,F1SI24,F2Z5N0,F1SUF2,F1S8M9,I3L8I5,E7EI18,F1S935,F1SQK1,I3LRH2,F1SB63,F1RQI7,A7YX22,F1RM44,F1SPN1,B9TSQ2,F1SAB6,F1RQU2,A0A0B8RTE8,P28491,K7GMM3,F1RGP1,A0A0B8RZH0,Q29092,F6Q5P0,…
GO:0022904	respiratory electron transport chain	biological_process	23	88	6.44154e-05	F1RWL7,F1RNZ1,M3VH80,P80021,I3LCI0,P62895,A0A0B8RT86,F1STY1,F1SB60,F1RW89,Q2EN81,F1S6Q1,I3LRR4,F1SAK6,Q6UAQ9,F1SIF2,F1SAB6,F1SL07,F1S3W0,M3VK21,F1SAF0,F1RGP1,I3LDC1
GO:0006457	protein folding	biological_process	30	130	6.78942e-05	F1RIU3,F1RGJ3,D0G0C9,F1SMZ6,D0G0C8,K9J4P3,G9F6X8,F1SQN1,F1RP17,E1CAJ5,Q684M6,F1S9Q3,B6CVD6,F1S8M9,I3LVG4,I3LCA2,F1SB63,F1RP05,A7YX22,F1SMS8,I3LNH3,F1RQU2,F1RST0,F1SUQ3,F1S596,P28491,F1S441,F1RJI1,Q29092,F1RIP4
GO:0022900	electron transport chain	biological_process	23	89	7.79764e-05	F1RWL7,F1RNZ1,M3VH80,P80021,I3LCI0,P62895,A0A0B8RT86,F1STY1,F1SB60,F1RW89,Q2EN81,F1S6Q1,I3LRR4,F1SAK6,Q6UAQ9,F1SIF2,F1SAB6,F1SL07,F1S3W0,M3VK21,F1SAF0,F1RGP1,I3LDC1
GO:0051234	establishment of localization	biological_process	167	1174	8.47361e-05	A0A0B8RSC2,,M3VH80,F1SB42,F1S764,F1RTA1,F1SU97,I3LVG4,Q29243,F1STY1,F1SQ44,A0A0B8RVQ8,F1RST0,I3LAE9,F1RFQ7,F1SN47,P62831,F1RZ28,F2Z4Z1,F2Z565,F1S073,F1SPG4,Q8WNW4,I3LBE6,F1SI24,F1SUF2,F1S8M9,I3L8I5,E7EI18,F1S935,I3LRH2,F1SB63,F1RQI7,F1RM44,F1SPN1,B9TSQ2,F1SAB6,A0A0B8RTE8,P28491,K7GMM3,F1RGP1,A0A0B8RZH0,Q29092,F6Q5P0,F1SIH5,K9IVK6,P61288,P80021,Q32YV9,F1RZH4,F1S9Q3,F1RZQ6,F1S5Z7,F1SR85,F1S6Q1,A0A0…
GO:0030154	cell differentiation	biological_process	127	849	9.7755e-05	I3L897,I3LJ02,K7GRL4,F1RPN9,F1SB42,G9F6X9,K7GQK6,F1RRN0,K7GNJ7,I3LP02,F1SU97,F1S9D1,Q6QRN9,I3LJR4,F1RKM0,Q29243,K9IVL7,F1SUB2,I3LQ84,F1RVE7,F1RKW8,K7GPD4,D0G7G0,A0A0B8RVQ8,F1RJ25,I3LCN6,F1S0J8,F1S596,F1S8P9,F1RFQ7,A0A0B8RTE0,F1SS24,F1S4H0,I3LI44,F2Z4Z1,F2Z5I5,A0A0B8RTB9,F1SMF6,F1S8L9,Q8WNW4,F1SIP0,B6E241,F1SJ69,A0A0B8RS61,F1SS19,F2Z5N0,P11607,A5GFY8,F1SQK1,F1SB63,F1RTN3,F1RQI7,A7YX22,A0A0B8RTA8,B…
GO:0032502	developmental process	biological_process	197	1432	0.000105625	I3LJ02,K7GRL4,F1RPN9,F1SB42,M3TYK5,K7GND9,F1SU97,F1S9D1,Q29243,I3LQ84,F1RL38,A0A0B8RVQ8,I3LCN6,F1S0J8,F1RFQ7,I3LI44,F2Z4Z1,F2Z5I5,F1SDI3,A0A0B8RTB9,I3LSI3,F1S073,F1SMF6,Q8WNW4,F2Z5N0,E7EI18,F1SQK1,I3LRH2,F1SB63,F1RQI7,A7YX22,A0A0B8RTA8,F1S6R5,I3LDS3,B9TSQ2,K7GKY0,I3LSG1,F1RQU2,P50441,P28491,A0A0B8S099,F1RGP1,A0A0B8RZH0,K7GN83,K9IVK6,P61288,P80021,F1S0R7,Q32YV9,D0G0C6,A5A8V8,F1RH41,F1RZH4,F1SGG2,F…
GO:0048731	system development	biological_process	165	1162	0.000107308	I3LJ02,F1RPN9,F1SB42,M3TYK5,K7GND9,F1SU97,F1S9D1,Q29243,I3LQ84,F1RL38,A0A0B8RVQ8,I3LCN6,F1S0J8,F1RFQ7,I3LI44,F2Z4Z1,F2Z5I5,F1SDI3,A0A0B8RTB9,I3LSI3,F1S073,F1SMF6,Q8WNW4,F2Z5N0,F1SQK1,I3LRH2,F1RQI7,A7YX22,A0A0B8RTA8,B9TSQ2,K7GKY0,F1RQU2,P50441,P28491,A0A0B8S099,F1RGP1,K9IVK6,Q32YV9,D0G0C6,A5A8V8,F1RH41,F1RZH4,F1SGG2,F1S9Q3,P08059,F1SD35,F1RZQ6,F1S5Z7,F1SB60,F1SR85,A0A0D6A5J1,I3LD66,A0A0B8RVW2,D7RK…
GO:0055085	transmembrane transport	biological_process	35	165	0.000108865	F1SIH5,K9IVK6,P80021,F1S764,F1RTA1,F1SGY1,F1SDD5,F1SR85,F1RVX6,Q2EN81,D7RK08,F1RM08,F1RIT1,F1S8P9,I3LC09,A5A761,A0A0B8RZS8,F2Z565,F1SPG4,F1S073,I3LBE6,F1SUF2,B2MUB6,P11607,F1RQ73,F1RP57,F1SAK6,F1RM44,A0A0B8RTE8,F1RV23,Q1W674,F1SIF8,I3L955,F1S5M9,F1SN95
GO:0032210	regulation of telomere maintenance via telomerase	biological_process	11	28	0.000113029	I3LCA2,F1RIU3,D0G0C9,F1SB63,D0G0C8,F1S8L9,Q8WNW4,F1SID1,F1SQN1,F1RP17,I3LK71
GO:0051196	regulation of coenzyme metabolic process	biological_process	6	9	0.000120234	F1S8Y5,F1SGH5,F1SGT3,F1SAF0,F1SMB2,I3LCI2
GO:0046165	alcohol biosynthetic process	biological_process	17	58	0.000128276	F1S8Y5,A0A0B8RSY9,M3VH80,F1SBJ7,F1RYY6,P08059,M3TYQ8,A8U4R4,C5I4T6,D0G7F6,I3LP41,F1RJ25,M3VK21,F1RFX9,D0G6X4,F1SC80,P00506
GO:0009888	tissue development	biological_process	60	339	0.000131527	F1SB42,F1RRN0,I3LQN4,F1RH41,F1S9Q3,F1SGG2,I3LP02,Q8WNW3,K7GND9,F1SU97,F1SLC4,Q29243,F1S5Z7,F1SR85,F1RVE7,K7GPD4,I3LD66,D0G7G0,F1RJ25,F1S0J8,A5A759,I3LA84,Q007T2,I3LI44,F1S663,F1SKM9,F1SDI3,B2CNZ7,I3L813,Q9MZ16,F1S073,Q8WNW4,F1SID1,K9J6K2,Q3ZD69,F2Z5N0,P11607,A3EX84,F1SQK1,P41367,I3LIE3,F1SSA6,F1SU78,F1RTN3,F2Z5B6,I3LRK1,F1S710,I3LFS8,A0A0B8RTA8,B8XH67,Q29057,K7GKY0,P50441,F1RF77,P28491,B0LY42,F1R…
GO:0043062	extracellular structure organization	biological_process	27	116	0.000134639	F1S663,B2CNZ7,G9F6X8,F1S073,F1SMF6,Q8WNW4,A1X898,D0G6Y0,K9J6K2,F1S6E8,B2ZI35,P20112,K7GND9,A3EX84,A8U4R4,I3LQ84,F1RVE7,F1RQI7,I3LD66,K7GPD4,F1SUM3,D0G7G0,F1SS26,I3LA84,F1RF77,B0LY42,F1SS24
GO:0030198	extracellular matrix organization	biological_process	24	98	0.000137337	F1S663,B2CNZ7,G9F6X8,F1S073,F1SMF6,A1X898,D0G6Y0,F1S6E8,B2ZI35,P20112,K7GND9,A3EX84,A8U4R4,I3LQ84,F1RVE7,I3LD66,K7GPD4,F1SUM3,D0G7G0,F1SS26,I3LA84,F1RF77,B0LY42,F1SS24
GO:0006268	DNA unwinding during replication	biological_process	4	4	0.000156232	F1SPF3,M3TYJ4,F1RSE7,I3LCN6
GO:0006863	purine transport	biological_process	4	4	0.000156232	F1RZQ6,F2Z565,Q6QRN9,F1SE26
GO:0015851	nucleobase transport	biological_process	4	4	0.000156232	F1RZQ6,F2Z565,Q6QRN9,F1SE26
GO:0015853	adenine transport	biological_process	4	4	0.000156232	F1RZQ6,F2Z565,Q6QRN9,F1SE26
GO:0048856	anatomical structure development	biological_process	173	1243	0.000211146	I3LJ02,F1RPN9,F1SB42,M3TYK5,K7GND9,F1SU97,F1S9D1,Q29243,I3LQ84,F1RL38,A0A0B8RVQ8,I3LCN6,F1S0J8,F1RFQ7,I3LI44,F2Z4Z1,F2Z5I5,F1SDI3,A0A0B8RTB9,I3LSI3,F1S073,F1SMF6,Q8WNW4,F2Z5N0,E7EI18,F1SQK1,I3LRH2,F1RQI7,A7YX22,A0A0B8RTA8,F1S6R5,B9TSQ2,K7GKY0,F1RQU2,P50441,P28491,A0A0B8S099,F1RGP1,A0A0B8RZH0,K9IVK6,Q32YV9,D0G0C6,A5A8V8,F1RH41,F1RZH4,F1SGG2,F1S9Q3,P08059,F1SD35,F1RZQ6,F1S5Z7,F1SB60,F1SR85,A0A0D6A5…
GO:0051193	regulation of cofactor metabolic process	biological_process	6	10	0.000272209	F1S8Y5,F1SGH5,F1SGT3,F1SAF0,F1SMB2,I3LCI2
GO:0010510	regulation of acetyl-CoA biosynthetic process from pyruvate	biological_process	5	7	0.00030066	F1SGH5,F1SGT3,F1SAF0,F1SMB2,I3LCI2
GO:0034975	protein folding in endoplasmic reticulum	biological_process	5	7	0.00030066	E1CAJ5,F1SUQ3,P28491,F1S441,Q29092
GO:0045740	positive regulation of DNA replication	biological_process	12	36	0.000341917	I3LCA2,F1RIU3,D0G0C9,F1SB63,D0G0C8,I3L813,F1S710,Q8WNW4,F1SQN1,F1RP17,P28491,Q007T2
GO:0007339	binding of sperm to zona pellucida	biological_process	7	14	0.000361185	I3LCA2,F1RIU3,D0G0C9,F1SB63,D0G0C8,F1SQN1,F1RP17
GO:0035036	sperm-egg recognition	biological_process	7	14	0.000361185	I3LCA2,F1RIU3,D0G0C9,F1SB63,D0G0C8,F1SQN1,F1RP17
GO:0006275	regulation of DNA replication	biological_process	16	58	0.000434866	F1RIU3,D0G0C9,D0G0C8,I3L813,F1S8L9,I3LJ02,Q8WNW4,F1SID1,F1SQN1,F1RP17,I3LCA2,F1SB63,F1S710,P28491,I3LK71,Q007T2
GO:0006898	receptor-mediated endocytosis	biological_process	14	48	0.000532195	K9IWD4,K9IVL7,A0A0B8RVH1,H6WKX8,F1RVE7,F1SB42,B6E241,D7RK08,F1RST0,P28491,P20112,F1S8M9,E7CXS1,Q29092
GO:0055007	cardiac muscle cell differentiation	biological_process	6	11	0.000542446	P41367,F1SSA6,Q3ZD69,P28491,F1RVE7,F1S710
GO:0048869	cellular developmental process	biological_process	129	898	0.000557414	I3LJ02,K7GRL4,F1RPN9,F1SB42,F1SU97,F1S9D1,Q29243,I3LQ84,A0A0B8RVQ8,I3LCN6,F1S0J8,F1RFQ7,I3LI44,F2Z4Z1,F2Z5I5,A0A0B8RTB9,F1SMF6,Q8WNW4,F2Z5N0,F1SQK1,F1SB63,F1RQI7,A7YX22,A0A0B8RTA8,I3LDS3,F1RQU2,P28491,A0A0B8S099,F1RGP1,K9IVK6,P61288,F1S0R7,Q32YV9,A5A8V8,F1RH41,F1RZH4,F1SGG2,F1S9Q3,F1SD35,F1S5Z7,F1SB60,I3LD66,D7RK08,F1SSH8,I3LK71,E7CXS1,Q007T2,F1SMZ6,F1SKM9,I3L813,Q9MZ16,K9J6K2,Q3ZD69,K9IWI4,F1SH2…
GO:0032508	DNA duplex unwinding	biological_process	10	28	0.000574614	F1SRE0,F1SPF3,F4ZS18,I3LCN6,F1SS19,F1SLR5,M3TYJ4,F1RSE7,F1RIP4,F1SR01
GO:0019674	NAD metabolic process	biological_process	8	19	0.000578197	F1S8H8,F1RKU0,Q1G1L0,K9IW73,I3LP41,F1SSH8,M3TYQ8,P00336
GO:0050793	regulation of developmental process	biological_process	108	729	0.000584401	A5A758,I3L897,K7GRL4,F1RPN9,F1SB42,G9F6X9,F1RRN0,I3LQN4,A0A0B8S0C5,K7GND9,F1SU97,F1S9D1,A8U4R4,F1SGY1,I3LJR4,Q29243,K9IVL7,F1RVE7,F1RKW8,F1RL38,A0A0B8RVQ8,F1SS26,F1RST0,F1S596,F1S8P9,F1RSY4,F1SS24,F1RS36,P04175,F2Z4Z1,F2Z5I5,A0A0B8RTB9,F1SMF6,Q8WNW4,F1SJ69,F1SGG1,F1RMA3,F2Z5N0,F1SS19,P20112,F1SQK1,I3LRH2,P62895,F1S8H8,A0A0B8RSP0,F1S1B7,F1RTN3,B8XH67,K7GKY0,F1RQU2,I3LSG1,P28491,A0A0B8S099,Q29092,I…
GO:0006769	nicotinamide metabolic process	biological_process	11	33	0.000603976	F1S8H8,F1RKU0,D0G7F6,Q1G1L0,K9IW73,I3LP41,F1SSH8,F1RYY6,M3TYQ8,P00336,A8U4R4
GO:0009820	alkaloid metabolic process	biological_process	11	33	0.000603976	F1S8H8,F1RKU0,D0G7F6,Q1G1L0,K9IW73,I3LP41,F1SSH8,F1RYY6,M3TYQ8,P00336,A8U4R4
GO:0019362	pyridine nucleotide metabolic process	biological_process	11	33	0.000603976	F1S8H8,F1RKU0,D0G7F6,Q1G1L0,K9IW73,I3LP41,F1SSH8,F1RYY6,M3TYQ8,P00336,A8U4R4
GO:0032204	regulation of telomere maintenance	biological_process	11	33	0.000603976	I3LCA2,F1RIU3,D0G0C9,F1SB63,D0G0C8,F1S8L9,Q8WNW4,F1SID1,F1SQN1,F1RP17,I3LK71
GO:0046496	nicotinamide nucleotide metabolic process	biological_process	11	33	0.000603976	F1S8H8,F1RKU0,D0G7F6,Q1G1L0,K9IW73,I3LP41,F1SSH8,F1RYY6,M3TYQ8,P00336,A8U4R4
GO:0006103	2-oxoglutarate metabolic process	biological_process	7	15	0.000612418	F1SSH8,P33198,F1RKU0,F1SAF0,Q1G1L0,K9IW73,P00506
GO:0007584	response to nutrient	biological_process	20	83	0.000617089	F1RGJ3,M3V836,F1S557,E3W6T5,P20112,P41367,G9BFT9,F1RSZ3,F1SB60,H6WKX8,D0G7G0,F1S084,D7RK08,F1SR72,P50441,I3LII3,F1SC80,E7CXS1,Q06AS6,P04175
GO:0042493	response to drug	biological_process	31	154	0.000706136	F1RNZ1,F1SKM9,F1RTA3,E3W6T5,Q8WNW4,G9F6X9,I7HD36,F1RTA1,F1S9Q3,E7CR03,P41367,F1RKM0,F1S8H8,G9BFT9,F1SDD5,F1RSZ3,F1SB60,F1SPF3,F1RP57,F1RVE7,F1RQI7,A0A0B8RVQ8,A0A0B8RT23,F1SS26,A0A0B8RZA3,P28491,F1SS24,F1S5M9,A0A0B8RZS8,E7CXS1,P04175
GO:0007016	cytoskeletal anchoring at plasma membrane	biological_process	4	5	0.000711636	Q29243,K9IWI4,Q8WNW3,F1SB42
GO:0045198	establishment of epithelial cell apical/basal polarity	biological_process	4	5	0.000711636	F1RTN3,F1SB42,F1RRN0,B8XH67
GO:0014706	striated muscle tissue development	biological_process	21	90	0.000718294	F1S663,F1SKM9,B2CNZ7,Q8WNW4,K9J6K2,Q3ZD69,F1RH41,F2Z5N0,F1SGG2,F1S9Q3,P41367,I3LIE3,F1SSA6,F1S5Z7,F2Z5B6,I3LRK1,F1RVE7,F1S710,F1S0J8,F1RV23,P28491
GO:0006606	protein import into nucleus	biological_process	15	55	0.000746462	Q29243,F1RVX6,K9IWG6,F1SID1,I3LBE6,E1CAJ5,I3LQN4,Q3ZD69,A0A0B8RTE8,F1S9Q3,F1RFQ7,C6K7I0,F1SN95,E7CR03,P62831
GO:0006081	cellular aldehyde metabolic process	biological_process	12	39	0.000779831	F1SGH5,D0G7F6,K9IW73,I3LCI2,F1SAB6,F1SSH8,F1SGT3,P33198,F1SAF0,P08059,F1SMB2,A8U4R4
GO:0006839	mitochondrial transport	biological_process	18	73	0.00085651	F1SIH5,F1RGJ3,M3VH80,P80021,Q9MZ16,F1S764,B2MUB6,E7CR03,Q6QRN9,I3LVG4,Q27HK4,Q2EN81,F1S6Q1,F1SAK6,F1RM44,K9J4S7,M3VK21,I3LC09
GO:0051239	regulation of multicellular organismal process	biological_process	80	517	0.000968009	A5A758,I3L897,F1RPN9,F1SB42,G9F6X9,F1RRN0,I3LQN4,K7GND9,F1S9D1,A8U4R4,F1SGY1,Q29243,K9IVL7,F1SUB2,F1RVE7,D0G7G0,A0A0B8RVQ8,F1SS26,F1S596,F1S8P9,F1SN47,F1SS24,F1RS36,P04175,F2Z4Z1,F1RNT9,Q8WNW4,F1SS19,B2ZI35,P11607,P20112,F1SQK1,I3LRH2,F1S8H8,A0A0B8RSP0,F1RQI7,A7YX22,B8XH67,I3LSG1,P28491,A0A0B8S099,A0A0B8RZH0,Q06AS6,F1S8T1,I3LAB2,F4ZS18,F1RZH4,F1RGJ2,E7CR03,F1SLC4,C4MXZ1,D7RK08,A0A0B8RVW2,F1RIT1,F…
GO:0060537	muscle tissue development	biological_process	21	92	0.000976194	F1S663,F1SKM9,B2CNZ7,Q8WNW4,K9J6K2,Q3ZD69,F1RH41,F2Z5N0,F1SGG2,F1S9Q3,P41367,I3LIE3,F1SSA6,F1S5Z7,F2Z5B6,I3LRK1,F1RVE7,F1S710,F1S0J8,F1RV23,P28491
GO:0006734	NADH metabolic process	biological_process	6	12	0.000982914	F1SSH8,F1RKU0,M3TYQ8,Q1G1L0,K9IW73,I3LP41
GO:0016525	negative regulation of angiogenesis	biological_process	6	12	0.000982914	G9BFT9,I3LSG1,P20112,F1SID1,F1RPN9,F1SS26
GO:0035051	cardiac cell differentiation	biological_process	6	12	0.000982914	P41367,F1SSA6,Q3ZD69,P28491,F1RVE7,F1S710
GO:0051170	nuclear import	biological_process	15	57	0.00111941	Q29243,F1RVX6,K9IWG6,F1SID1,I3LBE6,E1CAJ5,I3LQN4,Q3ZD69,A0A0B8RTE8,F1S9Q3,F1RFQ7,C6K7I0,F1SN95,E7CR03,P62831
GO:0034504	protein localization in nucleus	biological_process	17	69	0.00119732	F1SID1,I3LBE6,E1CAJ5,I3LQN4,Q3ZD69,F1S9Q3,C6K7I0,E7CR03,Q29243,F1RVX6,A7YX22,K9IWG6,A0A0B8RTE8,F1RFQ7,P28491,F1SN95,P62831
GO:0032212	positive regulation of telomere maintenance via telomerase	biological_process	8	21	0.00127029	I3LCA2,F1RIU3,D0G0C9,F1SB63,D0G0C8,Q8WNW4,F1SQN1,F1RP17
GO:0014009	glial cell proliferation	biological_process	3	3	0.00140156	I3LII3,F1SGD7,Q8WNW4
GO:0046184	aldehyde biosynthetic process	biological_process	3	3	0.00140156	P08059,D0G7F6,A8U4R4
GO:0048519	negative regulation of biological process	biological_process	146	1059	0.00142263	A5A758,I3LJ02,K7GRL4,F1RPN9,F1SB42,M3TYK5,K7GND9,F1S9D1,Q29243,Q9MZ15,F1RL38,A0A0B8RVQ8,I3LCN6,F1RST0,F1RFQ7,F1SDI3,A0A0B8RTB9,F1S073,F1SMF6,F1SPG4,Q8WNW4,I3LBE6,F2Z5N0,F1S8M9,F1SQK1,I3LRH2,A0A0B8RTA8,K7GKY0,F1RQU2,I3LSG1,A0A0B8RTE8,P28491,A0A0B8S099,F1RGP1,A0A0B8RZH0,Q29092,F6Q5P0,P61288,P80021,I3LAB2,F4ZS18,Q32YV9,D0G0C6,F1S9Q3,P08059,F1RZQ6,F1S5Z7,F1SB60,A0A0D6A5J1,F1S6Q1,F1S227,A0A0B8RVW2,F1S…
GO:0032392	DNA geometric change	biological_process	10	31	0.00142372	F1SRE0,F1SPF3,F4ZS18,I3LCN6,F1SS19,F1SLR5,M3TYJ4,F1RSE7,F1RIP4,F1SR01
GO:0043067	regulation of programmed cell death	biological_process	63	393	0.00146376	I3L897,I3LG73,F4ZS18,D0G0C6,Q32YV9,I3LQN4,A0A0B8S0C5,F1S9Q3,P08059,K7GND9,F1SU97,F1S9D1,E7CR03,F1SLC4,K9IVL7,F1RZQ6,F1S5Z7,H6WKX8,F1SB60,F1S6Q1,F1RVE7,F1RKW8,F1RL38,I3LD66,A0A0B8RVQ8,F1SS26,F1RIE2,F1S418,F1RST0,F1RSY4,F1SS24,F1RS36,P04175,Q007T2,F1RGJ3,F2Z5I5,F1SMZ6,F1SKM9,B2CNZ7,A0A0B8RTB9,F1SMF6,Q8WNW4,F1SID1,F1SJ69,F1SGG1,F1RMA3,F2Z5N0,I3LUP6,A3EX84,A0A0D5BWD2,F1SQK1,I3LRH2,P62895,G9BFT9,A0A0B…
GO:0000003	reproduction	biological_process	69	439	0.00148207	F1RIU3,D0G0C9,K7GQK6,M3TYK5,I3LQN4,C6K7I0,F1SU97,Q6QRN9,Q29243,F1SUB2,F1RVX6,F1RVE7,F1SQ44,D0G7G0,F1RFQ7,P62831,F1RZ28,F1RNT9,F1SPG4,Q8WNW4,F1SQN1,A0A0B8RS61,I3LBE6,B2ZI35,F1S935,I3LRH2,F1SB63,Q29214,B9TSQ2,F1RQU2,A0A0B8RTE8,P28491,F1SAF0,A0A0B8S099,Q1W674,A0A0B8RZN4,F1SN95,F6Q5P0,A0A0B8RSA9,F1S0R7,F1RP17,F1RZH4,F1RGJ2,E7CR03,Q0Z8U2,I3LCA2,H6WKX8,A1XQU3,Q1EG87,D7RK08,F1RIE2,F1SC80,D0G0C8,B2CNZ7,E…
GO:0030199	collagen fibril organization	biological_process	5	9	0.00148767	I3LA84,F1S073,A8U4R4,F1SUM3,A1X898
GO:0009988	cell-cell recognition	biological_process	7	17	0.00151444	I3LCA2,F1RIU3,D0G0C9,F1SB63,D0G0C8,F1SQN1,F1RP17
GO:0019048	virus-host interaction	biological_process	14	53	0.00156433	G9BFT9,Q29243,F1RVX6,F1SPG4,A5GFS8,K7GQK6,B9TSQ2,I3LBE6,F1RIE2,A0A0B8RTE8,F1SIF8,C6K7I0,F1SN95,Q6QRN9
GO:0042127	regulation of cell proliferation	biological_process	55	334	0.00159338	F1SLR6,F1S8T1,P80021,A0A0B8RVM5,I3LJ02,K7GQK6,I3LQN4,F1RZH4,F1RGJ2,Q8WNW3,E7CR03,A8U4R4,Q6QRN9,F1SB60,F1RP05,Q1EG87,F1RVE7,A0A0B8RVQ8,I3LCN6,D7RK08,F1SS26,F1S418,F1SC80,F1SS24,Q007T2,F1S663,F2Z5I5,M3V836,F2Z565,E3W6T5,F1S073,F1SMF6,Q8WNW4,F1SID1,F1SS19,F1RQ91,P20112,I3LUP6,A3EX84,I3LND7,A0A0B8RTV6,G9BFT9,F1S8H8,F1SRE0,F1RP57,F1SL74,B8XH67,K7GKY0,A0A0B8RZA3,P28491,F1RV23,A0A0B8S099,F1SLQ6,K7GN83,Q…
GO:0006732	coenzyme metabolic process	biological_process	30	155	0.00166494	F1S3I9,M3V836,F1SGH5,F1RTA3,A0A0B8RTY4,F1RYY6,F1RPW9,M3TYQ8,O19069,A8U4R4,P00336,F1S8H8,A0A0B8RT86,F1SB60,F1RKU0,F1SRC5,D0G7F6,Q1G1L0,K9IW73,F1SL74,I3LP41,I3LCI2,Q29057,F1SSH8,P33198,F1SAF0,A0A0B8S099,A0A0B8RZN4,I3LDC1,F1SMB2
GO:0022414	reproductive process	biological_process	68	435	0.00186274	F1RIU3,D0G0C9,K7GQK6,M3TYK5,I3LQN4,C6K7I0,F1SU97,Q6QRN9,Q29243,F1SUB2,F1RVX6,F1RVE7,F1SQ44,D0G7G0,F1RFQ7,P62831,F1RZ28,F1RNT9,F1SPG4,Q8WNW4,F1SQN1,A0A0B8RS61,I3LBE6,B2ZI35,F1S935,I3LRH2,F1SB63,Q29214,B9TSQ2,F1RQU2,A0A0B8RTE8,P28491,F1SAF0,A0A0B8S099,Q1W674,A0A0B8RZN4,F1SN95,F6Q5P0,A0A0B8RSA9,F1S0R7,F1RP17,F1RZH4,F1RGJ2,Q0Z8U2,I3LCA2,H6WKX8,A1XQU3,Q1EG87,D7RK08,F1RIE2,F1SC80,D0G0C8,B2CNZ7,E3W6T5,F…
GO:0002576	platelet degranulation	biological_process	10	32	0.00186771	F1RP57,A0A0B8RVQ8,F1SS26,K9IWI4,A0A0B8S0C5,P20112,F1SU97,I3L955,P26234,F1RS36
GO:0007160	cell-matrix adhesion	biological_process	10	32	0.00186771	Q29243,F1RVE7,F1SMF6,K7GPD4,I3LD66,Q8WNW4,I3L9I6,K7GND9,P26234,F1SS24
GO:0051146	striated muscle cell differentiation	biological_process	10	32	0.00186771	P41367,F1SSA6,F2Z5B6,F1RVE7,F1S710,F1S0J8,Q3ZD69,F1SGG2,F1RV23,P28491
GO:0006897	endocytosis	biological_process	24	116	0.00188908	K9IWD4,,I3LS12,F1SB42,G9F6X9,B6E241,F1S8M9,P20112,I3LRH2,K9IVL7,A0A0B8RVH1,F1S5Z7,C4MXZ1,H6WKX8,F1RVE7,Q1EG87,F1RQI7,D7RK08,F1SS26,F1RST0,P28491,F1S441,E7CXS1,Q29092
GO:0032206	positive regulation of telomere maintenance	biological_process	9	27	0.00189975	I3LCA2,F1RIU3,D0G0C9,F1SB63,D0G0C8,Q8WNW4,F1SID1,F1SQN1,F1RP17
GO:0042060	wound healing	biological_process	35	191	0.00191788	K9IVK6,F1RRN0,M3TYK5,A0A0B8S0C5,K7GND9,F1SU97,F1RVE7,I3LD66,A0A0B8RVW2,F1SS26,F1SS24,F1RS36,Q007T2,I3L6U9,F1SMF6,Q8WNW4,F1SJ69,B6E241,K9IWI4,B2ZI35,P20112,P11607,A0A0D5BWD2,Q06AS8,F1SSA6,F2Z5B6,F1RP57,F1SMS8,F1SC82,P50441,B0LY42,F1RV23,I3L955,P26234,Q06AS6
GO:0006102	isocitrate metabolic process	biological_process	4	6	0.00194564	P33198,F1SRC5,F1RKU0,Q1G1L0
GO:0006953	acute-phase response	biological_process	4	6	0.00194564	F1SS24,I3LQS0,E7CR03,D7RK08
GO:0030859	polarized epithelial cell differentiation	biological_process	4	6	0.00194564	F1RTN3,F1SB42,F1RRN0,B8XH67
GO:0042981	regulation of apoptosis	biological_process	62	390	0.0019769	I3L897,I3LG73,F4ZS18,D0G0C6,Q32YV9,I3LQN4,A0A0B8S0C5,F1S9Q3,P08059,K7GND9,F1SU97,F1S9D1,E7CR03,F1SLC4,K9IVL7,F1RZQ6,F1S5Z7,H6WKX8,F1SB60,F1S6Q1,F1RVE7,F1RKW8,F1RL38,I3LD66,A0A0B8RVQ8,F1SS26,F1RIE2,F1S418,F1RST0,F1RSY4,F1SS24,F1RS36,P04175,Q007T2,F1RGJ3,F2Z5I5,F1SMZ6,F1SKM9,B2CNZ7,A0A0B8RTB9,F1SMF6,Q8WNW4,F1SID1,F1SJ69,F1SGG1,F1RMA3,F2Z5N0,I3LUP6,A3EX84,A0A0D5BWD2,F1SQK1,I3LRH2,P62895,G9BFT9,A0A0B…
GO:0033365	protein localization in organelle	biological_process	26	130	0.00206931	F1RGJ3,F1SIE0,F1SID1,I3LBE6,E1CAJ5,I3LQN4,Q3ZD69,F1S9Q3,C6K7I0,E7CR03,Q6QRN9,I3LVG4,Q29243,A0A0B8RVH1,F1RVX6,Q27HK4,F1S6Q1,K9IWG6,A7YX22,F1RM44,A0A0B8RTE8,P28491,F1RFQ7,I3LC09,F1SN95,P62831
GO:0051701	interaction with host	biological_process	20	91	0.0020925	B2CNZ7,F1SPG4,K7GQK6,I3LBE6,B2ZI35,C6K7I0,Q6QRN9,G9BFT9,Q29243,F1SB63,F1RVX6,F1RVE7,A5GFS8,D7RK08,B9TSQ2,F1RIE2,F1RQU2,A0A0B8RTE8,F1SIF8,F1SN95
GO:0016044	membrane organization	biological_process	51	308	0.00209323	,I3LS12,F1S2Q3,F1SB42,G9F6X9,F1SU97,E7CR03,F1SGY1,K9IVL7,F1S5Z7,H6WKX8,C4MXZ1,F1RVX6,F1S6Q1,Q1EG87,F1RVE7,D7RK08,F1SS26,F1RST0,I3LC09,F1S441,E7CXS1,K9IWD4,F1SPG4,F1S073,F1SBU8,B6E241,I3LBE6,Q3ZD69,I3LSM7,F1SI24,P11607,P20112,F1S8M9,F1RQ73,I3LRH2,Q06AS8,F1SSA6,A0A0B8RVH1,F1S7E0,F1RU33,F1RQI7,I3LFS8,F1SMS8,F1SC82,A0A0B8RTE8,K7GMM3,P28491,F1SIF8,F1SN95,Q29092
GO:0007155	cell adhesion	biological_process	29	151	0.00224059	F1S663,F1SKM9,F1SMF6,Q8WNW4,F1RPN9,F1SB42,F1RRN0,I3L9I6,K9IWI4,A0A0B8RTQ8,B2ZI35,P11607,K7GND9,A8U4R4,Q29243,F1SSA6,I3LQ84,F1S1B7,C4MXZ1,F1RTN3,F1SJY6,F1RVE7,A7YX22,I3LD66,K7GPD4,I3L6D7,P26234,F1SS24,F1SP42
GO:0022610	biological adhesion	biological_process	29	151	0.00224059	F1S663,F1SKM9,F1SMF6,Q8WNW4,F1RPN9,F1SB42,F1RRN0,I3L9I6,K9IWI4,A0A0B8RTQ8,B2ZI35,P11607,K7GND9,A8U4R4,Q29243,F1SSA6,I3LQ84,F1S1B7,C4MXZ1,F1RTN3,F1SJY6,F1RVE7,A7YX22,I3LD66,K7GPD4,I3L6D7,P26234,F1SS24,F1SP42
GO:0050900	leukocyte migration	biological_process	14	55	0.00229466	F1RVX6,K9IVK6,F1RVE7,F1SMF6,I3LD66,D0G7G0,A0A0B8RVW2,B6E241,B0LY42,B2ZI35,K7GND9,A3EX84,I3LBX8,F1SGY1
GO:0051704	multi-organism process	biological_process	48	288	0.00246801	I3L897,A0A0B8RSY9,P61288,F4ZS18,K7GQK6,F1RZH4,F1SGG2,C6K7I0,A0A023VTS2,Q6QRN9,Q29243,Q6DUB7,F1SB60,F1RVX6,A0A0D6A5J1,Q1EG87,F1RVE7,D0G7G0,D7RK08,F1RIE2,F1RIT1,F1S418,F1S596,F1SN47,F1SSS0,I3LI44,F1RNT9,B2CNZ7,I3L813,E3W6T5,F1SPG4,I3LBE6,F1S6E8,F1RPW9,B2ZI35,P20112,G9BFT9,F1SB63,F1RU33,A5GFS8,I3L6D7,B9TSQ2,F1RQU2,K9IVG8,A0A0B8RTE8,B0LY42,F1SIF8,F1SN95
GO:0051235	maintenance of location	biological_process	12	44	0.00249322	Q29243,A0A0B8RVH1,F1SKM9,F1SID1,F1SB42,E1CAJ5,K9IWI4,P28491,Q8WNW3,A3EX84,Q007T2,Q29092
GO:0048523	negative regulation of cellular process	biological_process	129	931	0.00253229	I3L897,A0A0B8RSY9,B6EAV5,A0A0B8RVM5,I3LJ02,K7GRL4,F1RPN9,F1SB42,K7GQK6,M3TYK5,I3LQN4,A0A0B8S0C5,K7GND9,F1S9D1,I3LJR4,Q29243,K9IVL7,F1SH78,Q9MZ15,F1RVE7,F1RKW8,F1RL38,A0A0B8RVQ8,I3LCN6,F1SS26,F1SIF2,F1RST0,F1S596,F1S8P9,A0A0B8RTE0,F1SS24,I3LBX8,F1RS36,F1SDI3,A0A0B8RTB9,F1S073,F1SMF6,F1S8L9,Q8WNW4,B6E241,F1SJ69,A0A0B8RS61,F1SGG1,F1RMA3,F1SS19,F2Z5N0,P20112,F1RQY4,F1SQK1,I3LRH2,P62895,A0A0B8RSP0,F1S…
GO:0048878	chemical homeostasis	biological_process	46	274	0.0026146	F1SIH5,P61288,B6EAV5,K7GQK6,F1RH41,I3LP02,F1RH32,E7CR03,Q29243,C4MXZ1,F1SB60,F1SR85,F1RVE7,D7RK08,F1RIE2,F1RIT1,F1S418,F1SC80,A5A761,I3L6U9,F1RUN7,F1RPB0,F1SID1,A0A0B8RTY4,I7HD36,I3LSM7,F1SUF2,F1S6E8,P11607,P41367,I3LIE3,G9BFT9,F1SU78,I3LRK1,A5GFS8,A0A0B8RTA8,K9J4S7,B8XH67,Q6UAQ9,I3LSG1,F1RV23,P28491,F1SAF0,Q1W674,A0A0B8RZN4,Q29092
GO:0010941	regulation of cell death	biological_process	65	419	0.00286936	I3L897,I3LQN4,A0A0B8S0C5,K7GND9,F1SU97,F1S9D1,K9IVL7,F1RVE7,F1RKW8,F1RL38,A0A0B8RVQ8,F1SS26,F1RST0,F1RSY4,F1SS24,F1RS36,P04175,F2Z5I5,A0A0B8RTB9,F1SMF6,Q8WNW4,F1SJ69,F1SGG1,F1RMA3,F2Z5N0,F1SQK1,I3LRH2,P62895,A0A0B8RSP0,F1S1B7,F1RQU2,P28491,Q29092,I3LG73,F4ZS18,Q32YV9,D0G0C6,F1S9Q3,P08059,E7CR03,F1SLC4,F1RZQ6,F1SB60,H6WKX8,F1S5Z7,F1S6Q1,I3LD66,F1RIE2,F1S418,Q007T2,F1SMZ6,F1RGJ3,B2CNZ7,F1SKM9,F1SID…
GO:0050794	regulation of cellular process	biological_process	273	2187	0.00305119	F1RIU3,A0A0B8RSC2,I3L5I1,I3LJ02,K7GRL4,F1RPN9,F1SB42,M3TYK5,F1SGT3,M3TYJ4,F1SU97,Q29243,F1RSZ3,F1SQ44,A0A0B8RVQ8,F1S0J8,F1RST0,F1RFQ7,I3LAE9,F1RX64,F2Z5I5,F1SDI3,A0A0B8RTB9,F1SPG4,F1SI24,F2Z5N0,E7EI18,F1SQK1,F1SB63,F1SPN1,I3LSG1,F1RQU2,A0A0B8RTE8,K7GMM3,K7GN83,F6Q5P0,F1SIH5,P80021,F1S0R7,F4ZS18,Q32YV9,D0G0C6,A5A8V8,F1RP17,F1SGG2,F1S9Q3,P08059,F1SB60,A0A0D6A5J1,I3LD66,D7RK08,A0A0E3M2Q4,F1SC80,I3LK…
GO:0008284	positive regulation of cell proliferation	biological_process	33	182	0.0030644	F1SLR6,F1S8T1,F1RZH4,Q6QRN9,A8U4R4,F1RP05,F1RVE7,Q1EG87,A0A0B8RVQ8,I3LCN6,F1S418,F1SS24,Q007T2,F1S663,F2Z5I5,F2Z565,E3W6T5,F1S073,F1SID1,Q8WNW4,F1RQ91,A3EX84,I3LUP6,I3LND7,F1S8H8,G9BFT9,A0A0B8RTV6,F1RP57,F1SL74,P28491,A0A0B8S099,K7GN83,Q06AS6
GO:0022407	regulation of cell-cell adhesion	biological_process	7	19	0.00321303	F1SKM9,K7GND9,I3LD66,I3LJ02,I3LBX8,I3LFS8,Q8WNW4
GO:0010324	membrane invagination	biological_process	24	121	0.00340418	K9IWD4,,I3LS12,F1SB42,G9F6X9,B6E241,F1S8M9,P20112,I3LRH2,K9IVL7,A0A0B8RVH1,F1S5Z7,C4MXZ1,H6WKX8,F1RVE7,Q1EG87,F1RQI7,D7RK08,F1SS26,F1RST0,P28491,F1S441,E7CXS1,Q29092
GO:0006733	oxidoreduction coenzyme metabolic process	biological_process	11	40	0.00348471	F1S8H8,F1RKU0,D0G7F6,Q1G1L0,K9IW73,I3LP41,F1SSH8,F1RYY6,M3TYQ8,P00336,A8U4R4
GO:0045785	positive regulation of cell adhesion	biological_process	11	40	0.00348471	F2Z5B6,F1SKM9,F1RVE7,I3LD66,D0G7G0,D0G6Y0,F1SS26,K9J6K2,K7GMM3,K7GND9,I3LBX8
GO:0017038	protein import	biological_process	22	108	0.00353157	F1RGJ3,F1SID1,I3LBE6,E1CAJ5,I3LQN4,Q3ZD69,F1S9Q3,C6K7I0,E7CR03,Q6QRN9,I3LVG4,Q29243,F1RVX6,Q27HK4,F1S6Q1,K9IWG6,F1RM44,A0A0B8RTE8,F1RFQ7,I3LC09,F1SN95,P62831
GO:0019318	hexose metabolic process	biological_process	22	108	0.00353157	F1S8Y5,A0A0B8RSY9,F1SGH5,M3VH80,F1S557,F1RYY6,F1SUF2,P08059,M3TYQ8,A8U4R4,C5I4T6,D0G7F6,I3LP41,I3LCI2,F1RJ25,F1SSH8,M3VK21,F1RFX9,F1SC80,Q1W674,P00506,F1SMB2
GO:0006913	nucleocytoplasmic transport	biological_process	28	149	0.00368309	A0A0B8RSC2,F1RGJ3,F1SID1,I3LBE6,I3LQN4,E1CAJ5,Q3ZD69,F1S9Q3,C6K7I0,I3LUP6,I3L8I5,E7EI18,E7CR03,Q29243,F1RVX6,M3UZ37,F1SQ44,K9IWG6,F1SJQ4,B9TSQ2,A0A0B8RTE8,P28491,F1RFQ7,I3LAE9,F1SIF8,F1RGP1,F1SN95,P62831
GO:0044403	symbiosis, encompassing mutualism through parasitism	biological_process	21	102	0.00379177	I3L897,B2CNZ7,F1SPG4,K7GQK6,I3LBE6,B2ZI35,C6K7I0,Q6QRN9,G9BFT9,Q29243,F1SB63,F1RVX6,F1RVE7,A5GFS8,D7RK08,B9TSQ2,F1RIE2,F1RQU2,A0A0B8RTE8,F1SIF8,F1SN95
GO:0031032	actomyosin structure organization	biological_process	10	35	0.00390194	I3LIE3,F1SSA6,F2Z5B6,I3LRK1,F1RVE7,F1S0J8,F1RH41,F1SGG2,B2ZI35,F1RV23
GO:0045765	regulation of angiogenesis	biological_process	10	35	0.00390194	G9BFT9,A5A758,Q8WNW4,F1SID1,F1RPN9,F1SS26,I3LSG1,F1S8P9,P20112,A3EX84
GO:0009991	response to extracellular stimulus	biological_process	32	178	0.0040441	F1S557,D0G0C6,F1S9Q3,I3LP02,H6WKX8,F1RSZ3,F1SB60,I3LD66,A0A0B8RVQ8,D0G7G0,D7RK08,F1SC80,E7CXS1,F1RS36,P04175,M3V836,F1RGJ3,F1SDI3,Q9MZ16,E3W6T5,P20112,F1S8H8,G9BFT9,P41367,F1RM44,F1S9A4,F1S084,F1SR72,P50441,I3LII3,F1RGP1,Q06AS6
GO:0015931	nucleobase, nucleoside, nucleotide and nucleic acid transport	biological_process	20	96	0.00405758	F2Z565,F1SPG4,I3LBE6,B2MUB6,Q6QRN9,F1RZQ6,F1RVX6,M3UZ37,F1SQ44,F1SJQ4,F1SE26,B9TSQ2,F2Z5B4,F1SIB5,A0A0B8RTE8,F1RFQ7,I3LAE9,F1SIF8,F1SN95,A0A0B8RZH0
GO:0003009	skeletal muscle contraction	biological_process	4	7	0.00413894	I3LIE3,F1RH41,I3LII3,I3LRK1
GO:0022409	positive regulation of cell-cell adhesion	biological_process	4	7	0.00413894	F1SKM9,K7GND9,I3LD66,I3LBX8
GO:0035089	establishment of apical/basal cell polarity	biological_process	4	7	0.00413894	F1RTN3,F1SB42,F1RRN0,B8XH67
GO:0045777	positive regulation of blood pressure	biological_process	4	7	0.00413894	F1RNT9,E0YLM4,F2Z5B6,B2ZI35
GO:0044419	interspecies interaction between organisms	biological_process	21	103	0.00427981	I3L897,B2CNZ7,F1SPG4,K7GQK6,I3LBE6,B2ZI35,C6K7I0,Q6QRN9,G9BFT9,Q29243,F1SB63,F1RVX6,F1RVE7,A5GFS8,D7RK08,B9TSQ2,F1RIE2,F1RQU2,A0A0B8RTE8,F1SIF8,F1SN95
GO:0051084	'de novo' posttranslational protein folding	biological_process	11	41	0.00429403	I3LCA2,F1RIU3,D0G0C9,F1SB63,D0G0C8,K9J4P3,A7YX22,F1SQN1,F1RP17,F1RST0,F1S9Q3
GO:0048468	cell development	biological_process	88	608	0.00431833	I3L897,K7GRL4,F1RPN9,F1SB42,G9F6X9,K7GQK6,F1RRN0,F1SU97,Q6QRN9,I3LJR4,F1RKM0,Q29243,K9IVL7,I3LQ84,F1RVE7,F1RKW8,A0A0B8RVQ8,F1S0J8,F1S596,F1RFQ7,F1SS24,I3LI44,F2Z4Z1,F2Z5I5,A0A0B8RTB9,F1SMF6,Q8WNW4,F1SIP0,B6E241,A0A0B8RS61,F1SS19,F2Z5N0,P11607,A5GFY8,F1SQK1,F1SB63,F1RQI7,A7YX22,B8XH67,F1RQU2,F1RR78,P28491,F1SAF0,A0A0B8S099,A0A0B8RZN4,F1S8T1,P61288,F1S0R7,Q32YV9,A5A8V8,F1RH41,F1SGG2,F1S9Q3,F1RZH4,F…
GO:0009719	response to endogenous stimulus	biological_process	55	349	0.00434073	F1S557,D0G0C6,Q32YV9,G9F6X9,F1S9Q3,F1RGJ2,I3LP02,E7CR03,Q29243,F1S5Z7,A0A0D6A5J1,Q1EG87,F1RKW8,F1RVE7,A0A0B8RVQ8,F1RJ25,F1SS26,F1S0J8,I3LA84,F1RIT1,I3LAE9,F1SS24,E7CXS1,A9LM01,F2Z4Z1,F1RNZ1,F1RNT9,M3V836,F1SDI3,B2CNZ7,F1RTA3,I3L813,A0A0B8RTB9,E3W6T5,Q8WNW4,B6E241,F2Z5N0,P11607,P20112,P41367,G9BFT9,F1RP57,K9IWG6,F1S710,I3LQS0,I3L6D7,A0A0B8RZA3,P50441,F1RR78,F1RF77,P28491,B0LY42,I3LII3,F1SLQ6,Q06AS6
GO:0050878	regulation of body fluid levels	biological_process	32	179	0.00441988	I3L6U9,K9IVK6,F1S073,F1SMF6,B6E241,F1SJ69,M3TYK5,K9IWI4,A0A0B8S0C5,B2ZI35,P11607,P20112,P08059,K7GND9,F1SU97,A0A0D5BWD2,Q06AS8,F1RP57,F1RVE7,I3LD66,A0A0B8RVW2,B8XH67,F1SS26,F1SMS8,F1RIT1,F1RV23,B0LY42,P26234,I3L955,F1RS36,Q06AS6,Q007T2
GO:0051049	regulation of transport	biological_process	56	357	0.00443796	F1S8T1,F1SB42,G9F6X9,A0A0B8S0C5,F1S9Q3,Q8WNW3,Q6QRN9,F1SGY1,F1SDD5,K9IVL7,F1RZQ6,C4MXZ1,F1RVX6,F1RVE7,A0A0B8RVQ8,F1SS26,F1S596,F1S8P9,F1SC80,A0A0B8RTH9,Q007T2,F1RX64,F2Z565,F1S073,F1SPG4,F1SIP0,F1SID1,I3LBE6,O02670,I7HD36,F1SI24,F1SEN2,E7EI18,A3EX84,F1SH25,F1SQK1,Q06AS8,F1SU78,F1RQI7,A7YX22,I3LQS0,F1S9A4,K9J4S7,B8XH67,F1RQU2,F1SR72,A0A0B8RTE8,P28491,F1RV23,A0A0B8S099,F1SIF8,Q1W674,A0A0B8RZN4,F1SL…
GO:0034332	adherens junction organization	biological_process	7	20	0.00447442	F1RGJ2,F1SJY6,Q8WNW3,P26234,F1SP42,Q8WNW4,Q007T2
GO:0050795	regulation of behavior	biological_process	7	20	0.00447442	F1RIT1,F1SS24,A0A0D5BWD2,E7CR03,F1SGY1,A0A0B8RVQ8,F1SS26
GO:0002688	regulation of leukocyte chemotaxis	biological_process	5	11	0.0045037	F1RIT1,A0A0D5BWD2,F1SGY1,A0A0B8RVQ8,F1SS26
GO:0032069	regulation of nuclease activity	biological_process	5	11	0.0045037	I3L813,I3LUP6,F1RS36,A5GFS8,Q0Z8U2
GO:0051952	regulation of amine transport	biological_process	5	11	0.0045037	A7YX22,A3EX84,F1SLQ6,F1SIP0,F1SQK1
GO:0008037	cell recognition	biological_process	8	25	0.00450466	I3LCA2,F1RIU3,D0G0C9,F1SB63,D0G0C8,F1SQN1,F1RP17,F1SQK1
GO:0001889	liver development	biological_process	12	47	0.00451872	P41367,F1RZQ6,H6WKX8,F1SB60,A0A0D6A5J1,I3LSI3,Q8WNW4,I3LQS0,D0G0C6,B9TSQ2,F1S596,I3LP02
GO:0010466	negative regulation of peptidase activity	biological_process	12	47	0.00451872	F2Z5I5,F4ZS18,F1SUM3,F1SS26,K7GKY0,F1S418,F1S6E8,P08059,F1SAA9,K7GND9,F1RS36,P04175
GO:0006954	inflammatory response	biological_process	15	65	0.00451972	A5A758,A0A0B8RVT3,F1RL38,I3LQS0,A0A0B8RVQ8,K7GQK6,F1SS26,D7RK08,F1SI24,B2ZI35,F1SLQ6,F1SS24,F1SGY1,E7CR03,A0A0D5BWD2
GO:0009725	response to hormone stimulus	biological_process	52	327	0.00457851	F1S557,D0G0C6,Q32YV9,F1S9Q3,F1RGJ2,I3LP02,E7CR03,Q29243,F1S5Z7,A0A0D6A5J1,Q1EG87,F1RKW8,F1RVE7,A0A0B8RVQ8,F1SS26,F1S0J8,I3LA84,F1RIT1,I3LAE9,F1SS24,E7CXS1,A9LM01,F2Z4Z1,F1RNZ1,F1RNT9,M3V836,F1SDI3,B2CNZ7,F1RTA3,I3L813,A0A0B8RTB9,E3W6T5,Q8WNW4,B6E241,F2Z5N0,P11607,P20112,P41367,G9BFT9,K9IWG6,F1S710,I3LQS0,I3L6D7,A0A0B8RZA3,P50441,F1RR78,F1RF77,P28491,B0LY42,I3LII3,F1SLQ6,Q06AS6
GO:0016051	carbohydrate biosynthetic process	biological_process	18	84	0.00458826	F1S8Y5,A0A0B8RSY9,M3VH80,F1S557,F1RYY6,P08059,M3TYQ8,A8U4R4,P41367,F1SSG5,C5I4T6,D0G7F6,I3LP41,F1RJ25,M3VK21,F1RFX9,F1SC80,P00506
GO:0003013	circulatory system process	biological_process	14	59	0.00460285	G9BFT9,F1RNT9,E0YLM4,F1SB60,F2Z5B6,F1SMF6,B8XH67,I3LA84,F1RIT1,F1SC82,I7HD36,B2ZI35,F1SLQ6,Q007T2
GO:0008015	blood circulation	biological_process	14	59	0.00460285	G9BFT9,F1RNT9,E0YLM4,F1SB60,F2Z5B6,F1SMF6,B8XH67,I3LA84,F1RIT1,F1SC82,I7HD36,B2ZI35,F1SLQ6,Q007T2
GO:0030855	epithelial cell differentiation	biological_process	14	59	0.00460285	F1SLC4,F1RTN3,B2CNZ7,I3L813,Q9MZ16,A0A0B8RTA8,Q8WNW4,F1SB42,F1RJ25,F1RRN0,B8XH67,Q29057,F1SU97,A3EX84
GO:0006986	response to unfolded protein	biological_process	10	36	0.00487509	E0YLM4,F1SMZ6,A5GFS8,F1SUM3,F1SS26,F1RST0,F1RQU2,F1S9Q3,B6CVD6,F1RS36
GO:0051169	nuclear transport	biological_process	28	152	0.00493157	A0A0B8RSC2,F1RGJ3,F1SID1,I3LBE6,I3LQN4,E1CAJ5,Q3ZD69,F1S9Q3,C6K7I0,I3LUP6,I3L8I5,E7EI18,E7CR03,Q29243,F1RVX6,M3UZ37,F1SQ44,K9IWG6,F1SJQ4,B9TSQ2,A0A0B8RTE8,P28491,F1RFQ7,I3LAE9,F1SIF8,F1RGP1,F1SN95,P62831
GO:0009812	flavonoid metabolic process	biological_process	3	4	0.00513755	A0A0D6A5J1,F1SM21,P04175
GO:0046931	pore complex biogenesis	biological_process	3	4	0.00513755	I3LCA2,F1SGY1,F1RP17
GO:0019725	cellular homeostasis	biological_process	39	232	0.00534919	F1SIH5,P61288,B6EAV5,E1CAJ5,F1RH41,F1SGY1,Q29243,C4MXZ1,F1SB60,F1SR85,F1RVE7,D7RK08,F1RIT1,F1S418,F1S8P9,I3L6U9,G9F6X8,F1SID1,A0A0B8RTY4,F1RRY6,I3LSM7,I7HD36,F1SUF2,F1S6E8,B6CVD6,P11607,I3LIE3,F1SAD9,F1SU78,I3LRK1,A5GFS8,B8XH67,K9J4S7,I3LSG1,P28491,Q1W674,F1SAF0,A0A0B8RZN4,Q29092
GO:0070613	regulation of protein processing	biological_process	6	16	0.00575317	I3LQN4,A0A0B8RZA3,A0A0B8S099,A0A0D5BWD2,A0A0B8RVW2,F1SS26
GO:0050789	regulation of biological process	biological_process	287	2334	0.00588182	F1RIU3,A0A0B8RSC2,I3L5I1,I3LJ02,K7GRL4,F1RPN9,F1SB42,M3TYK5,F1SGT3,M3TYJ4,F1SU97,Q29243,F1RSZ3,F1SQ44,A0A0B8RVQ8,F1S0J8,F1RST0,F1RFQ7,I3LAE9,F1RX64,F2Z5I5,F1SDI3,A0A0B8RTB9,F1SPG4,F1SI24,F2Z5N0,E7EI18,F1SQK1,F1SB63,F1SPN1,I3LSG1,F1RQU2,A0A0B8RTE8,K7GMM3,K7GN83,F6Q5P0,F1SIH5,P80021,F1S0R7,F4ZS18,Q32YV9,D0G0C6,A5A8V8,F1RP17,F1SGG2,F1S9Q3,P08059,F1SB60,A0A0D6A5J1,F1S227,I3LD66,D7RK08,A0A0E3M2Q4,F1SC…
GO:0051789	response to protein stimulus	biological_process	10	37	0.00602906	E0YLM4,F1SMZ6,A5GFS8,F1SUM3,F1SS26,F1RST0,F1RQU2,F1S9Q3,B6CVD6,F1RS36
GO:0055082	cellular chemical homeostasis	biological_process	32	183	0.00623228	F1SIH5,P61288,B6EAV5,F1RH41,Q29243,F1SB60,F1SR85,C4MXZ1,F1RVE7,D7RK08,F1RIT1,F1S418,I3L6U9,F1SID1,A0A0B8RTY4,I3LSM7,I7HD36,F1SUF2,F1S6E8,P11607,I3LIE3,F1SU78,I3LRK1,A5GFS8,B8XH67,K9J4S7,I3LSG1,P28491,Q1W674,F1SAF0,A0A0B8RZN4,Q29092
GO:0009607	response to biotic stimulus	biological_process	31	176	0.00632586	I3LI44,A0A0B8RSY9,E0YLM4,F1SMZ6,P61288,I3L813,F4ZS18,F1RZH4,F1SGG2,F1S9Q3,B6CVD6,F1RPW9,P20112,A0A023VTS2,Q6QRN9,G9BFT9,Q6DUB7,F1SB60,A0A0D6A5J1,F1RU33,F1SUM3,A5GFS8,F1SS26,F1RIT1,F1S418,F1RQU2,F1RST0,K9IVG8,F1S596,F1SSS0,F1RS36
GO:0051093	negative regulation of developmental process	biological_process	53	340	0.00640068	P61288,K7GRL4,D0G0C6,Q32YV9,F1RPN9,I3LQN4,F1S9Q3,F1RGJ2,P08059,E7CR03,I3LJR4,F1SLC4,K9IVL7,F1RZQ6,F1S5Z7,F1SB60,F1RVE7,F1RKW8,F1RL38,A0A0B8RVQ8,F1SS26,F1RIE2,F1RIT1,F1S418,F1RST0,F1S596,F1SC80,F1SS24,F1RGJ3,F1SKM9,A0A0B8RTB9,F1SID1,Q8WNW4,F1SJ69,F1SGG1,F2Z5N0,P20112,I3LUP6,F1SQK1,I3LRH2,G9BFT9,A0A0B8RSP0,A0A0B8RVH1,F1S1B7,Q8MIZ3,I3LQS0,F1S9A4,F1RQU2,I3LSG1,A0A0B8RZA3,P28491,A0A0B8RZN7,Q29092
GO:0031667	response to nutrient levels	biological_process	30	169	0.00640613	F1RGJ3,M3V836,F1SDI3,F1S557,Q9MZ16,E3W6T5,D0G0C6,F1S9Q3,I3LP02,P20112,P41367,G9BFT9,F1S8H8,F1RSZ3,F1SB60,H6WKX8,F1RM44,D0G7G0,F1S084,F1S9A4,D7RK08,F1SR72,P50441,I3LII3,F1SC80,F1RGP1,E7CXS1,F1RS36,P04175,Q06AS6
GO:0006869	lipid transport	biological_process	13	55	0.00645374	F1SDD5,A0A0B8RVH1,A0A0B8S073,F1RP57,F1S764,I3LP02,F1SU97,I3L955,P00506,E7CXS1,A0A0B8RZS8,F1SGY1,F1RQ73
GO:0045216	cell-cell junction organization	biological_process	13	55	0.00645374	F1SJY6,F1RVE7,Q8WNW4,F1RIT1,K9IWI4,A0A0B8S0C5,F1RGJ2,F1SNQ1,B2ZI35,Q8WNW3,P26234,F1SP42,Q007T2
GO:0051186	cofactor metabolic process	biological_process	33	191	0.00664832	F1SK95,F1S3I9,M3V836,F1SGH5,F1RTA3,A0A0B8RTY4,F1RYY6,F1RPW9,M3TYQ8,O19069,A8U4R4,P00336,F1S8H8,A0A0B8RT86,F1SB60,F1SR85,F1RKU0,F1SRC5,D0G7F6,Q1G1L0,F1SL74,K9IW73,I3LP41,I3LCI2,Q29057,F1SSH8,A0A0B8RZN7,P33198,F1SAF0,A0A0B8S099,A0A0B8RZN4,I3LDC1,F1SMB2
GO:0008217	regulation of blood pressure	biological_process	9	32	0.00682762	F1RNT9,E0YLM4,F1SB60,F2Z5B6,B8XH67,I7HD36,F1RIT1,B2ZI35,F1SLQ6
GO:0009068	aspartate family amino acid catabolic process	biological_process	5	12	0.00701855	F1SSH8,F1SAF0,F1RPW8,K9IW73,P00506
GO:0007599	hemostasis	biological_process	29	163	0.00706701	I3L6U9,K9IVK6,F1SMF6,B6E241,F1SJ69,M3TYK5,K9IWI4,A0A0B8S0C5,B2ZI35,P11607,P20112,P08059,K7GND9,F1SU97,A0A0D5BWD2,Q06AS8,F1RP57,F1RVE7,I3LD66,A0A0B8RVW2,F1SS26,F1SMS8,F1RV23,B0LY42,P26234,I3L955,F1RS36,Q06AS6,Q007T2
GO:0042692	muscle cell differentiation	biological_process	14	62	0.00734819	P41367,F1SSA6,F1S5Z7,F2Z5B6,F1SKM9,F1RVE7,F1S710,Q8WNW4,F1S0J8,Q3ZD69,F1SGG2,F1RV23,P28491,P11607
GO:0051054	positive regulation of DNA metabolic process	biological_process	14	62	0.00734819	I3LCA2,F1RIU3,D0G0C9,F1SB63,D0G0C8,I3L813,F1S710,Q8WNW4,F1SID1,F1SQN1,F1RP17,P28491,Q0Z8U2,Q007T2
GO:0033273	response to vitamin	biological_process	10	38	0.0073852	F1RGJ3,M3V836,H6WKX8,F1SB60,E3W6T5,D0G7G0,D7RK08,I3LII3,F1SC80,P20112
GO:0065007	biological regulation	biological_process	308	2534	0.0075024	F1RIU3,A0A0B8RSC2,I3L5I1,I3LJ02,K7GRL4,F1RPN9,F1SB42,M3TYK5,F1SGT3,M3TYJ4,F1RH32,F1SU97,Q29243,F1RSZ3,F1SQ44,A0A0B8RVQ8,F1S0J8,F1RST0,F1RFQ7,I3LAE9,F1RX64,F2Z5I5,F1SDI3,A0A0B8RTB9,F1SPG4,F1RPB0,F1SI24,F2Z5N0,F1SUF2,E7EI18,F1SQK1,F1SB63,F1SPN1,F1RQU2,I3LSG1,A0A0B8RTE8,K7GMM3,K7GN83,F6Q5P0,F1SIH5,K9IVK6,P80021,F1S0R7,F4ZS18,Q32YV9,D0G0C6,A5A8V8,F1RP17,F1SGG2,F1S9Q3,P08059,F1SB60,F1SR85,A0A0D6A5J1,F…
GO:0046719	regulation of viral protein levels in host cell	biological_process	4	8	0.0075499	G9BFT9,F1RIE2,A5GFS8,K7GQK6
GO:0051085	chaperone mediated protein folding requiring cofactor	biological_process	4	8	0.0075499	F1RST0,F1S9Q3,A7YX22,F1SQN1
GO:0032879	regulation of localization	biological_process	72	492	0.00770371	I3LJ02,F1SB42,G9F6X9,K7GQK6,A0A0B8S0C5,A8U4R4,Q6QRN9,F1SGY1,Q29243,K9IVL7,F1RVX6,F1RVE7,A0A0B8RVQ8,F1SS26,F1S596,F1S8P9,I3LBX8,F1RS36,F1RX64,F2Z565,F1S073,F1SPG4,Q8WNW4,F1SIP0,I3LBE6,F1SI24,P20112,E7EI18,F1SQK1,A0A0B8RTV6,F1RQI7,A7YX22,B8XH67,F1RQU2,F1SR72,A0A0B8RTE8,P28491,A0A0B8S099,Q1W674,A0A0B8RZN4,F1SN95,Q06AS6,I3LG73,F1S8T1,F1S9Q3,Q8WNW3,F1SDD5,F1RZQ6,Q6DUB7,C4MXZ1,F1RIT1,F1SC80,A0A0B8RTH9,…
GO:0006605	protein targeting	biological_process	42	261	0.00857982	A0A0B8RSA9,I3LQN4,E1CAJ5,Q684M6,F1RZH4,F1S9Q3,C6K7I0,E7CR03,Q6QRN9,Q0Z8U2,I3LVG4,Q29243,F1RVX6,A1XQU3,F1S6Q1,F1S754,F1RFQ7,I3LC09,P62831,F1RZ28,F2Z4Z1,F1RGJ3,F1SU12,F1SPG2,F1SID1,F2Z522,I3LBE6,Q3ZD69,F1RQ91,E7EI18,F1S935,A0A0B8RVH1,Q27HK4,K9IWG6,F1RQI7,Q29214,F1RM44,A0A0B8RTE8,P28491,Q2YGT9,F1SN95,F6Q5P0
GO:0016477	cell migration	biological_process	31	180	0.0088115	I3LI44,F1S663,K9IVK6,F1SMF6,Q8WNW4,F1SID1,F1RRN0,B6E241,A0A0B8RS61,F1SRS2,B2ZI35,Q8WNW3,K7GND9,A3EX84,F1SQK1,F1SGY1,G9BFT9,F1SSA6,F1SUB2,F1RVX6,F1RVE7,I3LD66,D0G7G0,A0A0B8RVW2,F1SSH8,A5A759,B0LY42,K7GLV7,F1SS24,I3LBX8,Q007T2
GO:0015849	organic acid transport	biological_process	10	39	0.00896551	F1SDD5,K9IVK6,F1RP57,F1RM08,F1S764,F1RTA1,F1RFX9,I3L955,A0A0B8RZS8,P00506
GO:0046942	carboxylic acid transport	biological_process	10	39	0.00896551	F1SDD5,K9IVK6,F1RP57,F1RM08,F1S764,F1RTA1,F1RFX9,I3L955,A0A0B8RZS8,P00506
GO:0006458	'de novo' protein folding	biological_process	11	45	0.00912832	I3LCA2,F1RIU3,D0G0C9,F1SB63,D0G0C8,K9J4P3,A7YX22,F1SQN1,F1RP17,F1RST0,F1S9Q3
GO:0007517	muscle organ development	biological_process	21	110	0.00936147	F1S663,F1SKM9,B2CNZ7,Q8WNW4,K9J6K2,Q3ZD69,F1RH41,F2Z5N0,F1SGG2,F1S9Q3,P41367,I3LIE3,F1SSA6,F1S5Z7,F2Z5B6,I3LRK1,F1RVE7,F1S710,F1S0J8,F1RV23,P28491
GO:0055080	cation homeostasis	biological_process	22	117	0.00947879	F1SIH5,P61288,F1RUN7,F1SID1,A0A0B8RTY4,I7HD36,I3LSM7,F1S6E8,P11607,F1SB60,F1SR85,C4MXZ1,F1SU78,F1RVE7,A5GFS8,D7RK08,F1RIT1,I3LSG1,P28491,A0A0B8RZN4,A5A761,Q29092
GO:0044057	regulation of system process	biological_process	23	124	0.00954213	F2Z4Z1,F1RNT9,F1S8T1,Q8WNW4,I7HD36,P11607,F1SQK1,Q06AS8,C4MXZ1,F1SU78,F2Z5B6,A7YX22,F1RQI7,K9J4S7,B8XH67,I3L7S4,F1RIT1,I3LSG1,A0A0B8S099,F1SSS0,F1SN47,F1SLQ6,Q06AS6
GO:0043154	negative regulation of caspase activity	biological_process	8	28	0.00957351	F2Z5I5,F4ZS18,F1SS26,F1S418,P08059,K7GND9,F1RS36,P04175
GO:0055001	muscle cell development	biological_process	8	28	0.00957351	F1SSA6,F2Z5B6,F1RVE7,F1S0J8,Q3ZD69,F1SGG2,F1RV23,P11607
GO:0010038	response to metal ion	biological_process	20	104	0.0102213	F1SK95,M3VH80,F1RTA3,I3L813,E3W6T5,Q8WNW4,A0A0B8RTY4,Q007T6,F1SEN2,F1S9Q3,P20112,E7EI18,P41367,F1SB60,D7RK08,F1SS26,P50441,M3VK21,B0LY42,F1SS24
GO:0022008	neurogenesis	biological_process	67	458	0.0102275	I3L897,F1RPN9,F1SB42,G9F6X9,K7GQK6,F1RRN0,F1SU97,Q6QRN9,F1RKM0,Q29243,K9IVL7,I3LQ84,F1RVE7,F1RKW8,A0A0B8RVQ8,F1S596,F1SS24,F2Z4Z1,F2Z5I5,A0A0B8RTB9,F1SMF6,Q8WNW4,F1SIP0,A0A0B8RS61,B6E241,F2Z5N0,F1SS19,A5GFY8,F1SQK1,F1RQI7,A7YX22,B8XH67,F1RQU2,F1RR78,P28491,F1S8T1,Q32YV9,A5A8V8,F1RH41,F1S9Q3,F1RZH4,F1RGJ2,E7CR03,F1SD35,F1SB60,Q6DUB7,F1SSH8,A5A759,F1RIT1,F1S034,E7CXS1,Q007T2,F1S663,M3V836,F1SKM9,K9…
GO:0015908	fatty acid transport	biological_process	5	13	0.0103713	F1S764,F1RP57,I3L955,P00506,A0A0B8RZS8
GO:0045214	sarcomere organization	biological_process	5	13	0.0103713	F1SGG2,F2Z5B6,F1RV23,F1RVE7,F1S0J8
GO:0010638	positive regulation of organelle organization	biological_process	21	111	0.0103785	I3L897,F1RIU3,D0G0C9,D0G0C8,F1S073,Q8WNW4,F1SID1,F1SQN1,B6E241,F1SJ69,F1RP17,I3LQN4,A0A0D5BWD2,Q0Z8U2,I3LCA2,F1SB63,F2Z5B6,F1SMS8,F1RIT1,K7GMM3,F1RIP4
GO:0009612	response to mechanical stimulus	biological_process	7	23	0.0105079	G9BFT9,F1RIT1,F1RSY4,Q8WNW3,E3W6T5,D0G0C6,F1SS26
GO:0022612	gland morphogenesis	biological_process	7	23	0.0105079	I3LQN4,Q29243,F1RTN3,F1SID1,F1SB42,B8XH67,Q007T2
GO:0051046	regulation of secretion	biological_process	23	125	0.0105079	F2Z565,F1SID1,F1SB42,G9F6X9,F1SI24,F1SEN2,A3EX84,F1SH25,F1SQK1,Q6QRN9,Q06AS8,F1RZQ6,C4MXZ1,F1SU78,F1RQI7,A0A0B8RVQ8,B8XH67,F1S9A4,F1SR72,F1RV23,F1SC80,F1SLQ6,Q007T2
GO:0032846	positive regulation of homeostatic process	biological_process	10	40	0.0107925	I3LCA2,F1RIU3,D0G0C9,F1SB63,D0G0C8,Q8WNW4,F1SID1,F1SQN1,D7RK08,F1RP17
GO:0031589	cell-substrate adhesion	biological_process	11	46	0.0108236	Q29243,F1S663,F1RVE7,F1SMF6,K7GPD4,I3LD66,Q8WNW4,I3L9I6,K7GND9,P26234,F1SS24
GO:0007596	blood coagulation	biological_process	28	161	0.0109706	I3L6U9,K9IVK6,F1SMF6,B6E241,F1SJ69,M3TYK5,K9IWI4,A0A0B8S0C5,B2ZI35,P11607,P20112,K7GND9,F1SU97,A0A0D5BWD2,Q06AS8,F1RP57,F1RVE7,I3LD66,A0A0B8RVW2,F1SS26,F1SMS8,F1RV23,B0LY42,P26234,I3L955,F1RS36,Q06AS6,Q007T2
GO:0050817	coagulation	biological_process	28	161	0.0109706	I3L6U9,K9IVK6,F1SMF6,B6E241,F1SJ69,M3TYK5,K9IWI4,A0A0B8S0C5,B2ZI35,P11607,P20112,K7GND9,F1SU97,A0A0D5BWD2,Q06AS8,F1RP57,F1RVE7,I3LD66,A0A0B8RVW2,F1SS26,F1SMS8,F1RV23,B0LY42,P26234,I3L955,F1RS36,Q06AS6,Q007T2
GO:0007586	digestion	biological_process	6	18	0.0109767	F1S8H8,F1SRS2,B2ZI35,F1SC80,F1SB42,A0A0B8RTY4
GO:0035088	establishment or maintenance of apical/basal cell polarity	biological_process	6	18	0.0109767	F1RTN3,A0A0B8RZN4,F1SB42,F1RRN0,B8XH67,Q007T2
GO:0050920	regulation of chemotaxis	biological_process	6	18	0.0109767	F1RIT1,F1SS24,A0A0D5BWD2,F1SGY1,A0A0B8RVQ8,F1SS26
GO:0090002	establishment of protein localization to plasma membrane	biological_process	6	18	0.0109767	F1SDD5,B2ZI35,K7GMM3,Q8WNW3,I3LFS8,B8XH67
GO:0034329	cell junction assembly	biological_process	16	78	0.0112511	F1S663,Q8WNW4,K9IWI4,A0A0B8S0C5,F1RGJ2,B2ZI35,Q8WNW3,F1SJY6,F1RVE7,I3LD66,K7GPD4,F1RIT1,F1SNQ1,P26234,F1SP42,F1SS24
GO:0006812	cation transport	biological_process	20	105	0.0113526	F1SIH5,P61288,P80021,Q9MZ16,F1S073,O02670,I7HD36,F1S764,P11607,F1SGY1,F1SDD5,Q2EN81,F1SAK6,D7RK08,B8XH67,F1SL07,F1RIT1,Q6PWT7,A5A761,F1RZ70
GO:0006950	response to stress	biological_process	121	903	0.0115758	A5A758,I3L897,E0YLM4,K7GQK6,F1RRN0,M3TYK5,E1CAJ5,K7GNJ7,A0A0B8S0C5,I3LP02,C6K7I0,A0A023VTS2,F1RH32,K7GND9,F1SU97,F1SGY1,I3LJR4,F1RVE7,F1RKW8,F1RL38,K7GPD4,A0A0B8RVQ8,F1SE26,F1RJ25,F1SS26,F1RST0,F1S596,F1SS24,F1RS36,F1RIP4,I3LI44,A0A0B8RTB9,G9F6X8,F1SMF6,Q8WNW4,B6E241,F1SJ69,Q007T6,F1SI24,F1SS19,F2Z5N0,B2ZI35,P11607,P20112,F1SR01,P62895,F1S1B7,F1SPF3,F1RP57,F1RQI7,A7YX22,F1RM44,F1SMS8,F1SC82,F1RQU…
GO:0006104	succinyl-CoA metabolic process	biological_process	3	5	0.0117764	F1SSH8,F1S3I9,O19069
GO:0009698	phenylpropanoid metabolic process	biological_process	3	5	0.0117764	A0A0D6A5J1,F1SM21,P04175
GO:0010671	negative regulation of oxygen and reactive oxygen species metabolic process	biological_process	3	5	0.0117764	F1S1B7,E7CR03,P62895
GO:0032070	regulation of deoxyribonuclease activity	biological_process	3	5	0.0117764	I3L813,I3LUP6,Q0Z8U2
GO:0034333	adherens junction assembly	biological_process	3	5	0.0117764	Q8WNW3,P26234,Q8WNW4
GO:0045599	negative regulation of fat cell differentiation	biological_process	3	5	0.0117764	F1S5Z7,F1SB60,F1S9A4
GO:0045823	positive regulation of heart contraction	biological_process	3	5	0.0117764	I7HD36,F2Z5B6,P11607
GO:0046847	filopodium assembly	biological_process	3	5	0.0117764	K7GPD4,I3LD66,F1SB42
GO:0051156	glucose 6-phosphate metabolic process	biological_process	3	5	0.0117764	F1SUF2,Q1W674,P08059
GO:0006875	cellular metal ion homeostasis	biological_process	13	59	0.011866	F1SIH5,F1SU78,P61288,F1RVE7,F1SID1,A5GFS8,F1RIT1,I7HD36,I3LSM7,I3LSG1,P28491,P11607,Q29092
GO:0002673	regulation of acute inflammatory response	biological_process	4	9	0.0123997	I3LQN4,A0A0B8RZA3,M3V836,A0A0D5BWD2
GO:0032075	positive regulation of nuclease activity	biological_process	4	9	0.0123997	I3L813,F1RS36,A5GFS8,Q0Z8U2
GO:0045833	negative regulation of lipid metabolic process	biological_process	4	9	0.0123997	I7HD36,A0A0D6A5J1,F1SM21,A0A0B8RTA8
GO:0006862	nucleotide transport	biological_process	2	2	0.0125486	B2MUB6,Q6QRN9
GO:0007161	calcium-independent cell-matrix adhesion	biological_process	2	2	0.0125486	F1RVE7,F1SS24
GO:0007182	common-partner SMAD protein phosphorylation	biological_process	2	2	0.0125486	K9IWG6,F1SID1
GO:0010728	regulation of hydrogen peroxide biosynthetic process	biological_process	2	2	0.0125486	E7CR03,P62895
GO:0010730	negative regulation of hydrogen peroxide biosynthetic process	biological_process	2	2	0.0125486	E7CR03,P62895
GO:0010749	regulation of nitric oxide mediated signal transduction	biological_process	2	2	0.0125486	F1SS26,M3TYK5
GO:0010751	negative regulation of nitric oxide mediated signal transduction	biological_process	2	2	0.0125486	F1SS26,M3TYK5
GO:0014010	Schwann cell proliferation	biological_process	2	2	0.0125486	F1SGD7,Q8WNW4
GO:0015865	purine nucleotide transport	biological_process	2	2	0.0125486	B2MUB6,Q6QRN9
GO:0015867	ATP transport	biological_process	2	2	0.0125486	B2MUB6,Q6QRN9
GO:0015868	purine ribonucleotide transport	biological_process	2	2	0.0125486	B2MUB6,Q6QRN9
GO:0019682	glyceraldehyde-3-phosphate metabolic process	biological_process	2	2	0.0125486	D0G7F6,A8U4R4
GO:0032309	icosanoid secretion	biological_process	2	2	0.0125486	F1RP57,I3L955
GO:0032310	prostaglandin secretion	biological_process	2	2	0.0125486	F1RP57,I3L955
GO:0032623	interleukin-2 production	biological_process	2	2	0.0125486	F1SIH5,A0A0B8RVT3
GO:0033211	adiponectin-mediated signaling pathway	biological_process	2	2	0.0125486	F1RSZ3,K7GQK6
GO:0043490	malate-aspartate shuttle	biological_process	2	2	0.0125486	M3VK21,M3VH80
GO:0045343	regulation of MHC class I biosynthetic process	biological_process	2	2	0.0125486	F1RST0,F1SID1
GO:0046166	glyceraldehyde-3-phosphate biosynthetic process	biological_process	2	2	0.0125486	D0G7F6,A8U4R4
GO:0046725	negative regulation of viral protein levels in host cell	biological_process	2	2	0.0125486	G9BFT9,A5GFS8
GO:0048663	neuron fate commitment	biological_process	2	2	0.0125486	F1SM00,Q007T2
GO:0048749	compound eye development	biological_process	2	2	0.0125486	C4MXZ1,Q007T2
GO:0051208	sequestering of calcium ion	biological_process	2	2	0.0125486	P28491,Q29092
GO:0051503	adenine nucleotide transport	biological_process	2	2	0.0125486	B2MUB6,Q6QRN9
GO:0060484	lung-associated mesenchyme development	biological_process	2	2	0.0125486	Q8WNW4,F1RRN0
GO:0048545	response to steroid hormone stimulus	biological_process	20	106	0.0125819	A9LM01,M3V836,F1SDI3,F1S557,I3L813,E3W6T5,Q8WNW4,F1S9Q3,F1RGJ2,P20112,E7CR03,P41367,Q1EG87,I3L6D7,F1S0J8,F1SS26,I3LII3,P28491,F1SLQ6,F1SS24
GO:0045807	positive regulation of endocytosis	biological_process	9	35	0.0126801	C4MXZ1,F1RVE7,I3LQS0,F1S9Q3,A0A0B8S0C5,F1S8P9,P28491,F1SGY1,F1SH25
GO:0032355	response to estradiol stimulus	biological_process	10	41	0.0128887	M3V836,F1SDI3,I3L813,Q1EG87,E3W6T5,Q8WNW4,F1S9Q3,I3LII3,P28491,E7CR03
GO:0045185	maintenance of protein location	biological_process	10	41	0.0128887	Q29243,A0A0B8RVH1,F1SKM9,F1SID1,F1SB42,E1CAJ5,K9IWI4,Q8WNW3,A3EX84,Q007T2
GO:0040012	regulation of locomotion	biological_process	27	156	0.0131692	F1SKM9,G9F6X8,I3LJ02,Q8WNW4,K7GQK6,Q3ZD69,A0A0B8S0C5,P20112,A0A0D5BWD2,F1SQK1,F1SGY1,A8U4R4,A0A0B8RTV6,Q29243,K9IVL7,A0A0B8RVH1,F1RVE7,A0A0B8RVQ8,F1SS26,B8XH67,F1RIT1,F1S596,A0A0B8RZN4,P26234,F1SS24,I3LBX8,F1RS36
GO:0006873	cellular ion homeostasis	biological_process	30	178	0.0133417	F1SIH5,I3L6U9,P61288,B6EAV5,F1SID1,A0A0B8RTY4,I7HD36,I3LSM7,F1RH41,F1S6E8,P11607,I3LIE3,Q29243,F1SU78,F1SB60,F1SR85,C4MXZ1,I3LRK1,F1RVE7,A5GFS8,D7RK08,K9J4S7,B8XH67,F1RIT1,I3LSG1,F1S418,P28491,F1SAF0,A0A0B8RZN4,Q29092
GO:0048489	synaptic vesicle transport	biological_process	7	24	0.0134394	F1SI24,,C4MXZ1,Q1EG87,F1S441,Q8WNW4,G9F6X9
GO:0050801	ion homeostasis	biological_process	32	193	0.0136172	F1SIH5,P61288,B6EAV5,F1RH41,Q29243,F1SB60,F1SR85,C4MXZ1,F1RVE7,D7RK08,F1RIT1,F1S418,A5A761,I3L6U9,F1RUN7,F1SID1,A0A0B8RTY4,I3LSM7,I7HD36,F1S6E8,P11607,I3LIE3,F1SU78,I3LRK1,A5GFS8,B8XH67,K9J4S7,I3LSG1,P28491,F1SAF0,A0A0B8RZN4,Q29092
GO:0007186	G-protein coupled receptor protein signaling pathway	biological_process	13	60	0.0136529	F1S8H8,Q06AS8,K9IVL7,F1S5Z7,K9J6M1,H6WKX8,I3L6U9,I3LKL3,B8XH67,F1S6E8,A0A0B8RVP0,F1SU97,Q06AS6
GO:0048518	positive regulation of biological process	biological_process	155	1197	0.0140761	A5A758,F1RIU3,D0G0C9,K7GRL4,F1RPN9,F1SB42,M3TYK5,K7GND9,F1SU97,F1S9D1,A0A0B8RVQ8,I3LCN6,F1RST0,F1RSY4,F1RFQ7,F1RIP4,F1RX64,F2Z5I5,F2Z565,A0A0B8RTB9,F1S073,F1SMF6,Q8WNW4,F2Z5N0,E7EI18,F1SQK1,I3LRH2,F1SB63,F1RQI7,B9TSQ2,F1RQU2,P28491,K7GMM3,A0A0B8S099,F1RGP1,K7GN83,Q29092,F1SIH5,I3LAB2,F4ZS18,Q32YV9,D0G0C6,D0G6Y0,F1RP17,F1RZH4,F1S9Q3,F1S5Z7,F1SB60,F1S6Q1,I3LD66,D7RK08,F1SC80,F1SSS0,Q007T2,F1SKM9,D0…
GO:0009890	negative regulation of biosynthetic process	biological_process	49	323	0.0143368	I3L897,A0A0B8RSY9,I3LAB2,F4ZS18,I3LJ02,F1RPN9,F1SB42,M3TYK5,F1S9Q3,E7CR03,Q0Z8U2,F1S6Q1,I3LCN6,F1SST1,F1RIT1,I3LK71,A0A0B8RTE0,E7CXS1,M3V836,F1SDI3,I3L813,A0A0A7HF29,F1RN28,F1S8L9,F1SID1,Q8WNW4,A0A0B8RS61,F1SJ69,I7HD36,F1RMA3,F1SS19,F1RQY4,A0A0D5BWD2,P62895,F1SM00,G9BFT9,F1SRE0,F1S1B7,F1S2Y5,M3UZ37,F1SM21,I3LQS0,A0A0B8RTA8,F1S084,F1S9A4,A0A0B8RZA3,P28491,F1RGP1,A0A0B8RZH0
GO:0030010	establishment of cell polarity	biological_process	6	19	0.0145599	Q3ZD69,F1RTN3,F1SB42,F1RRN0,B8XH67,Q007T2
GO:0030239	myofibril assembly	biological_process	6	19	0.0145599	F1SSA6,F1SGG2,F2Z5B6,F1RV23,F1RVE7,F1S0J8
GO:0055002	striated muscle cell development	biological_process	6	19	0.0145599	F1SSA6,F1SGG2,F2Z5B6,F1RV23,F1RVE7,F1S0J8
GO:0001738	morphogenesis of a polarized epithelium	biological_process	5	14	0.0146753	F1RTN3,F1SB42,F1RRN0,B8XH67,Q007T2
GO:0006611	protein export from nucleus	biological_process	5	14	0.0146753	F1RGJ3,A0A0B8RTE8,P28491,F1RFQ7,E7EI18
GO:0006959	humoral immune response	biological_process	5	14	0.0146753	A5A758,P08059,A0A0D5BWD2,K7GN83,K7GQK6
GO:0034330	cell junction organization	biological_process	17	87	0.0147451	F1S663,Q8WNW4,K9IWI4,A0A0B8S0C5,F1RGJ2,B2ZI35,Q8WNW3,F1SJY6,F1RVE7,I3LD66,K7GPD4,F1RIT1,F1SNQ1,P26234,F1SP42,F1SS24,Q007T2
GO:0051346	negative regulation of hydrolase activity	biological_process	17	87	0.0147451	F2Z5I5,I3L5I1,F4ZS18,F1SNQ9,F1S6E8,B2ZI35,P08059,K7GND9,K9J6M1,F1S5Z7,F1SUM3,F1SS26,K7GKY0,F1S418,F1SAA9,F1RS36,P04175
GO:0031327	negative regulation of cellular biosynthetic process	biological_process	48	316	0.0149608	I3L897,A0A0B8RSY9,I3LAB2,F4ZS18,I3LJ02,F1RPN9,F1SB42,M3TYK5,F1S9Q3,E7CR03,Q0Z8U2,F1S6Q1,I3LCN6,F1SST1,F1RIT1,I3LK71,A0A0B8RTE0,E7CXS1,F1SDI3,I3L813,A0A0A7HF29,F1S8L9,F1RN28,F1SID1,Q8WNW4,A0A0B8RS61,F1SJ69,I7HD36,F1RMA3,F1SS19,F1RQY4,A0A0D5BWD2,P62895,F1SM00,G9BFT9,F1SRE0,F1S1B7,F1S2Y5,M3UZ37,F1SM21,I3LQS0,A0A0B8RTA8,F1S084,F1S9A4,A0A0B8RZA3,P28491,F1RGP1,A0A0B8RZH0
GO:0006811	ion transport	biological_process	24	136	0.0150196	F1SIH5,P61288,P80021,F1RUN7,Q9MZ16,F1S073,O02670,I7HD36,F1S764,P11607,F1SGY1,F1RQ73,F1SDD5,Q2EN81,F1SAK6,F1RM44,D7RK08,B8XH67,F1SL07,F1RIT1,F1S8P9,Q6PWT7,A5A761,F1RZ70
GO:0030003	cellular cation homeostasis	biological_process	19	101	0.0152594	F1SIH5,P61288,F1SID1,A0A0B8RTY4,I7HD36,I3LSM7,F1S6E8,P11607,F1SR85,C4MXZ1,F1SU78,F1RVE7,A5GFS8,D7RK08,I3LSG1,F1RIT1,P28491,A0A0B8RZN4,Q29092
GO:0034976	response to endoplasmic reticulum stress	biological_process	9	36	0.0152817	F1SAD9,E1CAJ5,B6CVD6,I3LII3,P11607,G9F6X8,F1RS36,A5GFS8,F1SS26
GO:0048699	generation of neurons	biological_process	61	419	0.0156232	I3L897,F1S8T1,Q32YV9,F1RPN9,F1SB42,G9F6X9,K7GQK6,F1RRN0,F1RH41,F1RZH4,F1S9Q3,F1RGJ2,F1SU97,F1SD35,E7CR03,Q6QRN9,K9IVL7,I3LQ84,Q6DUB7,F1SB60,F1RVE7,F1RKW8,A0A0B8RVQ8,A5A759,F1SSH8,F1RIT1,F1S596,F1S034,F1SS24,E7CXS1,Q007T2,F2Z4Z1,F1S663,F2Z5I5,F1SKM9,A0A0B8RTB9,F1SMF6,Q8WNW4,F1SIP0,A0A0B8RS61,B6E241,K9IWI4,F2Z5N0,F1SS19,A5GFY8,F1SH25,F1SQK1,F1SM00,I3LIE3,F1SSA6,A0A0B8RVH1,F1SRE0,K9IWG6,F1RQI7,A7YX2…
GO:0046903	secretion	biological_process	25	144	0.0160993	F1S073,F1S2Q3,F1RRY6,F1SI24,K9IWI4,A0A0B8S0C5,F1S9Q3,P20112,F1SU97,F1SAD9,F1SLC4,F1SSA6,C4MXZ1,F1RP57,F1RQI7,F1SM21,A0A0B8RVQ8,F1SS26,B8XH67,F1RIT1,F1S441,F1SN47,P26234,I3L955,F1RS36
GO:0008544	epidermis development	biological_process	12	55	0.0165615	F1SR85,K7GPD4,I3LD66,I3LFS8,Q8WNW4,A5A759,K7GKY0,I3LA84,F1RF77,P11607,Q8WNW3,Q007T2
GO:0006119	oxidative phosphorylation	biological_process	14	68	0.0166383	F1RWL7,F1SIH5,F1STY1,P80021,Q2EN81,I3LSI3,I3LRR4,F1SAK6,F1S3W0,F1SAB6,F1SIF2,F1SL07,F1SAF0,P62895
GO:0030036	actin cytoskeleton organization	biological_process	27	159	0.0167458	I3LI44,F1SB42,F1RRN0,F1RH41,K9IWI4,A0A0B8S0C5,F1SGG2,F1RGJ2,B2ZI35,I3LIE3,F1SSA6,F1SU78,K9J6M1,F2Z5B6,I3LRK1,F1RVE7,F1S0J8,B8XH67,I3L7S4,F1RIT1,F1RR78,F1S8P9,F1RFQ7,F1RV23,P28491,Q29092,Q007T2
GO:0046660	female sex differentiation	biological_process	7	25	0.016914	I3LQN4,F1SUB2,A0A0B8RZA3,F1RGJ2,F1SC80,F1SP42,I3LQS0
GO:0051271	negative regulation of cell motion	biological_process	10	43	0.0179799	Q29243,K9IVL7,I3LJ02,Q8WNW4,K7GQK6,B8XH67,F1SS26,A0A0B8S0C5,P26234,A0A0B8RZN4
GO:0014823	response to activity	biological_process	8	31	0.018	F1SB60,I3L813,F1RVE7,Q8WNW4,I3LQS0,F1S9Q3,F1SQK1,F1SS24
GO:0007043	cell-cell junction assembly	biological_process	9	37	0.0182558	F1RVE7,Q8WNW4,F1RIT1,K9IWI4,A0A0B8S0C5,B2ZI35,F1SNQ1,F1RGJ2,P26234
GO:0030005	cellular di-, tri-valent inorganic cation homeostasis	biological_process	17	89	0.0183002	F1SIH5,P61288,F1SID1,A0A0B8RTY4,I3LSM7,F1S6E8,P11607,F1SR85,C4MXZ1,F1SU78,F1RVE7,A5GFS8,D7RK08,I3LSG1,F1RIT1,P28491,Q29092
GO:0007568	aging	biological_process	19	103	0.018607	F1SDI3,E3W6T5,B6E241,F1SJ69,F1S9Q3,F1RGJ2,I3LUP6,F1SQK1,E7CR03,F1RZQ6,K9IVL7,F1S710,I3LQS0,D7RK08,F1RJ25,I3LII3,F1S441,F1SAF0,F1SLQ6
GO:0033044	regulation of chromosome organization	biological_process	14	69	0.0188091	I3LCA2,I3L897,F1RIU3,D0G0C9,F1SB63,D0G0C8,F1S8L9,Q8WNW4,F1SID1,F1SQN1,F1SJ69,F1RP17,I3LK71,F1RIP4
GO:0001893	maternal placenta development	biological_process	4	10	0.0188641	F1S418,B2CNZ7,B0LY42,D0G7G0
GO:0001937	negative regulation of endothelial cell proliferation	biological_process	4	10	0.0188641	G9BFT9,P80021,P20112,F1SS26
GO:0006270	DNA replication initiation	biological_process	4	10	0.0188641	F1SPF3,M3TYJ4,F1RSE7,I3LCN6
GO:0010039	response to iron ion	biological_process	4	10	0.0188641	F1SK95,F1SS24,A0A0B8RTY4,D7RK08
GO:0010953	regulation of protein maturation by peptide bond cleavage	biological_process	4	10	0.0188641	I3LQN4,A0A0B8RZA3,A0A0D5BWD2,A0A0B8RVW2
GO:0051445	regulation of meiotic cell cycle	biological_process	4	10	0.0188641	P28491,F1RV23,A0A0B8S099,F1S0R7
GO:0015718	monocarboxylic acid transport	biological_process	6	20	0.0188822	F1S764,F1RTA1,F1RP57,I3L955,P00506,A0A0B8RZS8
GO:0044085	cellular component biogenesis	biological_process	123	934	0.0189117	I3L897,B6EAV5,I3LS12,I3LJ02,K7GRL4,F1S2Q3,F1RPN9,F1SB42,K7GQK6,A0A0B8S0C5,I3LP02,A0A023VTS2,F1SGY1,I3LJR4,I3LQ84,F1RVX6,F1STY1,F1SJY6,F1RVE7,F1RKW8,K7GPD4,I3LRR4,F1RJ25,F1S0J8,F1SIF2,F1SGM8,F1S596,F1S8P9,F1RFQ7,F1SN47,F1SS24,F1RZ28,I3LI44,F2Z4Z1,F1S073,Q8WNW4,F1SIP0,B6E241,A0A0B8RS61,I3LBE6,F1SI24,B2ZI35,I3L8I5,F1RQY4,I3LND7,I3L5D5,F1S1B7,F1SPF3,F1SB63,F1RP57,F1RQI7,A7YX22,F1S419,Q29214,F1RHH8,B8…
GO:0006874	cellular calcium ion homeostasis	biological_process	12	56	0.0190131	F1SIH5,F1SU78,P61288,F1RVE7,F1SID1,A5GFS8,F1RIT1,I3LSM7,I3LSG1,P28491,P11607,Q29092
GO:0051291	protein heterooligomerization	biological_process	12	56	0.0190131	F1SRE0,I3LQ84,I3L6U9,F1S073,Q8WNW4,F1RJ25,B6E241,F1S3W0,F1S596,F1RGJ2,K7GMM3,Q8WNW3
GO:0030155	regulation of cell adhesion	biological_process	16	83	0.0200052	F2Z5B6,F1SKM9,F1RVE7,I3LD66,I3LJ02,I3LFS8,Q8WNW4,F1SID1,D0G7G0,A0A0B8RVQ8,D0G6Y0,F1SS26,K9J6K2,K7GMM3,K7GND9,I3LBX8
GO:0030900	forebrain development	biological_process	19	104	0.0204814	Q8WNW4,G9F6X9,A0A0B8RS61,M3TYK5,F1SEN2,F1S9Q3,F1S6E8,F1SQK1,F1SM00,F1SSA6,K9IVL7,I3LQS0,F1SSH8,F1SIF2,F1RFQ7,F1SAA9,E7CXS1,F1RS36,Q007T2
GO:0055066	di-, tri-valent inorganic cation homeostasis	biological_process	19	104	0.0204814	F1SIH5,P61288,F1SID1,A0A0B8RTY4,I3LSM7,F1S6E8,P11607,F1SB60,F1SR85,C4MXZ1,F1SU78,F1RVE7,A5GFS8,D7RK08,I3LSG1,F1RIT1,P28491,A5A761,Q29092
GO:0005996	monosaccharide metabolic process	biological_process	24	140	0.0209749	F1S8Y5,A0A0B8RSY9,F1SGH5,M3VH80,F1S557,I3LSI3,F1RYY6,F1SUF2,A0A023VTS2,P08059,M3TYQ8,A8U4R4,D0G7F6,C5I4T6,I3LP41,I3LCI2,F1RJ25,F1SSH8,M3VK21,F1RFX9,F1SC80,Q1W674,P00506,F1SMB2
GO:0048145	regulation of fibroblast proliferation	biological_process	7	26	0.0209781	M3V836,F1SB60,F1S073,F1SS24,Q8WNW4,F1SID1,A8U4R4
GO:0009892	negative regulation of metabolic process	biological_process	78	563	0.0211795	I3L897,A0A0B8RSY9,I3LJ02,F1RPN9,F1SB42,K7GQK6,M3TYK5,F1S9D1,I3LJR4,F1RVX6,Q9MZ15,I3LCN6,F1SS26,F1S8P9,F1RFQ7,A0A0B8RTE0,F1SDI3,F1S073,F1SPG4,F1S8L9,Q8WNW4,A0A0B8RS61,F1SJ69,I3LBE6,F1RMA3,F1SS19,F1RQY4,P62895,F1S1B7,F1S419,A0A0B8RTA8,K7GKY0,F1RQU2,A0A0B8RTE8,F1RR78,P28491,F1RGP1,F1SN95,A0A0B8RZH0,F6Q5P0,I3LAB2,F4ZS18,F1S9Q3,E7CR03,Q0Z8U2,Q6DUB7,A0A0D6A5J1,F1S227,F1S6Q1,A0A0B8RVW2,F1SST1,F1RIT1,I3L…
GO:0016032	viral reproduction	biological_process	53	362	0.0214031	A0A0B8RSA9,Q32YV9,K7GQK6,F1RZH4,F1S9Q3,F1SGG2,C6K7I0,E7CR03,Q6QRN9,Q0Z8U2,Q29243,F1RZQ6,C4MXZ1,F1RVX6,A1XQU3,F1RVE7,F1RKW8,A0A0B8RT23,A0A0B8RVQ8,F1S0J8,D7RK08,F1RIE2,D0G6X4,P62831,F1RZ28,F2Z565,B2CNZ7,A0A0B8RTB9,Q9MZ16,F1SPG4,F2Z522,B6E241,I3LBE6,F1SGG1,K9IWI4,F2Z5N0,B2ZI35,F1RQ91,A0A0B8RVP0,I3LUP6,F1S935,A0A0D5BWD2,G9BFT9,A5GFS8,Q29214,B9TSQ2,A6M928,F1RQU2,A0A0B8RTE8,F1SIF8,Q2YGT9,F1SN95,F6Q5P0
GO:0002541	activation of plasma proteins involved in acute inflammatory response	biological_process	3	6	0.0216072	A5A758,A0A0D5BWD2,K7GQK6
GO:0006956	complement activation	biological_process	3	6	0.0216072	A5A758,A0A0D5BWD2,K7GQK6
GO:0007193	inhibition of adenylate cyclase activity by G-protein signaling	biological_process	3	6	0.0216072	Q06AS8,F1SU97,Q06AS6
GO:0030449	regulation of complement activation	biological_process	3	6	0.0216072	I3LQN4,A0A0B8RZA3,A0A0D5BWD2
GO:0031069	hair follicle morphogenesis	biological_process	3	6	0.0216072	A5A759,Q8WNW4,Q007T2
GO:0032330	regulation of chondrocyte differentiation	biological_process	3	6	0.0216072	Q8WNW4,P04175,A0A0B8RVW2
GO:0034379	very-low-density lipoprotein particle assembly	biological_process	3	6	0.0216072	F1SR72,C4MXZ1,I3LP02
GO:0045922	negative regulation of fatty acid metabolic process	biological_process	3	6	0.0216072	A0A0D6A5J1,F1SM21,A0A0B8RTA8
GO:0046697	decidualization	biological_process	3	6	0.0216072	B2CNZ7,B0LY42,D0G7G0
GO:0001890	placenta development	biological_process	9	38	0.0216294	B2CNZ7,A0A0B8RVM5,D0G7G0,B6E241,F1S0J8,F1RQU2,F1S418,F1SGG2,B0LY42
GO:0007077	mitotic nuclear envelope disassembly	biological_process	8	32	0.0217241	I3LBE6,Q3ZD69,F1RVX6,A0A0B8RTE8,F1SIF8,F1RU33,F1SPG4,F1SN95
GO:0008652	cellular amino acid biosynthetic process	biological_process	8	32	0.0217241	F1SL74,F1RF77,F1RL80,F1SEN2,F1SSS0,F1SN47,A5GFY8,P00506
GO:0003012	muscle system process	biological_process	12	57	0.0217263	I3LIE3,F2Z5B6,I3LRK1,F1S073,F1SMF6,K9J6K2,F1SC82,K9IWI4,F1RH41,I3LII3,P11607,P26234
GO:0007398	ectoderm development	biological_process	12	57	0.0217263	F1SR85,K7GPD4,I3LD66,I3LFS8,Q8WNW4,A5A759,K7GKY0,I3LA84,F1RF77,P11607,Q8WNW3,Q007T2
GO:0016043	cellular component organization	biological_process	228	1849	0.0217854	A0A0B8RSC2,,K7GRL4,F1RPN9,F1SB42,F1RH32,K7GND9,F1SU97,F1S9D1,I3LVG4,Q29243,I3LQ84,F1STY1,F1SQ44,A0A0B8RVQ8,F1S0J8,F1RST0,I3LAE9,F1RFQ7,F1SN47,F1RIP4,P62831,F1RZ28,I3LI44,F2Z4Z1,F2Z5I5,F1SDI3,A0A0B8RTB9,F1S073,F1SMF6,F1SPG4,Q8WNW4,F1SBU8,A1X898,I3LBE6,F1SI24,F2Z5N0,F1S8M9,I3L8I5,F1S935,F1SQK1,I3LRH2,F1SPF3,F1SB63,F1RQI7,A7YX22,F1RM44,B9TSQ2,F1SAB6,I3LSG1,F1RQU2,A0A0B8RTE8,P28491,K7GMM3,Q29092,F6Q5…
GO:0051168	nuclear export	biological_process	15	77	0.0218353	F1RGJ3,F1RVX6,M3UZ37,F1SQ44,F1SJQ4,B9TSQ2,I3LBE6,A0A0B8RTE8,P28491,I3LAE9,F1RFQ7,F1SIF8,I3L8I5,E7EI18,F1SN95
GO:0048870	cell motility	biological_process	32	200	0.0221544	K9IVK6,F1RRN0,M3TYK5,F1SRS2,Q8WNW3,K7GND9,F1SGY1,F1SUB2,F1RVX6,F1RVE7,I3LD66,D0G7G0,A0A0B8RVW2,F1SSH8,A5A759,F1SS24,I3LBX8,Q007T2,I3LI44,F1S663,F1SMF6,F1SID1,Q8WNW4,A0A0B8RS61,B6E241,B2ZI35,A3EX84,F1SQK1,G9BFT9,F1SSA6,B0LY42,K7GLV7
GO:0052547	regulation of peptidase activity	biological_process	19	105	0.0224982	F1SMZ6,F2Z5I5,F4ZS18,F1SID1,F1S6E8,P08059,K7GND9,F1SU97,P62895,G9BFT9,F1S6Q1,F1SUM3,F1SS26,K7GKY0,F1S418,F1SAA9,F1RS36,F1SS24,P04175
GO:0055114	oxidation reduction	biological_process	47	316	0.0228137	F1SK95,F1RWL7,M3VH80,P80021,F1RPN9,D0G6Y0,E1CAJ5,F1SVB2,P00336,F1STY1,F1SB60,F1RW89,F1S6Q1,Q2EN81,I3LRR4,F1SIF2,I3LA84,F2Z4Z1,F1RNZ1,G9F6X8,A1X898,I3LCI0,Q007T6,F1SEN2,A5GFY8,M3TYQ8,P62895,A0A0H4IRA9,F1SNA8,A0A0B8RT86,F1RT47,F1RP57,F1SAK6,F1SAB6,F1SL07,F1S3W0,Q6UAQ9,F1RKS7,M3VK21,F1RF77,F1SAF0,Q6PWT7,I3L955,F1RGP1,F1SLQ6,I3LDC1,F1SEQ7
GO:0055065	metal ion homeostasis	biological_process	13	64	0.0229306	F1SIH5,F1SU78,P61288,F1RVE7,F1SID1,A5GFS8,F1RIT1,I7HD36,I3LSM7,I3LSG1,P28491,P11607,Q29092
GO:0007519	skeletal muscle tissue development	biological_process	11	51	0.0231383	I3LIE3,F1S663,F1S5Z7,F1SKM9,B2CNZ7,I3LRK1,Q8WNW4,K9J6K2,F1RH41,F2Z5N0,F1S9Q3
GO:0003008	system process	biological_process	52	356	0.0235195	E0YLM4,B6EAV5,F1SB42,F1RH41,F1S9Q3,P08059,Q29243,K9IVL7,C4MXZ1,F1SB60,F1RVE7,F1SE26,I3LA84,F1RIT1,A0A0E3M2Q4,F1SN47,F1SC80,E7CXS1,Q007T2,F1S663,F1RNT9,I3L6U9,Q9MZ16,A0A0B8RVT3,F1SMF6,F1S073,Q8WNW4,A0A0B8RTY4,K9J6K2,O02670,I7HD36,F1SI24,K9IWI4,F1SEN2,F1S6E8,B2ZI35,P11607,I3LIE3,G9BFT9,F1SSA6,A0A0B8RSP0,F2Z5B6,I3LRK1,F1RQI7,F1SM21,B8XH67,F1SC82,F1SNQ1,F1RV23,I3LII3,P26234,F1SLQ6
GO:0046545	development of primary female sexual characteristics	biological_process	6	21	0.0240045	F1SUB2,A0A0B8RZA3,F1RGJ2,F1SC80,F1SP42,I3LQS0
GO:0044271	nitrogen compound biosynthetic process	biological_process	21	120	0.0240778	F1S586,F1SK95,F1SIH5,M3VH80,P80021,F1SBJ7,I3LSI3,F1SEN2,F1RL80,A5GFY8,P41367,F1S8H8,F1SR85,Q2EN81,F1SL74,F1SAK6,M3VK21,F1RF77,F1SSS0,F1SN47,P00506
GO:0009887	organ morphogenesis	biological_process	48	325	0.0242052	F1SB42,F1RRN0,I3LQN4,F1RGJ2,P08059,F1SU97,E7CR03,F1SLC4,Q29243,F1SH78,F1SUB2,H6WKX8,F1RVE7,K7GPD4,F1RJ25,A0A0B8RVW2,F1SS26,A5A759,I3LA84,F1SC80,F1SAA9,F1SS24,Q007T2,F1S663,M3V836,B2CNZ7,I3L813,Q9MZ16,F1S073,F1SID1,Q8WNW4,A3EX84,F1SQK1,I3LRH2,F1SU78,F1RTN3,F2Z5B6,F1RQI7,A0A0B8RTA8,B8XH67,Q29057,A6M928,A0A0B8RZA3,B0LY42,F1RV23,A0A0B8S099,A0A0B8RZN4,P26234
GO:0010035	response to inorganic substance	biological_process	20	113	0.024413	F1SK95,M3VH80,F1RTA3,I3L813,E3W6T5,Q8WNW4,A0A0B8RTY4,Q007T6,F1SEN2,F1S9Q3,P20112,E7EI18,P41367,F1SB60,D7RK08,F1SS26,P50441,M3VK21,B0LY42,F1SS24
GO:0022415	viral reproductive process	biological_process	31	194	0.0245228	B2CNZ7,A0A0B8RSA9,F1SPG4,F2Z522,K7GQK6,I3LBE6,F1RZH4,B2ZI35,F1RQ91,C6K7I0,F1S935,Q6QRN9,Q0Z8U2,G9BFT9,Q29243,F1RVX6,A1XQU3,F1RVE7,A5GFS8,Q29214,D7RK08,B9TSQ2,F1RIE2,F1RQU2,A0A0B8RTE8,F1SIF8,Q2YGT9,F1SN95,P62831,F6Q5P0,F1RZ28
GO:0010648	negative regulation of cell communication	biological_process	29	179	0.024556	M3V836,B6EAV5,F1SMF6,F1SB42,B6E241,M3TYK5,F1SBF8,I3LQN4,K7GND9,A3EX84,G9BFT9,Q29243,Q06AS8,K9IVL7,F1SH78,C4MXZ1,F1RVE7,A0A0B8RVQ8,A0A0B8RVW2,F1S9A4,F1SS26,B8XH67,K7GKY0,A0A0B8RZA3,P28491,F1SAA9,F1RS36,Q007T2,Q06AS6
GO:0030334	regulation of cell migration	biological_process	24	142	0.0245738	I3LJ02,Q8WNW4,K7GQK6,Q3ZD69,A0A0B8S0C5,P20112,A0A0D5BWD2,F1SQK1,F1SGY1,A8U4R4,A0A0B8RTV6,Q29243,K9IVL7,A0A0B8RVH1,F1RVE7,A0A0B8RVQ8,F1SS26,B8XH67,F1RIT1,F1S596,A0A0B8RZN4,P26234,I3LBX8,F1RS36
GO:0006928	cell motion	biological_process	51	349	0.0246021	K9IVK6,Q32YV9,F1SB42,G9F6X9,K7GQK6,F1RRN0,M3TYK5,F1SRS2,F1RH41,F1S9Q3,Q8WNW3,K7GND9,F1SGY1,F1SUB2,I3LQ84,F1RVX6,F1RVE7,F1RKW8,I3LD66,D0G7G0,A0A0B8RVQ8,A0A0B8RVW2,A5A759,F1SSH8,F1SS24,I3LBX8,Q007T2,I3LI44,F1S663,F2Z5I5,A0A0B8RTB9,F1SMF6,Q8WNW4,F1SID1,A0A0B8RS61,B6E241,K9IWI4,F2Z5N0,B2ZI35,A3EX84,F1SQK1,I3LIE3,G9BFT9,F1SSA6,I3LRK1,K9IWG6,K9J4S7,F1RQU2,F1RR78,B0LY42,K7GLV7
GO:0051674	localization of cell	biological_process	51	349	0.0246021	K9IVK6,Q32YV9,F1SB42,G9F6X9,K7GQK6,F1RRN0,M3TYK5,F1SRS2,F1RH41,F1S9Q3,Q8WNW3,K7GND9,F1SGY1,F1SUB2,I3LQ84,F1RVX6,F1RVE7,F1RKW8,I3LD66,D0G7G0,A0A0B8RVQ8,A0A0B8RVW2,A5A759,F1SSH8,F1SS24,I3LBX8,Q007T2,I3LI44,F1S663,F2Z5I5,A0A0B8RTB9,F1SMF6,Q8WNW4,F1SID1,A0A0B8RS61,B6E241,K9IWI4,F2Z5N0,B2ZI35,A3EX84,F1SQK1,I3LIE3,G9BFT9,F1SSA6,I3LRK1,K9IWG6,K9J4S7,F1RQU2,F1RR78,B0LY42,K7GLV7
GO:0042592	homeostatic process	biological_process	65	461	0.0246049	A5A758,B6EAV5,K7GRL4,K7GQK6,E1CAJ5,I3LP02,F1RH32,F1S9D1,F1SGY1,I3LJR4,Q29243,F1RVE7,A0A0B8RVQ8,F1S8P9,G9F6X8,Q8WNW4,F1RPB0,A0A0B8RTY4,F1SUF2,P11607,A0A0B8RTA8,B8XH67,I3LSG1,P28491,F1SAF0,Q1W674,A0A0B8RZN4,Q29092,F1SIH5,P61288,F1RH41,F1RSG8,E7CR03,F1SR85,F1SB60,C4MXZ1,D7RK08,F1RIE2,F1S418,F1RIT1,A0A0E3M2Q4,F1SC80,A5A761,Q007T2,I3L6U9,F1RUN7,I3L813,F1SID1,F1RRY6,I3LSM7,I7HD36,B6CVD6,F1S6E8,F1SAD9,G…
GO:0021537	telencephalon development	biological_process	12	58	0.024716	F1SSA6,K9IVL7,Q8WNW4,I3LQS0,G9F6X9,A0A0B8RS61,M3TYK5,F1SSH8,F1RFQ7,F1SAA9,F1SQK1,E7CXS1
GO:0043627	response to estrogen stimulus	biological_process	12	58	0.024716	M3V836,F1SDI3,I3L813,Q1EG87,E3W6T5,Q8WNW4,F1S0J8,F1S9Q3,F1RGJ2,P28491,I3LII3,E7CR03
GO:0052548	regulation of endopeptidase activity	biological_process	18	99	0.0248103	F1SMZ6,F2Z5I5,F4ZS18,F1SID1,F1S6E8,P08059,K7GND9,F1SU97,P62895,G9BFT9,F1S6Q1,F1SUM3,F1SS26,K7GKY0,F1S418,F1SAA9,F1RS36,P04175
GO:0030336	negative regulation of cell migration	biological_process	9	39	0.0254286	Q29243,K9IVL7,I3LJ02,Q8WNW4,K7GQK6,B8XH67,F1SS26,P26234,A0A0B8RZN4
GO:0034762	regulation of transmembrane transport	biological_process	7	27	0.0256743	O02670,F1SDD5,A0A0B8S0C5,A0A0B8RZN4,E7EI18,F1SIP0,B8XH67
GO:0043297	apical junction assembly	biological_process	7	27	0.0256743	A0A0B8S0C5,F1RGJ2,F1SNQ1,B2ZI35,F1RVE7,P26234,Q8WNW4
GO:0045934	negative regulation of nucleobase, nucleoside, nucleotide and nucleic acid metabolic process	biological_process	43	287	0.0257548	I3L897,A0A0B8RSY9,I3LAB2,I3LJ02,F1RPN9,F1SB42,K7GQK6,F1S9Q3,F1S9D1,E7CR03,Q0Z8U2,F1S6Q1,I3LCN6,F1SST1,F1RIT1,I3LK71,A0A0B8RTE0,E7CXS1,F1SDI3,I3L813,A0A0A7HF29,F1S8L9,F1RN28,F1SID1,Q8WNW4,A0A0B8RS61,F1SJ69,F1RMA3,F1SS19,F1RQY4,A0A0D5BWD2,F1SM00,G9BFT9,F1SRE0,F1S2Y5,M3UZ37,I3LQS0,F1S084,F1S9A4,A0A0B8RZA3,P28491,F1RGP1,F6Q5P0
GO:0007605	sensory perception of sound	biological_process	8	33	0.0259617	I3LIE3,F1RH41,F1SB60,F1SNQ1,B6EAV5,I3LRK1,F1RQI7,B8XH67
GO:0030397	membrane disassembly	biological_process	8	33	0.0259617	I3LBE6,Q3ZD69,F1RVX6,A0A0B8RTE8,F1SIF8,F1RU33,F1SPG4,F1SN95
GO:0051081	nuclear envelope disassembly	biological_process	8	33	0.0259617	I3LBE6,Q3ZD69,F1RVX6,A0A0B8RTE8,F1SIF8,F1RU33,F1SPG4,F1SN95
GO:0030182	neuron differentiation	biological_process	44	295	0.0260112	F1S8T1,Q32YV9,F1SB42,G9F6X9,K7GQK6,F1RH41,F1S9Q3,F1RGJ2,F1SU97,F1SD35,E7CR03,Q6QRN9,I3LQ84,Q6DUB7,F1SB60,F1RVE7,F1RKW8,A0A0B8RVQ8,F1SSH8,F1S034,E7CXS1,Q007T2,F1S663,F2Z5I5,A0A0B8RTB9,F1SMF6,F1SIP0,A0A0B8RS61,B6E241,K9IWI4,F2Z5N0,A5GFY8,F1SQK1,F1SM00,I3LIE3,F1SSA6,K9IWG6,A7YX22,F1RQI7,K9J4S7,B8XH67,F1RQU2,F1RR78,P26234
GO:0006936	muscle contraction	biological_process	11	52	0.0264962	I3LIE3,F2Z5B6,I3LRK1,F1S073,F1SMF6,K9J6K2,F1SC82,K9IWI4,F1RH41,I3LII3,P26234
GO:0051972	regulation of telomerase activity	biological_process	5	16	0.0265201	F1SB63,D0G0C8,Q8WNW4,F1SID1,F1SQN1
GO:0007507	heart development	biological_process	19	107	0.0269847	F2Z4Z1,I3L6U9,F1SDI3,I3L813,A0A0B8RVM5,Q8WNW4,Q3ZD69,P20112,F1SQK1,P41367,F1SSA6,F1SB60,F2Z5B6,F1RVE7,F1S710,F1RV23,P28491,F1SC80,E7CXS1
GO:0048488	synaptic vesicle endocytosis	biological_process	4	11	0.02707	,C4MXZ1,Q1EG87,F1S441
GO:0000904	cell morphogenesis involved in differentiation	biological_process	37	242	0.0281062	F1S8T1,Q32YV9,F1SB42,G9F6X9,K7GQK6,F1RH41,F1S9Q3,F1SGG2,F1RGJ2,I3LQ84,Q6DUB7,F1RVE7,F1RKW8,A0A0B8RVQ8,I3LA84,F1SS24,E7CXS1,Q007T2,F1S663,F2Z5I5,A0A0B8RTB9,F1SMF6,Q8WNW4,A0A0B8RS61,B6E241,K9IWI4,F2Z5N0,F1SQK1,I3LIE3,F1SSA6,K9IWG6,K9J4S7,F1RQU2,F1RR78,K7GLV7,A0A0B8RZN4,P26234
GO:0010629	negative regulation of gene expression	biological_process	48	328	0.0281449	I3L897,A0A0B8RSY9,I3LAB2,F1RPN9,F1SB42,F1S9Q3,E7CR03,I3LJR4,F1RVX6,F1S6Q1,F1S227,I3LCN6,F1SST1,F1RIT1,F1RFQ7,A0A0B8RTE0,E7CXS1,Q007T2,F1SDI3,I3L813,A0A0A7HF29,F1SPG4,F1RN28,F1SID1,Q8WNW4,A0A0B8RS61,F1SJ69,I3LBE6,F1RMA3,F1SS19,F1RQY4,A0A0D5BWD2,F1SM00,G9BFT9,F1SRE0,F1S2Y5,I3L5X7,M3UZ37,I3LFS8,I3LQS0,F1S084,A0A0B8RZA3,A0A0B8RTE8,P28491,F1SIF8,F1RGP1,F1SN95,I3LS00
GO:0009299	mRNA transcription	biological_process	19	108	0.029467	A0A0B8RSA9,A0A0A7HF29,F1SPG4,F2Z522,I3LBE6,F1RZH4,F1RQ91,F1S935,Q0Z8U2,F1RVX6,A1XQU3,Q29214,A0A0B8RTE8,F1SIF8,Q2YGT9,F1SN95,F6Q5P0,F1RZ28,P62831
GO:0043281	regulation of caspase activity	biological_process	14	73	0.0296861	G9BFT9,F1SMZ6,F2Z5I5,F1S6Q1,F4ZS18,F1SID1,F1SS26,F1S418,P08059,K7GND9,F1SU97,F1RS36,P04175,P62895
GO:0051270	regulation of cell motion	biological_process	25	152	0.0299377	I3LJ02,Q8WNW4,K7GQK6,Q3ZD69,A0A0B8S0C5,P20112,A0A0D5BWD2,F1SQK1,F1SGY1,A8U4R4,A0A0B8RTV6,Q29243,K9IVL7,A0A0B8RVH1,Q6DUB7,F1RVE7,A0A0B8RVQ8,F1SS26,B8XH67,F1RIT1,F1S596,A0A0B8RZN4,P26234,I3LBX8,F1RS36
GO:0006541	glutamine metabolic process	biological_process	6	22	0.0299798	F1SEN2,F1RTA3,F1SN47,F1SSS0,A5GFY8,D0G0C6
GO:0030817	regulation of cAMP biosynthetic process	biological_process	6	22	0.0299798	Q06AS8,F1S7W0,F1SU97,F1S9A4,Q06AS6,B8XH67
GO:0048729	tissue morphogenesis	biological_process	27	167	0.0301273	B2CNZ7,I3L813,Q9MZ16,Q8WNW4,F1SID1,F1SB42,F1RRN0,I3LQN4,A3EX84,F1SU97,Q29243,F1SLC4,F1SU78,F1RTN3,F2Z5B6,F1RVE7,K7GPD4,A0A0B8RTA8,F1RJ25,B8XH67,Q29057,A5A759,I3LA84,F1RV23,A0A0B8S099,P26234,Q007T2
GO:0045471	response to ethanol	biological_process	11	53	0.0301929	M3V836,B2CNZ7,F1RTA3,E1CAJ5,A0A0B8RZA3,F1S9Q3,I3LII3,F1SC80,P20112,P00506,E7CR03
GO:0045595	regulation of cell differentiation	biological_process	44	298	0.0304043	I3L897,P61288,K7GRL4,F1RPN9,G9F6X9,F1RRN0,F1RZH4,F1RGJ2,F1S9D1,E7CR03,A8U4R4,I3LJR4,Q29243,K9IVL7,F1S5Z7,F1SB60,F1RVE7,A0A0B8RVQ8,A0A0B8RVW2,F1RIT1,F1S596,F1SS24,P04175,Q007T2,F2Z4Z1,I3L6U9,F1SKM9,A0A0A7HF29,F1SID1,Q8WNW4,Q3ZD69,F1SS19,F1SQK1,F1SH25,F1RQ73,F1S8H8,F1SRE0,A0A0B8RVH1,I3LFS8,F1S9A4,K7GKY0,P28491,A0A0B8S099,F1SEQ7
GO:0050954	sensory perception of mechanical stimulus	biological_process	8	34	0.030743	I3LIE3,F1RH41,F1SB60,F1SNQ1,B6EAV5,I3LRK1,F1RQI7,B8XH67
GO:0032940	secretion by cell	biological_process	21	123	0.0308775	F1S2Q3,F1SI24,K9IWI4,A0A0B8S0C5,F1S9Q3,P20112,F1SU97,F1SLC4,F1SAD9,F1SSA6,C4MXZ1,F1RP57,F1RQI7,A0A0B8RVQ8,F1SS26,F1RIT1,F1S441,F1SN47,I3L955,P26234,F1RS36
GO:0030029	actin filament-based process	biological_process	28	175	0.0311458	I3LI44,F1SB42,F1RRN0,F1RH41,K9IWI4,A0A0B8S0C5,F1SGG2,F1RGJ2,B2ZI35,I3LIE3,F1SSA6,F1SU78,K9J6M1,F2Z5B6,I3LRK1,F1RVE7,F1RQI7,F1S0J8,B8XH67,I3L7S4,F1RIT1,F1RR78,F1S8P9,F1RFQ7,F1RV23,P28491,Q29092,Q007T2
GO:0055074	calcium ion homeostasis	biological_process	12	60	0.0315829	F1SIH5,F1SU78,P61288,F1RVE7,F1SID1,A5GFS8,F1RIT1,I3LSM7,I3LSG1,P28491,P11607,Q29092
GO:0006766	vitamin metabolic process	biological_process	19	109	0.032117	F1RYY6,F1SVB2,M3TYQ8,P00336,A8U4R4,P41367,F1S8H8,A0A0B8RSP0,K9IVL7,F1RKU0,F1SM21,K9IW73,F1SL74,Q1G1L0,D0G7F6,I3LP41,F1SSH8,F1SC80,P04175
GO:0051324	prophase	biological_process	10	47	0.0323663	A0A0B8RSC2,F1RVX6,F1RU33,F1SPG4,I3LBE6,Q3ZD69,A0A0B8RTE8,F1SS19,F1SIF8,F1SN95
GO:0048666	neuron development	biological_process	40	268	0.0326357	F1S8T1,Q32YV9,F1SB42,G9F6X9,K7GQK6,F1RH41,F1S9Q3,F1RGJ2,F1SU97,I3LQ84,Q6DUB7,F1SB60,F1RVE7,F1RKW8,A0A0B8RVQ8,F1SSH8,F1S034,E7CXS1,Q007T2,F1S663,F2Z5I5,A0A0B8RTB9,F1SMF6,F1SIP0,A0A0B8RS61,B6E241,K9IWI4,F2Z5N0,A5GFY8,F1SQK1,I3LIE3,F1SSA6,K9IWG6,A7YX22,F1RQI7,K9J4S7,B8XH67,F1RQU2,F1RR78,P26234
GO:0000060	protein import into nucleus, translocation	biological_process	5	17	0.0342097	I3LQN4,Q3ZD69,F1RFQ7,K9IWG6,F1SID1
GO:0060538	skeletal muscle organ development	biological_process	11	54	0.0342441	I3LIE3,F1S663,F1S5Z7,F1SKM9,B2CNZ7,I3LRK1,Q8WNW4,K9J6K2,F1RH41,F2Z5N0,F1S9Q3
GO:0031333	negative regulation of protein complex assembly	biological_process	9	41	0.0343996	A0A0B8RVH1,Q6DUB7,F2Z5B6,Q9MZ15,K9IWG6,F4ZS18,F1RR78,F1S8P9,Q007T2
GO:0001765	membrane raft assembly	biological_process	3	7	0.0347084	K7GMM3,F1S073,I3LFS8
GO:0001885	endothelial cell development	biological_process	3	7	0.0347084	I3LA84,A0A0B8RZN4,Q8WNW4
GO:0002920	regulation of humoral immune response	biological_process	3	7	0.0347084	I3LQN4,A0A0B8RZA3,A0A0D5BWD2
GO:0006105	succinate metabolic process	biological_process	3	7	0.0347084	A0A0B8RT86,I3LDC1,O19069
GO:0006554	lysine catabolic process	biological_process	3	7	0.0347084	F1SSH8,F1SAF0,K9IW73
GO:0006884	cell volume homeostasis	biological_process	3	7	0.0347084	F1RIT1,F1S8P9,F1SGY1
GO:0007159	leukocyte adhesion	biological_process	3	7	0.0347084	F1RTN3,F1RVE7,F1SB42
GO:0009084	glutamine family amino acid biosynthetic process	biological_process	3	7	0.0347084	F1SEN2,F1SN47,F1SSS0
GO:0030035	microspike assembly	biological_process	3	7	0.0347084	K7GPD4,I3LD66,F1SB42
GO:0033591	response to L-ascorbic acid	biological_process	3	7	0.0347084	M3V836,F1SB60,P20112
GO:0034377	plasma lipoprotein particle assembly	biological_process	3	7	0.0347084	F1SR72,C4MXZ1,I3LP02
GO:0042256	mature ribosome assembly	biological_process	3	7	0.0347084	I3L8I5,F4ZS18,A0A0D5BWD2
GO:0065005	protein-lipid complex assembly	biological_process	3	7	0.0347084	F1SR72,C4MXZ1,I3LP02
GO:0001778	plasma membrane repair	biological_process	2	3	0.0348428	F1SSA6,F1SC82
GO:0001821	histamine secretion	biological_process	2	3	0.0348428	F1SI24,A0A0B8RVQ8
GO:0002349	histamine production during acute inflammatory response	biological_process	2	3	0.0348428	F1SI24,A0A0B8RVQ8
GO:0002441	histamine secretion during acute inflammatory response	biological_process	2	3	0.0348428	F1SI24,A0A0B8RVQ8
GO:0002553	histamine secretion by mast cell	biological_process	2	3	0.0348428	F1SI24,A0A0B8RVQ8
GO:0003084	positive regulation of systemic arterial blood pressure	biological_process	2	3	0.0348428	E0YLM4,F2Z5B6
GO:0005999	xylulose biosynthetic process	biological_process	2	3	0.0348428	F1RYY6,A8U4R4
GO:0006538	glutamate catabolic process	biological_process	2	3	0.0348428	F1SEN2,P00506
GO:0006851	mitochondrial calcium ion transport	biological_process	2	3	0.0348428	F1SIH5,Q9MZ16
GO:0007184	SMAD protein nuclear translocation	biological_process	2	3	0.0348428	K9IWG6,F1SID1
GO:0009699	phenylpropanoid biosynthetic process	biological_process	2	3	0.0348428	A0A0D6A5J1,F1SM21
GO:0009813	flavonoid biosynthetic process	biological_process	2	3	0.0348428	A0A0D6A5J1,F1SM21
GO:0010042	response to manganese ion	biological_process	2	3	0.0348428	F1SB60,D7RK08
GO:0010460	positive regulation of heart rate	biological_process	2	3	0.0348428	F2Z5B6,P11607
GO:0010727	negative regulation of hydrogen peroxide metabolic process	biological_process	2	3	0.0348428	E7CR03,P62895
GO:0010758	regulation of macrophage chemotaxis	biological_process	2	3	0.0348428	F1RIT1,F1SS26
GO:0010759	positive regulation of macrophage chemotaxis	biological_process	2	3	0.0348428	F1RIT1,F1SS26
GO:0014855	striated muscle cell proliferation	biological_process	2	3	0.0348428	F1RV23,Q8WNW4
GO:0015732	prostaglandin transport	biological_process	2	3	0.0348428	F1RP57,I3L955
GO:0018401	peptidyl-proline hydroxylation to 4-hydroxy-L-proline	biological_process	2	3	0.0348428	G9F6X8,A1X898
GO:0021517	ventral spinal cord development	biological_process	2	3	0.0348428	Q6QRN9,E7CXS1
GO:0022614	membrane to membrane docking	biological_process	2	3	0.0348428	F1RTN3,F1SB42
GO:0030951	establishment or maintenance of microtubule cytoskeleton polarity	biological_process	2	3	0.0348428	Q3ZD69,F1SIB5
GO:0032077	positive regulation of deoxyribonuclease activity	biological_process	2	3	0.0348428	I3L813,Q0Z8U2
GO:0032098	regulation of appetite	biological_process	2	3	0.0348428	F1S8H8,F1S9A4
GO:0032695	negative regulation of interleukin-12 production	biological_process	2	3	0.0348428	A0A0D5BWD2,F1SS26
GO:0042196	chlorinated hydrocarbon metabolic process	biological_process	2	3	0.0348428	F1RP05,A0A0D6A5J1
GO:0042197	halogenated hydrocarbon metabolic process	biological_process	2	3	0.0348428	F1RP05,A0A0D6A5J1
GO:0043537	negative regulation of blood vessel endothelial cell migration	biological_process	2	3	0.0348428	K7GQK6,F1SS26
GO:0044070	regulation of anion transport	biological_process	2	3	0.0348428	F1SDD5,E7EI18
GO:0045123	cellular extravasation	biological_process	2	3	0.0348428	F1RVE7,F1SMF6
GO:0045880	positive regulation of smoothened signaling pathway	biological_process	2	3	0.0348428	F1RGJ2,P04175
GO:0046598	positive regulation of virion penetration into host cell	biological_process	2	3	0.0348428	F1SKM9,G9F6X8
GO:0048240	sperm capacitation	biological_process	2	3	0.0348428	F1SAF0,A0A0B8S099
GO:0048246	macrophage chemotaxis	biological_process	2	3	0.0348428	F1RVX6,A3EX84
GO:0051238	sequestering of metal ion	biological_process	2	3	0.0348428	P28491,Q29092
GO:0051608	histamine transport	biological_process	2	3	0.0348428	F1SI24,A0A0B8RVQ8
GO:0055118	negative regulation of cardiac muscle contraction	biological_process	2	3	0.0348428	I7HD36,P11607
GO:0055119	relaxation of cardiac muscle	biological_process	2	3	0.0348428	I7HD36,P11607
GO:0060038	cardiac muscle cell proliferation	biological_process	2	3	0.0348428	F1RV23,Q8WNW4
GO:0060158	activation of phospholipase C activity by dopamine receptor signaling pathway	biological_process	2	3	0.0348428	I3L6U9,B8XH67
GO:0060192	negative regulation of lipase activity	biological_process	2	3	0.0348428	F1S5Z7,P04175
GO:0060742	epithelial cell differentiation involved in prostate gland development	biological_process	2	3	0.0348428	F1SU97,Q8WNW4
GO:0090025	regulation of monocyte chemotaxis	biological_process	2	3	0.0348428	F1SGY1,A0A0B8RVQ8
GO:0051052	regulation of DNA metabolic process	biological_process	19	110	0.0349407	F1RIU3,D0G0C9,D0G0C8,F1SDI3,I3L813,F1S8L9,I3LJ02,Q8WNW4,F1SID1,F1SQN1,F1RP17,C6K7I0,Q0Z8U2,I3LCA2,F1SB63,F1S710,P28491,I3LK71,Q007T2
GO:0000902	cell morphogenesis	biological_process	43	293	0.0351715	F1S8T1,Q32YV9,F1SB42,G9F6X9,K7GQK6,F1RRN0,F1RH41,F1S9Q3,F1SGG2,F1RGJ2,I3LQ84,Q6DUB7,F1RVE7,F1RKW8,A0A0B8RVQ8,I3LA84,F1S8P9,F1SS24,E7CXS1,Q007T2,F1S663,F2Z5I5,A0A0B8RTB9,F1SMF6,Q8WNW4,A0A0B8RS61,B6E241,K9IWI4,Q3ZD69,F2Z5N0,F1SQK1,I3LIE3,F1SSA6,F1RTN3,I3LRK1,K9IWG6,K9J4S7,B8XH67,F1RQU2,F1RR78,K7GLV7,A0A0B8RZN4,P26234
GO:0031644	regulation of neurological system process	biological_process	12	61	0.0354873	F2Z4Z1,Q06AS8,F1RNT9,C4MXZ1,F1S8T1,F1RQI7,A7YX22,Q8WNW4,K9J4S7,A0A0B8S099,F1SQK1,Q06AS6
GO:0006140	regulation of nucleotide metabolic process	biological_process	8	35	0.0360949	Q06AS8,F1S8Y5,F1S7W0,F1SU97,F1S9A4,Q06AS6,B8XH67,F1SS26
GO:0009064	glutamine family amino acid metabolic process	biological_process	8	35	0.0360949	F1SEN2,F1RTA3,F1SN47,F1RPW8,F1SSS0,A5GFY8,P00506,D0G0C6
GO:0031175	neuron projection development	biological_process	36	239	0.0367226	F1S8T1,Q32YV9,F1SB42,G9F6X9,K7GQK6,F1RH41,F1S9Q3,F1RGJ2,I3LQ84,Q6DUB7,F1RKW8,F1RVE7,A0A0B8RVQ8,F1S034,E7CXS1,Q007T2,F1S663,F2Z5I5,A0A0B8RTB9,F1SMF6,F1SIP0,A0A0B8RS61,B6E241,K9IWI4,F2Z5N0,A5GFY8,F1SQK1,I3LIE3,F1SSA6,A7YX22,F1RQI7,K9IWG6,K9J4S7,F1RQU2,F1RR78,P26234
GO:0040011	locomotion	biological_process	36	239	0.0367226	K9IVK6,F1RRN0,M3TYK5,F1SRS2,Q8WNW3,K7GND9,F1SGY1,Q29243,F1SUB2,F1RVX6,F1RVE7,I3LD66,D0G7G0,A0A0B8RVW2,D7RK08,A5A759,F1SSH8,F1SS24,I3LBX8,Q007T2,I3LI44,F1S663,B2CNZ7,F1SMF6,F1SID1,Q8WNW4,A0A0B8RS61,B6E241,B2ZI35,A3EX84,F1SQK1,G9BFT9,F1SSA6,F1RQU2,B0LY42,K7GLV7
GO:0010811	positive regulation of cell-substrate adhesion	biological_process	6	23	0.0368522	K9J6K2,K7GMM3,F1RVE7,D0G7G0,D0G6Y0,F1SS26
GO:0007156	homophilic cell adhesion	biological_process	4	12	0.0370957	F1RVE7,F1SP42,F1RPN9,I3L6D7
GO:0007631	feeding behavior	biological_process	4	12	0.0370957	F1S8H8,F1S6E8,F1SN47,E7CR03
GO:0050879	multicellular organismal movement	biological_process	4	12	0.0370957	I3LIE3,F1RH41,I3LII3,I3LRK1
GO:0050881	musculoskeletal movement	biological_process	4	12	0.0370957	I3LIE3,F1RH41,I3LII3,I3LRK1
GO:0080010	regulation of oxygen and reactive oxygen species metabolic process	biological_process	4	12	0.0370957	F1S1B7,M3V836,E7CR03,P62895
GO:0048522	positive regulation of cellular process	biological_process	129	1007	0.0374017	I3L897,F1RIU3,D0G0C9,K7GRL4,F1RPN9,F1SB42,G9F6X9,K7GQK6,F1RRN0,M3TYK5,I3LQN4,A0A0B8S0C5,I3LP02,K7GND9,F1SU97,F1S9D1,A8U4R4,Q6QRN9,F1SGY1,I3LJR4,F1RKM0,F1RVX6,F1RVE7,F1S7W0,D0G7G0,A0A0B8RVQ8,I3LCN6,F1SS26,F1RST0,F1S8P9,F1RSY4,F1RFQ7,F1SS24,I3LBX8,F1RS36,P04175,F1RIP4,F1RX64,F2Z5I5,F2Z565,F1S073,F1SMF6,Q8WNW4,F1SQN1,B6E241,F1SJ69,F1RMA3,F1SS19,P20112,F1RQY4,I3LND7,F1SQK1,I3LRH2,A0A0B8RTV6,F1S8H8,F1…
GO:0043086	negative regulation of catalytic activity	biological_process	34	224	0.0377962	I3L5I1,F4ZS18,Q32YV9,M3TYK5,P08059,K7GND9,F1SU97,F1SLC4,F1S5Z7,F1RKW8,A0A0B8RVQ8,F1SUM3,F1SS26,F1S418,I3LK71,F1SAA9,F1RS36,P04175,M3V815,F2Z5I5,M3V836,A0A0B8RTB9,F1S073,F1SNQ9,F1SID1,F1RMA3,F2Z5N0,F1S6E8,B2ZI35,Q06AS8,A0A0B8RVH1,K9J6M1,K7GKY0,Q06AS6
GO:0009309	amine biosynthetic process	biological_process	9	42	0.0396149	P41367,F1SL74,F1RF77,F1RL80,F1SEN2,F1SSS0,F1SN47,A5GFY8,P00506
GO:0030902	hindbrain development	biological_process	9	42	0.0396149	F1SSA6,F1RVE7,Q8WNW4,I3LQS0,A0A0B8RS61,F1SSH8,F1S9Q3,F1SEN2,F1RS36
GO:0043484	regulation of RNA splicing	biological_process	12	62	0.0397229	I3L897,M3UZ37,F1SQ44,A0A0A7HF29,I3LQS0,A5A8V8,F1S9Q3,A0A0D5BWD2,F1S9D1,I3L5D5,F6Q5P0,I3LJR4
GO:0014070	response to organic cyclic substance	biological_process	15	83	0.0403174	F1RSZ3,B2CNZ7,F1RP57,D0G0C6,A0A0B8RVQ8,F1RJ25,G9F6X9,E1CAJ5,F1RQU2,F1SR72,F1RQZ9,I3LP02,I3LII3,A0A0B8RZS8,I3LJR4
GO:0006921	cell structure disassembly during apoptosis	biological_process	8	36	0.0420416	F1RKM0,Q8WNW4,I3L6D7,Q3ZD69,F1RR78,F1S8P9,F1SNQ1,P62895
GO:0019083	viral transcription	biological_process	18	105	0.0420888	A0A0B8RSA9,F1SPG4,F2Z522,I3LBE6,F1RZH4,F1RQ91,F1S935,Q0Z8U2,F1RVX6,A1XQU3,Q29214,A0A0B8RTE8,F1SIF8,Q2YGT9,F1SN95,F6Q5P0,F1RZ28,P62831
GO:0016481	negative regulation of transcription	biological_process	35	234	0.0427537	I3L897,A0A0B8RSY9,I3LAB2,F1RPN9,F1SB42,F1S9Q3,E7CR03,F1S6Q1,I3LCN6,F1SST1,F1RIT1,A0A0B8RTE0,E7CXS1,F1SDI3,I3L813,F1RN28,A0A0A7HF29,F1SID1,Q8WNW4,A0A0B8RS61,F1SJ69,F1SS19,F1RMA3,F1RQY4,A0A0D5BWD2,F1SM00,G9BFT9,F1SRE0,F1S2Y5,M3UZ37,I3LQS0,F1S084,A0A0B8RZA3,P28491,F1RGP1
GO:0045892	negative regulation of transcription, DNA-dependent	biological_process	35	234	0.0427537	I3L897,A0A0B8RSY9,I3LAB2,F1RPN9,F1SB42,F1S9Q3,E7CR03,F1S6Q1,I3LCN6,F1SST1,F1RIT1,A0A0B8RTE0,E7CXS1,F1SDI3,I3L813,F1RN28,A0A0A7HF29,F1SID1,Q8WNW4,A0A0B8RS61,F1SJ69,F1SS19,F1RMA3,F1RQY4,A0A0D5BWD2,F1SM00,G9BFT9,F1SRE0,F1S2Y5,M3UZ37,I3LQS0,F1S084,A0A0B8RZA3,P28491,F1RGP1
GO:0002685	regulation of leukocyte migration	biological_process	5	18	0.0431455	F1RIT1,A0A0D5BWD2,F1SGY1,A0A0B8RVQ8,F1SS26
GO:0006941	striated muscle contraction	biological_process	5	18	0.0431455	I3LIE3,F1RH41,F2Z5B6,I3LII3,I3LRK1
GO:0070373	negative regulation of ERK1 and ERK2 cascade	biological_process	5	18	0.0431455	A0A0B8RZA3,M3V836,A0A0B8RVQ8,F1SB42,B8XH67
GO:0007420	brain development	biological_process	32	211	0.0435097	G9F6X9,M3TYK5,F1RZH4,F1S9Q3,I3LP02,K9IVL7,Q6DUB7,F1SR85,F1SJY6,F1RVE7,F1SSH8,F1SIF2,F1RFQ7,F1SAA9,E7CXS1,F1RS36,Q007T2,F2Z4Z1,F1S663,F1SDI3,I3LSI3,Q8WNW4,A0A0B8RS61,F1SEN2,F1S6E8,A5GFY8,F1SQK1,F1SM00,F1SRE0,F1SSA6,I3LQS0,F1SR72
GO:0019221	cytokine-mediated signaling pathway	biological_process	22	135	0.0438589	A0A0B8RTB9,F1SPG4,F1SID1,Q32YV9,K7GQK6,I3LBE6,F1SGG1,F2Z5N0,F1SGG2,C6K7I0,A0A023VTS2,K7GND9,E7CR03,G9BFT9,F1RSZ3,F1RVX6,F1RKW8,A6M928,A0A0B8RTE8,F1RSY4,F1SIF8,F1SN95
GO:0009066	aspartate family amino acid metabolic process	biological_process	7	30	0.0439163	F1SSH8,F1RF77,F1SAF0,F1RPW8,K9IW73,A5GFY8,P00506
GO:0021549	cerebellum development	biological_process	7	30	0.0439163	F1SSH8,F1SSA6,F1SEN2,F1S9Q3,I3LQS0,F1RS36,A0A0B8RS61
GO:0007015	actin filament organization	biological_process	12	63	0.0443011	I3LI44,K9J6M1,F1SU78,F1RVE7,F1SB42,I3L7S4,F1RIT1,A0A0B8S0C5,F1RGJ2,F1S8P9,Q007T2,Q29092
GO:0042775	mitochondrial ATP synthesis coupled electron transport	biological_process	9	43	0.0453418	F1RWL7,F1STY1,I3LRR4,F1SAB6,F1SIF2,F1SL07,F1S3W0,F1SAF0,P62895
GO:0051253	negative regulation of RNA metabolic process	biological_process	38	259	0.0461833	I3L897,A0A0B8RSY9,I3LAB2,F1RPN9,F1SB42,K7GQK6,F1S9Q3,F1S9D1,E7CR03,F1S6Q1,I3LCN6,F1SST1,F1RIT1,A0A0B8RTE0,E7CXS1,F1SDI3,I3L813,A0A0A7HF29,F1RN28,F1SID1,Q8WNW4,A0A0B8RS61,F1SJ69,F1SS19,F1RMA3,F1RQY4,A0A0D5BWD2,F1SM00,G9BFT9,F1SRE0,F1S2Y5,M3UZ37,I3LQS0,F1S084,A0A0B8RZA3,P28491,F1RGP1,F6Q5P0
GO:0005975	carbohydrate metabolic process	biological_process	81	609	0.0464248	F1S8Y5,A0A0B8RSY9,F1SGH5,M3VH80,F1S557,K9J4P3,F1S2Q3,K7GQK6,E1CAJ5,I3LP02,A0A023VTS2,K7GND9,A8U4R4,P00336,F1SSG5,F1RVX6,F1RKU0,D0G7F6,C5I4T6,F1RJ25,F1SD97,F1S596,F1SN47,F1RPW8,F1S441,P00506,F1SMB2,P62831,F1RZ28,I3LSI3,F1SPG4,I3LBE6,F1SUF2,A5GFY8,F1S935,I3LP41,Q29214,F1SMS8,I3LNH3,M3VK21,A0A0B8RTE8,F1RR78,F1RF77,P28491,F1SAF0,A0A0B8S099,Q1W674,F1SN95,F6Q5P0,K9IVK6,I3L635,A0A0B8RSA9,D0G0C6,F1RZH4,P…
GO:0007166	cell surface receptor linked signal transduction	biological_process	71	527	0.0479101	I3L897,K7GQK6,F1RRN0,C6K7I0,A0A023VTS2,K7GND9,F1SU97,K9IVL7,F1SUB2,F1RVX6,F1RSZ3,F1SJY6,F1RVE7,F1RKW8,K7GPD4,A0A0B8RVQ8,F1S0J8,F1RSY4,I3LAE9,F1RNT9,A0A0B8RTB9,F1SMF6,F1SPG4,Q8WNW4,F1SIP0,A0A0B8RS61,B6E241,I3LBE6,F1SGG1,F2Z5N0,B2ZI35,A0A0B8RVP0,F1SQK1,F1S8H8,F1S1B7,I3LKL3,B8XH67,F1RR78,A0A0B8RTE8,F1SN95,Q06AS6,F1SIH5,F4ZS18,Q32YV9,F1RH41,F1SGG2,F1RGJ2,Q8WNW3,E7CR03,F1SLC4,H6WKX8,F1S5Z7,I3LD66,F1RI…
GO:0022607	cellular component assembly	biological_process	103	795	0.0485349	I3L897,B6EAV5,I3LS12,K7GRL4,F1S2Q3,F1RPN9,F1SB42,K7GQK6,A0A0B8S0C5,I3LP02,A0A023VTS2,F1SGY1,I3LJR4,I3LQ84,F1RVX6,F1STY1,F1SJY6,F1RVE7,F1RKW8,K7GPD4,I3LRR4,F1RJ25,F1S0J8,F1SIF2,F1S596,F1S8P9,F1SN47,F1SS24,F1RZ28,I3LI44,F2Z4Z1,F1S073,Q8WNW4,F1SIP0,B6E241,A0A0B8RS61,I3LBE6,F1SI24,B2ZI35,I3L8I5,F1RQY4,I3LND7,I3L5D5,F1SPF3,F1SB63,F1RP57,A7YX22,F1S419,F1RHH8,B8XH67,B9TSQ2,F1SL07,F1SAB6,F1SR72,I3LSG1,F1…
GO:0034103	regulation of tissue remodeling	biological_process	8	37	0.0486032	Q3ZD69,A0A0B8S099,A0A0A7HF29,Q8WNW4,F1SID1,A8U4R4,F1SGY1,D7RK08
GO:0007188	G-protein signaling, coupled to cAMP nucleotide second messenger	biological_process	4	13	0.0489732	Q06AS8,F1SU97,Q06AS6,B8XH67
GO:0032526	response to retinoic acid	biological_process	4	13	0.0489732	H6WKX8,F1SC80,E3W6T5,D7RK08
GO:0035150	regulation of tube size	biological_process	4	13	0.0489732	I3LA84,E0YLM4,F1SB60,F1SMF6
GO:0050880	regulation of blood vessel size	biological_process	4	13	0.0489732	I3LA84,E0YLM4,F1SB60,F1SMF6
GO:0051290	protein heterotetramerization	biological_process	4	13	0.0489732	F1SRE0,K7GMM3,F1S073,F1RJ25
GO:0051973	positive regulation of telomerase activity	biological_process	4	13	0.0489732	F1SB63,D0G0C8,Q8WNW4,F1SQN1
GO:0051050	positive regulation of transport	biological_process	26	167	0.0494308	F1RX64,F1S073,F1SB42,G9F6X9,F1SEN2,A0A0B8S0C5,F1S9Q3,Q8WNW3,A3EX84,E7EI18,F1SH25,F1SQK1,F1SGY1,F1SDD5,K9IVL7,C4MXZ1,F1SU78,F1RVE7,I3LQS0,K9J4S7,F1RQU2,F1SR72,F1S8P9,P28491,A0A0B8S099,F1SC80
GO:0010605	negative regulation of macromolecule metabolic process	biological_process	72	537	0.0509346	I3L897,A0A0B8RSY9,I3LJ02,F1RPN9,F1SB42,K7GQK6,F1S9D1,I3LJR4,F1RVX6,Q9MZ15,I3LCN6,F1SS26,F1S8P9,F1RFQ7,A0A0B8RTE0,F1SDI3,F1S073,F1SPG4,F1S8L9,Q8WNW4,A0A0B8RS61,F1SJ69,I3LBE6,F1RMA3,F1SS19,F1RQY4,F1S1B7,F1S419,A0A0B8RTA8,K7GKY0,F1RQU2,A0A0B8RTE8,F1RR78,P28491,F1RGP1,F1SN95,A0A0B8RZH0,F6Q5P0,I3LAB2,F4ZS18,F1S9Q3,E7CR03,Q0Z8U2,Q6DUB7,F1S227,F1S6Q1,A0A0B8RVW2,F1SST1,F1RIT1,I3LK71,E7CXS1,Q007T2,M3V836,…
GO:0006553	lysine metabolic process	biological_process	3	8	0.0510036	F1SSH8,F1SAF0,K9IW73
GO:0006801	superoxide metabolic process	biological_process	3	8	0.0510036	Q007T6,F1SB60,Q6PWT7
GO:0019430	removal of superoxide radicals	biological_process	3	8	0.0510036	Q007T6,F1SB60,Q6PWT7
GO:0032211	negative regulation of telomere maintenance via telomerase	biological_process	3	8	0.0510036	I3LK71,F1S8L9,F1SID1
GO:0032530	regulation of microvillus organization	biological_process	3	8	0.0510036	F1S596,I3LBX8,F1SB42
GO:0034765	regulation of ion transmembrane transport	biological_process	3	8	0.0510036	O02670,F1SDD5,A0A0B8RZN4
GO:0042311	vasodilation	biological_process	3	8	0.0510036	I3LA84,F1SB60,F1SMF6
GO:0045446	endothelial cell differentiation	biological_process	3	8	0.0510036	I3LA84,A0A0B8RZN4,Q8WNW4
GO:0048675	axon extension	biological_process	3	8	0.0510036	F1RVE7,P26234,A0A0B8RS61
GO:0050805	negative regulation of synaptic transmission	biological_process	3	8	0.0510036	Q06AS8,C4MXZ1,Q06AS6
GO:0060397	JAK-STAT cascade involved in growth hormone signaling pathway	biological_process	3	8	0.0510036	G9BFT9,E7CR03,A0A0B8RVQ8
GO:0044092	negative regulation of molecular function	biological_process	40	277	0.0513895	I3L5I1,F4ZS18,I3LJ02,Q32YV9,M3TYK5,I3LQN4,P08059,K7GND9,F1SU97,F1SLC4,F1S5Z7,F1RKW8,A0A0B8RVQ8,F1SUM3,F1SS26,F1S418,I3LK71,F1SAA9,F1RS36,P04175,M3V815,F2Z5I5,M3V836,A0A0B8RTB9,F1S073,Q8WNW4,F1SNQ9,F1SID1,F1RMA3,F2Z5N0,F1S6E8,B2ZI35,F1S8M9,Q06AS8,A0A0B8RVH1,K9J6M1,I3LQS0,B8XH67,K7GKY0,Q06AS6
GO:0006120	mitochondrial electron transport, NADH to ubiquinone	biological_process	7	31	0.0514753	F1SL07,F1SIF2,F1RWL7,F1SAB6,F1STY1,F1SAF0,I3LRR4
GO:0006816	calcium ion transport	biological_process	7	31	0.0514753	F1RIT1,F1SIH5,P61288,P11607,Q9MZ16,F1S073,F1SGY1
GO:0022037	metencephalon development	biological_process	7	31	0.0514753	F1SSH8,F1SSA6,F1SEN2,F1S9Q3,I3LQS0,F1RS36,A0A0B8RS61
GO:0030308	negative regulation of cell growth	biological_process	7	31	0.0514753	F1SIF2,A0A0B8RZA3,F1RMA3,A0A0B8RSY9,F1S6Q1,F4ZS18,F1SID1
GO:0017015	regulation of transforming growth factor beta receptor signaling pathway	biological_process	9	44	0.0515962	F1SH78,I3L897,F1RX64,K7GQK6,A0A0B8RVW2,F1SS26,K7GKY0,F1SAA9,F1RS36
GO:0042773	ATP synthesis coupled electron transport	biological_process	9	44	0.0515962	F1RWL7,F1STY1,I3LRR4,F1SAB6,F1SIF2,F1SL07,F1S3W0,F1SAF0,P62895
GO:0003018	vascular process in circulatory system	biological_process	5	19	0.0533546	I3LA84,F1RIT1,E0YLM4,F1SB60,F1SMF6
GO:0030595	leukocyte chemotaxis	biological_process	5	19	0.0533546	F1RVX6,F1SMF6,A3EX84,D0G7G0,F1SGY1
GO:0043331	response to dsRNA	biological_process	5	19	0.0533546	G9BFT9,K9IVG8,M3UZ37,I3L5X7,I3LUP6
GO:0070830	tight junction assembly	biological_process	5	19	0.0533546	A0A0B8S0C5,F1SNQ1,B2ZI35,F1RVE7,Q8WNW4
GO:0006406	mRNA export from nucleus	biological_process	10	51	0.053375	F1RVX6,M3UZ37,F1SQ44,F1SJQ4,I3LBE6,B9TSQ2,A0A0B8RTE8,I3LAE9,F1SIF8,F1SN95
GO:0050804	regulation of synaptic transmission	biological_process	10	51	0.053375	F2Z4Z1,Q06AS8,F1RNT9,C4MXZ1,F1S8T1,F1RQI7,A7YX22,K9J4S7,A0A0B8S099,Q06AS6
GO:0019080	viral genome expression	biological_process	18	108	0.0534208	A0A0B8RSA9,F1SPG4,F2Z522,I3LBE6,F1RZH4,F1RQ91,F1S935,Q0Z8U2,F1RVX6,A1XQU3,Q29214,A0A0B8RTE8,F1SIF8,Q2YGT9,F1SN95,F6Q5P0,F1RZ28,P62831
GO:0050821	protein stabilization	biological_process	14	79	0.0537316	I3LCA2,F1RIU3,D0G0C9,F1SB63,D0G0C8,I3LJ02,I3LFS8,F1SID1,F1SQN1,F1RP17,I3LQN4,A0A0B8RZA3,Q684M6,P28491
GO:0051969	regulation of transmission of nerve impulse	biological_process	11	58	0.0542735	F2Z4Z1,Q06AS8,F1RNT9,C4MXZ1,F1S8T1,F1RQI7,A7YX22,Q8WNW4,K9J4S7,A0A0B8S099,Q06AS6
GO:0009968	negative regulation of signal transduction	biological_process	26	169	0.0558627	M3V836,B6EAV5,F1SMF6,F1SB42,B6E241,M3TYK5,F1SBF8,I3LQN4,K7GND9,A3EX84,G9BFT9,Q29243,K9IVL7,F1SH78,F1RVE7,A0A0B8RVQ8,A0A0B8RVW2,F1S9A4,F1SS26,B8XH67,K7GKY0,A0A0B8RZA3,P28491,F1SAA9,F1RS36,Q007T2
GO:0007409	axonogenesis	biological_process	30	200	0.0560455	F1S663,F2Z5I5,F1S8T1,A0A0B8RTB9,F1SMF6,Q32YV9,F1SB42,G9F6X9,K7GQK6,B6E241,A0A0B8RS61,F1RH41,K9IWI4,F1S9Q3,F2Z5N0,F1RGJ2,F1SQK1,I3LIE3,F1SSA6,I3LQ84,Q6DUB7,F1RKW8,F1RVE7,K9IWG6,A0A0B8RVQ8,K9J4S7,F1RQU2,F1RR78,P26234,Q007T2
GO:0007600	sensory perception	biological_process	16	94	0.0563396	I3LIE3,K9IVL7,F1S663,I3L6U9,F1SB60,B6EAV5,I3LRK1,F1RQI7,B8XH67,F1RH41,F1S9Q3,A0A0E3M2Q4,F1SNQ1,F1SC80,F1SLQ6,Q007T2
GO:0007399	nervous system development	biological_process	86	657	0.0568158	I3L897,F1RPN9,F1SB42,G9F6X9,K7GQK6,F1RRN0,M3TYK5,I3LP02,F1SU97,Q6QRN9,F1RKM0,Q29243,K9IVL7,I3LQ84,F1SJY6,F1RVE7,F1RKW8,A0A0B8RVQ8,I3LCN6,F1SIF2,F1S596,F1RFQ7,F1SS24,F1RS36,F2Z4Z1,F2Z5I5,F1SDI3,A0A0B8RTB9,I3LSI3,F1SMF6,Q8WNW4,F1SIP0,B6E241,A0A0B8RS61,F1SS19,F2Z5N0,A5GFY8,F1SQK1,F1RQI7,A7YX22,B8XH67,F1SR72,F1RQU2,F1RR78,P28491,A0A0B8S099,K9IVK6,F1S8T1,Q32YV9,A5A8V8,F1RH41,F1S9Q3,F1RZH4,F1RGJ2,E7CR0…
GO:0050890	cognition	biological_process	22	139	0.0577183	F1S663,I3L6U9,B6EAV5,Q9MZ16,F1RH41,F1SEN2,F1S9Q3,P08059,I3LIE3,K9IVL7,F1SB60,I3LRK1,F1RVE7,F1RQI7,F1SE26,B8XH67,A0A0E3M2Q4,F1SNQ1,F1SC80,F1SLQ6,E7CXS1,Q007T2
GO:0000088	mitotic prophase	biological_process	9	45	0.0583911	A0A0B8RSC2,F1RVX6,F1RU33,F1SPG4,I3LBE6,Q3ZD69,A0A0B8RTE8,F1SIF8,F1SN95
GO:0008285	negative regulation of cell proliferation	biological_process	23	147	0.0592559	M3V836,P80021,A0A0B8RVM5,F1SMF6,I3LJ02,Q8WNW4,F1SID1,K7GQK6,I3LQN4,F1RGJ2,P20112,I3LUP6,E7CR03,G9BFT9,F1SB60,F1RVE7,A0A0B8RVQ8,F1SS26,B8XH67,K7GKY0,A0A0B8RZA3,F1RV23,F1SC80
GO:0030799	regulation of cyclic nucleotide metabolic process	biological_process	7	32	0.0598056	Q06AS8,F1S7W0,F1SU97,F1S9A4,Q06AS6,B8XH67,F1SS26
GO:0046850	regulation of bone remodeling	biological_process	7	32	0.0598056	Q3ZD69,A0A0B8S099,A0A0A7HF29,Q8WNW4,A8U4R4,F1SGY1,D7RK08
GO:0006405	RNA export from nucleus	biological_process	11	59	0.0602953	F1RVX6,M3UZ37,F1SQ44,F1SJQ4,I3LBE6,B9TSQ2,A0A0B8RTE8,I3LAE9,F1RFQ7,F1SIF8,F1SN95
GO:0016925	protein sumoylation	biological_process	11	59	0.0602953	F1RVX6,I3L813,F1SPG4,I3LQS0,F1SID1,A0A0B8RT23,I3LBE6,A0A0B8RTE8,I3LK71,F1SIF8,F1SN95
GO:0031324	negative regulation of cellular metabolic process	biological_process	63	468	0.0615603	I3L897,A0A0B8RSY9,I3LAB2,F4ZS18,I3LJ02,F1RPN9,F1SB42,K7GQK6,M3TYK5,F1S9Q3,F1S9D1,E7CR03,Q0Z8U2,Q6DUB7,Q9MZ15,A0A0D6A5J1,F1S6Q1,A0A0B8RVW2,I3LCN6,F1SS26,F1SST1,F1RIT1,F1S8P9,I3LK71,A0A0B8RTE0,E7CXS1,F1SDI3,I3L813,A0A0A7HF29,F1RN28,F1S8L9,F1S073,Q8WNW4,F1SID1,A0A0B8RS61,F1SJ69,I7HD36,F1RMA3,F1SS19,F1RQY4,A0A0D5BWD2,P62895,F1SM00,G9BFT9,F1SRE0,F1S1B7,F1S2Y5,F2Z5B6,M3UZ37,K9IWG6,F1SM21,A0A0B8RTA8,I3L…
GO:0019953	sexual reproduction	biological_process	25	163	0.0618192	F1RIU3,D0G0C9,B2CNZ7,D0G0C8,F1S0R7,Q8WNW4,F1SQN1,K7GQK6,K9IVP3,A0A0B8RS61,F1RP17,M3TYK5,E7CR03,I3LRH2,I3LCA2,F1SUB2,F1SB63,H6WKX8,F1SQ44,F1RVE7,P28491,F1RFQ7,F1SAF0,A0A0B8S099,A0A0B8RZN4
GO:0009065	glutamine family amino acid catabolic process	biological_process	4	14	0.0626924	F1SEN2,F1SN47,F1RPW8,P00506
GO:0019933	cAMP-mediated signaling	biological_process	4	14	0.0626924	Q06AS8,F1SU97,Q06AS6,B8XH67
GO:0042149	cellular response to glucose starvation	biological_process	4	14	0.0626924	F1RGP1,F1RS36,E7CXS1,D0G0C6
GO:0042776	mitochondrial ATP synthesis coupled proton transport	biological_process	4	14	0.0626924	F1SIH5,P80021,Q2EN81,F1SAK6
GO:0043542	endothelial cell migration	biological_process	4	14	0.0626924	G9BFT9,F1SRS2,K7GLV7,F1RVE7
GO:0045197	establishment or maintenance of epithelial cell apical/basal polarity	biological_process	4	14	0.0626924	F1RTN3,F1SB42,F1RRN0,B8XH67
GO:0030814	regulation of cAMP metabolic process	biological_process	6	26	0.0631491	Q06AS8,F1S7W0,F1SU97,F1S9A4,Q06AS6,B8XH67
GO:0051017	actin filament bundle formation	biological_process	6	26	0.0631491	A0A0B8S0C5,F1S8P9,F1RVE7,F1SB42,I3L7S4,Q007T2
GO:0007163	establishment or maintenance of cell polarity	biological_process	8	39	0.063633	F1RTN3,F1SB42,F1RRN0,B8XH67,Q3ZD69,F1RGJ2,A0A0B8RZN4,Q007T2
GO:0044003	modification by symbiont of host morphology or physiology	biological_process	8	39	0.063633	F1RVX6,F1SPG4,I3LBE6,A0A0B8RTE8,C6K7I0,F1SIF8,Q6QRN9,F1SN95
GO:0070663	regulation of leukocyte proliferation	biological_process	8	39	0.063633	F1S8H8,M3V836,E3W6T5,Q8WNW4,A0A0B8RVQ8,F1RV23,A3EX84,K7GN83
GO:0006952	defense response	biological_process	34	234	0.0641599	A5A758,F4ZS18,K7GQK6,A0A023VTS2,E7CR03,F1SGY1,F1RVE7,F1RL38,A0A0B8RVQ8,F1SE26,D7RK08,F1SS26,F1S596,F1SS24,Q007T2,I3LI44,F1SU12,Q9MZ16,A0A0B8RVT3,Q8WNW4,B6E241,F1SI24,F1SS19,B2ZI35,A3EX84,A0A0D5BWD2,G9BFT9,F1SRE0,F1SL74,K9IWG6,I3LQS0,F1RR78,F1RV23,F1SLQ6
GO:0042254	ribosome biogenesis	biological_process	24	156	0.0644386	A0A0B8RSA9,F1S8T1,F4ZS18,I3LJ02,F2Z522,F1SNQ9,F1RWJ0,F1RSM4,I3LUP6,I3L8I5,A0A0D5BWD2,F1RSM0,F1S1B7,A1XQU3,Q29214,F1SGM8,A0A0B8RZM2,I3LB64,K9IVG8,A0A0B8RTE8,F1RFQ7,F1RHR9,Q2YGT9,F1RZ28
GO:0001967	suckling behavior	biological_process	2	4	0.0645481	F1S6E8,F1SN47
GO:0001976	neurological system process involved in regulation of systemic arterial blood pressure	biological_process	2	4	0.0645481	E0YLM4,F1SB60
GO:0002053	positive regulation of mesenchymal cell proliferation	biological_process	2	4	0.0645481	G9BFT9,Q8WNW4
GO:0002690	positive regulation of leukocyte chemotaxis	biological_process	2	4	0.0645481	F1RIT1,F1SS26
GO:0005997	xylulose metabolic process	biological_process	2	4	0.0645481	F1RYY6,A8U4R4
GO:0006287	base-excision repair, gap-filling	biological_process	2	4	0.0645481	I3L813,F1RH32
GO:0006537	glutamate biosynthetic process	biological_process	2	4	0.0645481	F1SEN2,F1SN47
GO:0007215	glutamate signaling pathway	biological_process	2	4	0.0645481	I3L6U9,Q06AS6
GO:0007218	neuropeptide signaling pathway	biological_process	2	4	0.0645481	F1S8H8,F1S5Z7
GO:0007606	sensory perception of chemical stimulus	biological_process	2	4	0.0645481	A0A0E3M2Q4,F1S9Q3
GO:0010464	regulation of mesenchymal cell proliferation	biological_process	2	4	0.0645481	G9BFT9,Q8WNW4
GO:0010763	positive regulation of fibroblast migration	biological_process	2	4	0.0645481	A8U4R4,F1SS26
GO:0010862	positive regulation of pathway-restricted SMAD protein phosphorylation	biological_process	2	4	0.0645481	F1RX64,K7GQK6
GO:0010984	regulation of lipoprotein particle clearance	biological_process	2	4	0.0645481	F1S8M9,I3LQS0
GO:0021772	olfactory bulb development	biological_process	2	4	0.0645481	F1SSH8,G9F6X9
GO:0021988	olfactory lobe development	biological_process	2	4	0.0645481	F1SSH8,G9F6X9
GO:0030952	establishment or maintenance of cytoskeleton polarity	biological_process	2	4	0.0645481	Q3ZD69,F1SIB5
GO:0032071	regulation of endodeoxyribonuclease activity	biological_process	2	4	0.0645481	I3LUP6,Q0Z8U2
GO:0032415	regulation of sodium:hydrogen antiporter activity	biological_process	2	4	0.0645481	A0A0B8S0C5,B8XH67
GO:0032534	regulation of microvillus assembly	biological_process	2	4	0.0645481	F1S596,I3LBX8
GO:0033002	muscle cell proliferation	biological_process	2	4	0.0645481	F1RV23,Q8WNW4
GO:0034114	regulation of heterotypic cell-cell adhesion	biological_process	2	4	0.0645481	K7GND9,I3LFS8
GO:0040016	embryonic cleavage	biological_process	2	4	0.0645481	F1S1B7,A0A0B8RT23
GO:0042984	regulation of amyloid precursor protein biosynthetic process	biological_process	2	4	0.0645481	F1S1B7,I3LP02
GO:0043622	cortical microtubule organization	biological_process	2	4	0.0645481	F1RIT1,F1SB42
GO:0045838	positive regulation of membrane potential	biological_process	2	4	0.0645481	F1SIH5,B6EAV5
GO:0045988	negative regulation of striated muscle contraction	biological_process	2	4	0.0645481	I7HD36,P11607
GO:0048384	retinoic acid receptor signaling pathway	biological_process	2	4	0.0645481	A0A0B8S0C5,F1SID1
GO:0048610	reproductive cellular process	biological_process	2	4	0.0645481	F1SAF0,A0A0B8S099
GO:0051599	response to hydrostatic pressure	biological_process	2	4	0.0645481	F1SGG2,M3TYK5
GO:0051917	regulation of fibrinolysis	biological_process	2	4	0.0645481	F1S073,F1SS26
GO:0090030	regulation of steroid hormone biosynthetic process	biological_process	2	4	0.0645481	I7HD36,P04175
GO:0008585	female gonad development	biological_process	5	20	0.0648454	F1SUB2,A0A0B8RZA3,F1RGJ2,F1SP42,I3LQS0
GO:0021766	hippocampus development	biological_process	5	20	0.0648454	F1SSH8,F1RFQ7,I3LQS0,A0A0B8RS61,M3TYK5
GO:0008360	regulation of cell shape	biological_process	9	46	0.0657366	Q29243,F1SSA6,C4MXZ1,F1RTN3,F2Z5B6,F1SAR6,F1SB42,B8XH67,F1SS24
GO:0009566	fertilization	biological_process	9	46	0.0657366	I3LCA2,F1RIU3,D0G0C9,F1SB63,D0G0C8,F1SQN1,K7GQK6,F1RP17,A0A0B8RZN4
GO:0051099	positive regulation of binding	biological_process	16	96	0.0660674	A0A0B8RSY9,A0A0B8RVT3,F1S073,Q8WNW4,I3L7S4,I3LQN4,F1RQU2,F1S418,F2Z5N0,F1S8P9,F1RFQ7,K7GMM3,Q8WNW3,I3LUP6,A8U4R4,Q0Z8U2
GO:0019058	viral infectious cycle	biological_process	26	172	0.0666053	B2CNZ7,A0A0B8RSA9,F1SPG4,F2Z522,I3LBE6,F1RZH4,B2ZI35,F1RQ91,C6K7I0,F1S935,Q6QRN9,Q0Z8U2,Q29243,F1RVX6,A1XQU3,F1RVE7,Q29214,D7RK08,F1RQU2,A0A0B8RTE8,F1SIF8,Q2YGT9,F1SN95,P62831,F6Q5P0,F1RZ28
GO:0001666	response to hypoxia	biological_process	10	53	0.0666541	F1SB60,F1SID1,F1RJ25,F1SS26,D7RK08,Q007T6,E1CAJ5,F1RF77,A0A0B8S0C5,Q29092
GO:0034220	ion transmembrane transport	biological_process	10	53	0.0666541	F1SIH5,P80021,Q2EN81,F1S073,F1SAK6,F1RIT1,P11607,F1SGY1,A5A761,F1RQ73
GO:0043393	regulation of protein binding	biological_process	10	53	0.0666541	A0A0B8RVH1,I3LJ02,I3LQS0,I3L7S4,F1RQU2,F1S6E8,F1S8P9,F1RFQ7,F1S8M9,Q007T2
GO:0006461	protein complex assembly	biological_process	51	372	0.0675005	F1RWL7,F1SIH5,B6EAV5,A0A0B8RVT9,I3LS12,F1S2Q3,Q32YV9,K7GQK6,F1RGJ2,I3LP02,Q8WNW3,A0A023VTS2,I3LQ84,F1STY1,F1SB60,F1S6Q1,F1RKW8,I3LRR4,F1RJ25,F1SIF2,F1RIT1,F1S596,A0A0E3M2Q4,F1SN47,I3LI44,F1S663,I3L6U9,D0G0C8,A0A0B8RVT3,F1S073,Q8WNW4,F1SIP0,F1SID1,B6E241,I3LBE6,F1SI24,I3LUP6,I3L5D5,P41367,F1SRE0,F1SB63,A7YX22,F1S419,F1SL74,B8XH67,F1S3W0,F1SAB6,F1SL07,P28491,K7GMM3,F1RPY1
GO:0070271	protein complex biogenesis	biological_process	51	372	0.0675005	F1RWL7,F1SIH5,B6EAV5,A0A0B8RVT9,I3LS12,F1S2Q3,Q32YV9,K7GQK6,F1RGJ2,I3LP02,Q8WNW3,A0A023VTS2,I3LQ84,F1STY1,F1SB60,F1S6Q1,F1RKW8,I3LRR4,F1RJ25,F1SIF2,F1RIT1,F1S596,A0A0E3M2Q4,F1SN47,I3LI44,F1S663,I3L6U9,D0G0C8,A0A0B8RVT3,F1S073,Q8WNW4,F1SIP0,F1SID1,B6E241,I3LBE6,F1SI24,I3LUP6,I3L5D5,P41367,F1SRE0,F1SB63,A7YX22,F1S419,F1SL74,B8XH67,F1S3W0,F1SAB6,F1SL07,P28491,K7GMM3,F1RPY1
GO:0007338	single fertilization	biological_process	7	33	0.0689174	I3LCA2,F1RIU3,D0G0C9,F1SB63,D0G0C8,F1SQN1,F1RP17
GO:0010558	negative regulation of macromolecule biosynthetic process	biological_process	43	308	0.0702221	I3L897,A0A0B8RSY9,I3LAB2,F4ZS18,I3LJ02,F1RPN9,F1SB42,F1S9Q3,E7CR03,Q0Z8U2,F1S6Q1,I3LCN6,F1SST1,F1RIT1,I3LK71,A0A0B8RTE0,E7CXS1,M3V836,F1SDI3,I3L813,A0A0A7HF29,F1S8L9,F1RN28,F1SID1,Q8WNW4,A0A0B8RS61,F1SJ69,F1RMA3,F1SS19,F1RQY4,A0A0D5BWD2,F1SM00,G9BFT9,F1SRE0,F1S1B7,F1S2Y5,M3UZ37,I3LQS0,F1S084,A0A0B8RZA3,P28491,F1RGP1,A0A0B8RZH0
GO:0000054	ribosome export from nucleus	biological_process	3	9	0.0703055	A0A0B8RTE8,F1RFQ7,I3L8I5
GO:0002040	sprouting angiogenesis	biological_process	3	9	0.0703055	F1RVE7,F1SS26,Q007T2
GO:0007194	negative regulation of adenylate cyclase activity	biological_process	3	9	0.0703055	Q06AS8,F1SU97,Q06AS6
GO:0007212	dopamine receptor signaling pathway	biological_process	3	9	0.0703055	Q06AS8,I3L6U9,B8XH67
GO:0019471	4-hydroxyproline metabolic process	biological_process	3	9	0.0703055	G9F6X8,P00506,A1X898
GO:0030593	neutrophil chemotaxis	biological_process	3	9	0.0703055	F1SMF6,A3EX84,D0G7G0
GO:0031645	negative regulation of neurological system process	biological_process	3	9	0.0703055	Q06AS8,C4MXZ1,Q06AS6
GO:0033628	regulation of cell adhesion mediated by integrin	biological_process	3	9	0.0703055	I3LBX8,Q8WNW4,A0A0B8RVQ8
GO:0033750	ribosome localization	biological_process	3	9	0.0703055	A0A0B8RTE8,F1RFQ7,I3L8I5
GO:0033753	establishment of ribosome localization	biological_process	3	9	0.0703055	A0A0B8RTE8,F1RFQ7,I3L8I5
GO:0034105	positive regulation of tissue remodeling	biological_process	3	9	0.0703055	F1SID1,F1SGY1,D7RK08
GO:0042475	odontogenesis of dentine-containing tooth	biological_process	3	9	0.0703055	F1RGJ2,B0LY42,Q8WNW4
GO:0051970	negative regulation of transmission of nerve impulse	biological_process	3	9	0.0703055	Q06AS8,C4MXZ1,Q06AS6
GO:0060334	regulation of interferon-gamma-mediated signaling pathway	biological_process	3	9	0.0703055	G9BFT9,F1RQU2,Q684M6
GO:0070542	response to fatty acid	biological_process	3	9	0.0703055	F1RIT1,F1RSZ3,F1SLQ6
GO:0006066	alcohol metabolic process	biological_process	34	236	0.0707182	F1S8Y5,A0A0B8RSY9,F1SGH5,M3VH80,F1S557,I3LP02,A0A023VTS2,P08059,A8U4R4,K9IVL7,D0G7F6,C5I4T6,F1RV70,F1RJ25,F1SSH8,F1RFX9,D0G6X4,F1SC80,P00506,F1SMB2,E7CXS1,A0A0B8S073,F1SBJ7,I3LSI3,F1RYY6,F1SUF2,F1S6E8,Q58D68,M3TYQ8,A0A0B8RVH1,I3LP41,I3LCI2,M3VK21,Q1W674
GO:0051649	establishment of localization in cell	biological_process	102	800	0.0713718	A0A0B8RSC2,,M3VH80,I3LS12,F1S2Q3,F1SB42,I3LQN4,E1CAJ5,F1S764,Q684M6,A0A0B8S0C5,C6K7I0,F1SU97,Q6QRN9,I3LVG4,Q29243,F1RVX6,F1RVE7,F1SQ44,A0A0B8RVQ8,F1SS26,I3LAE9,F1RFQ7,I3LC09,F1SN47,F1S441,F1RS36,P62831,F1RZ28,F2Z4Z1,I3LBE6,F1SGG1,F1SI24,P20112,I3L8I5,E7EI18,F1S935,F1RP57,F1RQI7,Q29214,F1RM44,B8XH67,F1SMS8,B9TSQ2,M3VK21,F1RR78,A0A0B8RTE8,P28491,F1RGP1,F1SN95,Q29092,F6Q5P0,F1SIH5,P80021,A0A0B8RSA9,…
GO:0051098	regulation of binding	biological_process	24	158	0.0725806	A0A0B8RSY9,A0A0B8RVT3,F1S073,I3LJ02,Q8WNW4,K7GQK6,I3LQN4,F2Z5N0,F1S6E8,F1S8M9,Q8WNW3,I3LUP6,A8U4R4,Q0Z8U2,F1SLC4,A0A0B8RVH1,I3LQS0,I3L7S4,F1RQU2,F1S418,F1S8P9,K7GMM3,F1RFQ7,Q007T2
GO:0006631	fatty acid metabolic process	biological_process	21	135	0.072879	F1S3I9,F1RPB0,F1RRY6,D0G6Y0,F1S764,A5GFY8,A9X3T3,P41367,F1SUB2,F1RSZ3,F1RW89,F1SDN2,A0A0B8RTA8,F1SAB6,Q6UAQ9,F1RKS7,F1SR72,A0A0B8RTH9,F1SLQ6,A0A0B8RZS8,P04175
GO:0048812	neuron projection morphogenesis	biological_process	31	213	0.0734728	F1S663,F2Z5I5,F1S8T1,A0A0B8RTB9,F1SMF6,Q32YV9,F1SB42,G9F6X9,K7GQK6,B6E241,A0A0B8RS61,F1RH41,K9IWI4,F1S9Q3,F2Z5N0,F1RGJ2,F1SQK1,I3LIE3,F1SSA6,I3LQ84,Q6DUB7,F1RKW8,F1RVE7,K9IWG6,A0A0B8RVQ8,K9J4S7,F1RQU2,F1RR78,P26234,E7CXS1,Q007T2
GO:0051606	detection of stimulus	biological_process	11	61	0.0736167	K9IVL7,F1S663,I3L6U9,F1SB60,I3L813,F1RIE2,A0A0E3M2Q4,F1RH32,F1SC80,Q8WNW3,Q0Z8U2
GO:0045727	positive regulation of translation	biological_process	9	47	0.0736401	I3L5X7,F1SJQ4,F4ZS18,F1SS26,B9TSQ2,F1RQ91,I3LUP6,A0A0D5BWD2,I3LS00
GO:0048024	regulation of nuclear mRNA splicing, via spliceosome	biological_process	9	47	0.0736401	I3L897,F1S9Q3,M3UZ37,F1SQ44,A0A0A7HF29,F1S9D1,I3LQS0,A0A0D5BWD2,A5A8V8
GO:0006754	ATP biosynthetic process	biological_process	6	27	0.0738562	F1SIH5,M3VK21,M3VH80,P80021,Q2EN81,F1SAK6
GO:0010501	RNA secondary structure unwinding	biological_process	6	27	0.0738562	B9TSQ2,A0A0B8RZM2,A6M928,K9IVG8,A0A0A7HF29,F4ZS18
GO:0043523	regulation of neuron apoptosis	biological_process	10	54	0.0740201	A0A0B8RSP0,K9IVL7,F1SB60,F1SMF6,Q8WNW4,F1RST0,F1RQU2,F1S418,P08059,Q007T2
GO:0008152	metabolic process	biological_process	340	2913	0.0747252	F1RIU3,M3VH80,I3LJ02,K7GRL4,F1RPN9,F1SB42,F1S764,F1RTA1,F1SGT3,M3TYJ4,F1RH32,F1SU97,P00336,Q29243,I3LQ84,F1RSZ3,F1STY1,F1RKU0,F1SQ44,A0A0B8RVQ8,F1RST0,D0G6X4,F1RFQ7,I3LAE9,F1RZ28,F1RX64,F2Z5I5,F1SDI3,A0A0B8RTB9,F1SPG4,F1RPB0,A1X898,F1SUF2,F2Z5N0,E7EI18,F1SB63,I3LP41,F1SDN2,F1RM44,F1SPN1,F1SAB6,F1RQU2,I3LSG1,A0A0B8RTE8,P50441,K7GN83,F6Q5P0,F1RWL7,I3LKJ6,F1SIH5,K9IVK6,F1RN68,P80021,F1RYY8,F1S0R7,F4…
GO:0030030	cell projection organization	biological_process	44	318	0.0759772	F1S8T1,Q32YV9,F1SB42,G9F6X9,K7GQK6,F1RH41,F1S9Q3,F1RGJ2,F1SGY1,I3LQ84,Q6DUB7,F1RVX6,F1RVE7,F1RKW8,K7GPD4,I3LD66,A0A0B8RVQ8,F1S034,E7CXS1,Q007T2,F1S663,F2Z5I5,A0A0B8RTB9,F1SMF6,F1SIP0,A0A0B8RS61,B6E241,K9IWI4,F2Z5N0,A5GFY8,F1SQK1,I3LIE3,F1SSA6,F2Z5B6,F1RP57,K9IWG6,F1RQI7,A7YX22,K9J4S7,B8XH67,F1RQU2,F1RR78,P26234,I3L955
GO:0044237	cellular metabolic process	biological_process	311	2648	0.0760177	F1RIU3,M3VH80,K7GRL4,F1RPN9,F1SB42,F1S764,F1SGT3,F1RTA1,M3TYJ4,F1RH32,F1SU97,P00336,F1STY1,F1RSZ3,F1RKU0,F1SQ44,A0A0B8RVQ8,F1RST0,D0G6X4,F1RFQ7,I3LAE9,F1RZ28,F1RX64,F2Z5I5,F1SDI3,A0A0B8RTB9,F1SPG4,F1RPB0,A1X898,F2Z5N0,F1SUF2,E7EI18,F1SB63,I3LP41,F1SDN2,F1RM44,F1SPN1,F1SAB6,F1RQU2,I3LSG1,A0A0B8RTE8,P50441,F6Q5P0,F1RWL7,I3LKJ6,F1SIH5,K9IVK6,F1RN68,P80021,F1RYY8,F1S0R7,F4ZS18,Q32YV9,D0G0C6,A5A8V8,F1…
GO:0009628	response to abiotic stimulus	biological_process	30	206	0.0768796	F1S663,I3L6U9,F1S8T1,I3L813,E3W6T5,F1SID1,D0G0C6,M3TYK5,F1RMA3,F1SGG2,B2ZI35,Q8WNW3,P20112,F1RH32,P41367,G9BFT9,A0A0B8RSP0,K9IVL7,F1SB60,I3L5X7,F1RP05,F1RVE7,A0A0B8RVQ8,F1SS26,F1RIT1,F1SC82,F1RQU2,F1RSY4,F1SC80,F1RIP4
GO:0009058	biosynthetic process	biological_process	147	1190	0.077215	M3VH80,K9J4P3,K7GRL4,F1RPN9,F1RTA1,F1RH32,M3TYJ4,F1SSG5,F1RSZ3,F1SQ44,F1RL38,A0A0B8RVQ8,I3LCN6,I3LAE9,D0G6X4,F1SN47,P62831,F1RZ28,F2Z4Z1,F1S586,F2Z565,I3LSI3,F1SPG4,F1RPB0,I3LBE6,I3L8I5,F1S935,F1SPF3,I3LP41,F1SDN2,F1SAB6,I3LSG1,P50441,A0A0B8RTE8,P28491,F6Q5P0,I3LKJ6,F1SIH5,P80021,F1RYY8,D0G6Y0,F1RWJ0,F1RZH4,P08059,O19069,F1SD35,F1SUE3,F1RZQ6,F1SB60,F1SR85,A0A0D6A5J1,F1SUM3,F1S754,F1SC80,F1SSS0,F1…
GO:0002009	morphogenesis of an epithelium	biological_process	21	136	0.0775921	B2CNZ7,I3L813,Q9MZ16,Q8WNW4,F1SID1,F1SB42,F1RRN0,I3LQN4,A3EX84,F1SU97,Q29243,F1SLC4,F1SU78,F1RTN3,A0A0B8RTA8,F1RJ25,B8XH67,Q29057,A0A0B8S099,P26234,Q007T2
GO:0001707	mesoderm formation	biological_process	4	15	0.0782058	F1RV23,A0A0B8S099,F1RVE7,K7GPD4
GO:0007187	G-protein signaling, coupled to cyclic nucleotide second messenger	biological_process	4	15	0.0782058	Q06AS8,F1SU97,Q06AS6,B8XH67
GO:0043588	skin development	biological_process	4	15	0.0782058	F1SR85,Q8WNW3,K7GPD4,I3LD66
GO:0048332	mesoderm morphogenesis	biological_process	4	15	0.0782058	F1RV23,A0A0B8S099,F1RVE7,K7GPD4
GO:0060416	response to growth hormone stimulus	biological_process	4	15	0.0782058	G9BFT9,F1S710,E7CR03,A0A0B8RVQ8
GO:0070304	positive regulation of stress-activated protein kinase signaling pathway	biological_process	4	15	0.0782058	F1RKM0,F1RIT1,A0A0B8RVQ8,Q007T2
GO:0051259	protein oligomerization	biological_process	26	175	0.0787202	F1SIH5,I3L6U9,A0A0B8RVT9,I3LS12,F1S073,F1S2Q3,Q8WNW4,B6E241,F1RGJ2,I3LP02,Q8WNW3,A0A023VTS2,I3LUP6,I3L5D5,P41367,F1SRE0,I3LQ84,F1SB60,F1SL74,A7YX22,F1RJ25,F1S3W0,F1S596,K7GMM3,F1SN47,F1RPY1
GO:0008016	regulation of heart contraction	biological_process	7	34	0.0788145	Q06AS8,F1RIT1,I7HD36,F1SU78,F2Z5B6,P11607,Q06AS6
GO:0019054	modulation by virus of host cellular process	biological_process	7	34	0.0788145	I3LBE6,F1RVX6,A0A0B8RTE8,F1SIF8,C6K7I0,F1SPG4,F1SN95
GO:0032507	maintenance of protein location in cell	biological_process	7	34	0.0788145	E1CAJ5,Q29243,A0A0B8RVH1,K9IWI4,Q8WNW3,F1SID1,F1SB42
GO:0033500	carbohydrate homeostasis	biological_process	7	34	0.0788145	F1RIT1,F1SU78,F1SUF2,Q1W674,F1SC80,E7CR03,F1RPB0
GO:0042593	glucose homeostasis	biological_process	7	34	0.0788145	F1RIT1,F1SU78,F1SUF2,Q1W674,F1SC80,E7CR03,F1RPB0
GO:0070838	divalent metal ion transport	biological_process	7	34	0.0788145	F1RIT1,F1SIH5,P61288,P11607,Q9MZ16,F1S073,F1SGY1
GO:0009653	anatomical structure morphogenesis	biological_process	86	668	0.0790148	F1SB42,G9F6X9,K7GQK6,F1RRN0,I3LQN4,F1SU97,Q29243,F1SH78,F1SUB2,I3LQ84,F1RVE7,F1RKW8,K7GPD4,A0A0B8RVQ8,F1RJ25,F1SS26,F1S0J8,F1S8P9,F1SS24,F1RS36,F2Z5I5,A0A0B8RTB9,F1S073,F1SMF6,Q8WNW4,B6E241,A0A0B8RS61,F1SGG1,F2Z5N0,E7EI18,F1SQK1,I3LRH2,F1RTN3,F1RQI7,A0A0B8RTA8,B8XH67,F1RQU2,F1RR78,P50441,F1SNQ1,F1SAF0,A0A0B8S099,A0A0B8RZN4,A0A0B8RZH0,F1S8T1,Q32YV9,F1SRQ7,F1RH41,F1SGG2,F1S9Q3,F1RGJ2,P08059,E7CR03,…
GO:0050657	nucleic acid transport	biological_process	15	91	0.0794669	F1RVX6,M3UZ37,F1SQ44,F1SJQ4,F1SPG4,B9TSQ2,I3LBE6,F2Z5B4,F1SIB5,A0A0B8RTE8,I3LAE9,F1RFQ7,F1SIF8,F1SN95,A0A0B8RZH0
GO:0050658	RNA transport	biological_process	15	91	0.0794669	F1RVX6,M3UZ37,F1SQ44,F1SJQ4,F1SPG4,B9TSQ2,I3LBE6,F2Z5B4,F1SIB5,A0A0B8RTE8,I3LAE9,F1RFQ7,F1SIF8,F1SN95,A0A0B8RZH0
GO:0051236	establishment of RNA localization	biological_process	15	91	0.0794669	F1RVX6,M3UZ37,F1SQ44,F1SJQ4,F1SPG4,B9TSQ2,I3LBE6,F2Z5B4,F1SIB5,A0A0B8RTE8,I3LAE9,F1RFQ7,F1SIF8,F1SN95,A0A0B8RZH0
GO:0001525	angiogenesis	biological_process	11	62	0.0809271	F1SH78,F1RVE7,F1S073,Q8WNW4,F1SS26,P08059,A0A0B8RZN4,F1SS24,F1SQK1,Q007T2,I3LRH2
GO:0009141	nucleoside triphosphate metabolic process	biological_process	11	62	0.0809271	Q06AS8,F1SIH5,M3VH80,P80021,Q2EN81,I3LSI3,F1SAK6,F1S9Q3,M3VK21,A0A023VTS2,O19069
GO:0048667	cell morphogenesis involved in neuron differentiation	biological_process	31	215	0.0810833	F1S663,F2Z5I5,F1S8T1,A0A0B8RTB9,F1SMF6,Q32YV9,F1SB42,G9F6X9,K7GQK6,B6E241,A0A0B8RS61,F1RH41,K9IWI4,F1S9Q3,F2Z5N0,F1RGJ2,F1SQK1,I3LIE3,F1SSA6,I3LQ84,Q6DUB7,F1RKW8,F1RVE7,K9IWG6,A0A0B8RVQ8,K9J4S7,F1RQU2,F1RR78,P26234,E7CXS1,Q007T2
GO:0001649	osteoblast differentiation	biological_process	8	41	0.0812666	F1SMZ6,I3LG73,F1S8L9,I3LJ02,K9IVG8,A0A0B8RZA3,I3LK71,F1RGP1
GO:0007369	gastrulation	biological_process	8	41	0.0812666	F1SU78,F1RVE7,K7GPD4,Q8WNW4,F1RV23,A0A0B8S099,F1SAF0,Q007T2
GO:0008203	cholesterol metabolic process	biological_process	8	41	0.0812666	K9IVL7,A0A0B8RVH1,A0A0B8S073,F1RV70,D0G6X4,I3LP02,F1S6E8,E7CXS1
GO:0051130	positive regulation of cellular component organization	biological_process	35	247	0.0814008	I3L897,F1RIU3,D0G0C9,F1RRN0,F1RP17,I3LQN4,A0A0B8S0C5,F1S9Q3,F1SGY1,Q0Z8U2,I3LCA2,C4MXZ1,F1RVE7,A0A0B8RVQ8,F1RIT1,F1S8P9,F1SS24,F1RIP4,Q007T2,D0G0C8,A0A0B8RVT3,F1S073,F1SID1,Q8WNW4,F1SJ69,B6E241,F1SQN1,A0A0D5BWD2,F1SH25,F1SB63,F2Z5B6,I3LQS0,F1SMS8,K7GMM3,P28491
GO:0010565	regulation of cellular ketone metabolic process	biological_process	14	84	0.0820073	P41367,F1SGH5,A0A0D6A5J1,F1RKW8,A0A0B8RTB9,F1SM21,A0A0B8RTA8,Q32YV9,I3LCI2,F1S9A4,F1SGT3,F2Z5N0,F1SAF0,F1SMB2
GO:0021543	pallium development	biological_process	9	48	0.0821058	K9IVL7,Q8WNW4,I3LQS0,A0A0B8RS61,M3TYK5,F1SSH8,F1RFQ7,F1SQK1,E7CXS1
GO:0051817	modification of morphology or physiology of other organism during symbiotic interaction	biological_process	9	48	0.0821058	I3L897,F1RVX6,F1SPG4,I3LBE6,A0A0B8RTE8,C6K7I0,F1SIF8,Q6QRN9,F1SN95
GO:0001701	in utero embryonic development	biological_process	18	114	0.0821738	F1SSA6,A0A0B8RSY9,F2Z5B6,F1SDI3,Q1EG87,F1RVE7,A0A0A7HF29,Q8WNW4,B6E241,F1SJ69,A0A0B8RS61,F1S0J8,I3LA84,F1SGG2,F1S596,F1SNQ1,F1S8P9,A0A0B8RVP0
GO:0060429	epithelium development	biological_process	21	137	0.0825064	B2CNZ7,I3L813,Q9MZ16,Q8WNW4,F1SID1,F1SB42,F1RRN0,I3LQN4,A3EX84,F1SU97,Q29243,F1SLC4,F1SU78,F1RTN3,A0A0B8RTA8,F1RJ25,B8XH67,Q29057,A0A0B8S099,P26234,Q007T2
GO:0007610	behavior	biological_process	22	145	0.0838982	F1S663,Q9MZ16,F1SMF6,F1SEN2,F1S6E8,P08059,A3EX84,E7CR03,F1SGY1,F1S8H8,F1SB60,F1RVX6,F1RVE7,Q1EG87,F1RQI7,D0G7G0,F1SE26,F1SS26,F1SN47,F1SLQ6,F1SMB2,E7CXS1
GO:0032989	cellular component morphogenesis	biological_process	47	345	0.0840133	F1S8T1,Q32YV9,F1SB42,G9F6X9,K7GQK6,F1RRN0,F1RH41,F1SRQ7,F1S9Q3,F1SGG2,F1RGJ2,I3LQ84,Q6DUB7,F1RVE7,F1RKW8,A0A0B8RVQ8,F1S0J8,I3LA84,F1S8P9,F1SS24,E7CXS1,Q007T2,F1S663,F2Z5I5,A0A0B8RTB9,F1SMF6,Q8WNW4,A0A0B8RS61,B6E241,K9IWI4,Q3ZD69,F2Z5N0,F1SQK1,I3LIE3,F1SSA6,F1RTN3,F2Z5B6,I3LRK1,K9IWG6,K9J4S7,B8XH67,F1RQU2,F1RR78,F1RV23,K7GLV7,A0A0B8RZN4,P26234
GO:0030001	metal ion transport	biological_process	13	77	0.0844413	F1SIH5,P61288,Q9MZ16,F1S073,B8XH67,D7RK08,F1SL07,O02670,F1RIT1,P11607,Q6PWT7,A5A761,F1SGY1
GO:0030278	regulation of ossification	biological_process	6	28	0.085533	Q3ZD69,A0A0B8S099,A0A0A7HF29,Q8WNW4,A8U4R4,F1SGY1
GO:0030802	regulation of cyclic nucleotide biosynthetic process	biological_process	6	28	0.085533	Q06AS8,F1S7W0,F1SU97,F1S9A4,Q06AS6,B8XH67
GO:0030808	regulation of nucleotide biosynthetic process	biological_process	6	28	0.085533	Q06AS8,F1S7W0,F1SU97,F1S9A4,Q06AS6,B8XH67
GO:0032272	negative regulation of protein polymerization	biological_process	6	28	0.085533	Q6DUB7,F1RR78,F1S8P9,F2Z5B6,Q9MZ15,K9IWG6
GO:0006767	water-soluble vitamin metabolic process	biological_process	14	85	0.0886273	P41367,F1S8H8,F1RKU0,D0G7F6,Q1G1L0,F1SL74,K9IW73,I3LP41,F1SSH8,F1RYY6,M3TYQ8,P00336,A8U4R4,P04175
GO:0050684	regulation of mRNA processing	biological_process	11	63	0.0886749	I3L897,M3UZ37,F1SQ44,A0A0A7HF29,I3LQS0,A5A8V8,F1S9Q3,E7EI18,A0A0D5BWD2,F1S9D1,I3LS00
GO:0043069	negative regulation of programmed cell death	biological_process	31	217	0.0892192	F1RGJ3,A0A0B8RTB9,D0G0C6,Q32YV9,F1SJ69,I3LQN4,F1SGG1,F2Z5N0,F1S9Q3,P08059,I3LUP6,E7CR03,I3LRH2,F1SLC4,A0A0B8RSP0,K9IVL7,F1RZQ6,F1S1B7,F1SB60,Q8MIZ3,F1RKW8,F1RL38,I3LQS0,F1RIE2,F1S418,F1RQU2,F1RST0,A0A0B8RZA3,A0A0B8RZN7,F1SS24,Q29092
GO:0015837	amine transport	biological_process	7	35	0.0894944	F1RM08,F1SDD5,F1SI24,F1S764,K9IVK6,A0A0B8RVQ8,F1RZ70
GO:0044068	modulation by symbiont of host cellular process	biological_process	7	35	0.0894944	I3LBE6,F1RVX6,A0A0B8RTE8,F1SIF8,C6K7I0,F1SPG4,F1SN95
GO:0051651	maintenance of location in cell	biological_process	7	35	0.0894944	E1CAJ5,Q29243,A0A0B8RVH1,K9IWI4,Q8WNW3,F1SID1,F1SB42
GO:0009144	purine nucleoside triphosphate metabolic process	biological_process	10	56	0.0902264	Q06AS8,F1SIH5,M3VH80,P80021,Q2EN81,I3LSI3,F1SAK6,F1S9Q3,M3VK21,A0A023VTS2
GO:0001704	formation of primary germ layer	biological_process	5	22	0.0916165	F1RV23,A0A0B8S099,F1RVE7,K7GPD4,Q8WNW4
GO:0033119	negative regulation of RNA splicing	biological_process	5	22	0.0916165	M3UZ37,F1S9D1,I3LQS0,A0A0D5BWD2,F6Q5P0
GO:0045667	regulation of osteoblast differentiation	biological_process	5	22	0.0916165	Q3ZD69,A0A0B8S099,A0A0A7HF29,Q8WNW4,A8U4R4
GO:0048469	cell maturation	biological_process	5	22	0.0916165	F1SAF0,A0A0B8S099,F1SU97,Q8WNW4,K9IVP3
GO:0060485	mesenchyme development	biological_process	5	22	0.0916165	I3LI44,K7GLV7,Q8WNW4,F1SQK1,F1RRN0
GO:0010646	regulation of cell communication	biological_process	69	530	0.0917906	I3L897,B6EAV5,F1SB42,G9F6X9,K7GQK6,M3TYK5,I3LQN4,Q684M6,K7GND9,F1SU97,Q6QRN9,F1RKM0,Q29243,K9IVL7,F1SH78,F1S7W0,F1RVE7,A0A0B8RVQ8,F1SS26,F1SS24,F1RS36,P04175,F2Z4Z1,F1RNT9,F1RX64,F2Z5I5,F2Z565,F1SMF6,Q8WNW4,B6E241,A0A0B8RVP0,F1RQI7,A7YX22,B8XH67,K7GKY0,F1SC82,F1RQU2,P28491,A0A0B8S099,Q06AS6,F1S8T1,F1SBF8,F1RGJ2,E7CR03,Q0Z8U2,F1RZQ6,C4MXZ1,A0A0B8RVW2,F1RIT1,F1SC80,F1SAA9,Q007T2,M3V836,F1SKM9,A0A0A…
GO:0006107	oxaloacetate metabolic process	biological_process	3	10	0.0923518	A0A0B8S099,P00506,I3LP41
GO:0006776	vitamin A metabolic process	biological_process	3	10	0.0923518	F1SVB2,F1SC80,F1SM21
GO:0007143	female meiosis	biological_process	3	10	0.0923518	F1RV23,K9IVP3,B6E241
GO:0015697	quaternary ammonium group transport	biological_process	3	10	0.0923518	F1SDD5,F1S764,F1RZ70
GO:0015758	glucose transport	biological_process	3	10	0.0923518	F1S5Z7,F1SUF2,F1SB42
GO:0031280	negative regulation of cyclase activity	biological_process	3	10	0.0923518	Q06AS8,F1SU97,Q06AS6
GO:0032205	negative regulation of telomere maintenance	biological_process	3	10	0.0923518	I3LK71,F1S8L9,F1SID1
GO:0032570	response to progesterone stimulus	biological_process	3	10	0.0923518	F1S9Q3,I3L6D7,F1SS26
GO:0040017	positive regulation of locomotion	biological_process	3	10	0.0923518	F1RIT1,F1SS24,F1SS26
GO:0046330	positive regulation of JNK cascade	biological_process	3	10	0.0923518	F1RKM0,F1RIT1,Q007T2
GO:0050854	regulation of antigen receptor-mediated signaling pathway	biological_process	3	10	0.0923518	A3EX84,A0A0B8RVQ8,F1SB42
GO:0050921	positive regulation of chemotaxis	biological_process	3	10	0.0923518	F1RIT1,F1SS24,F1SS26
GO:0051258	protein polymerization	biological_process	3	10	0.0923518	I3LI44,F1RIT1,F1SIP0
GO:0060396	growth hormone receptor signaling pathway	biological_process	3	10	0.0923518	G9BFT9,E7CR03,A0A0B8RVQ8
GO:0001503	ossification	biological_process	12	71	0.0943027	F1S5Z7,F1SMZ6,I3LG73,F1S8L9,I3LJ02,D0G7G0,A0A0B8RZA3,K9IVG8,I3LK71,P20112,F1RGP1,F1SS24
GO:0021510	spinal cord development	biological_process	4	16	0.0954343	A5GFY8,Q6QRN9,E7CXS1,G9F6X9
GO:0021695	cerebellar cortex development	biological_process	4	16	0.0954343	F1SSH8,F1SSA6,F1RS36,A0A0B8RS61
GO:0022600	digestive system process	biological_process	4	16	0.0954343	B2ZI35,F1SC80,F1SB42,A0A0B8RTY4
GO:0048146	positive regulation of fibroblast proliferation	biological_process	4	16	0.0954343	F1S073,F1SS24,F1SID1,A8U4R4
GO:0048568	embryonic organ development	biological_process	4	16	0.0954343	F1S663,F1SDI3,F1SC80,Q6QRN9
GO:0070588	calcium ion transmembrane transport	biological_process	4	16	0.0954343	F1RIT1,P11607,F1S073,F1SGY1
GO:0007411	axon guidance	biological_process	24	163	0.0959505	F1S663,F2Z5I5,A0A0B8RTB9,F1SMF6,Q32YV9,F1SB42,G9F6X9,K7GQK6,B6E241,F1RH41,K9IWI4,F1S9Q3,F2Z5N0,I3LIE3,F1SSA6,I3LQ84,F1RKW8,F1RVE7,K9IWG6,A0A0B8RVQ8,K9J4S7,F1RQU2,F1RR78,Q007T2
GO:0010817	regulation of hormone levels	biological_process	11	64	0.096861	F1SUB2,F1SM21,F1RV70,A0A0B8RVQ8,D0G6Y0,F1SJ69,F1RIT1,F1SI24,F1RL80,F1SVB2,F1SC80
GO:0048732	gland development	biological_process	11	64	0.096861	Q29243,F1RTN3,Q8WNW4,F1SID1,F1SB42,B8XH67,I3LQN4,F1RL80,Q1W674,F1SU97,Q007T2
GO:0001501	skeletal system development	biological_process	20	132	0.0971501	F1SMZ6,I3L6U9,I3LG73,F1S8L9,I3LJ02,Q8WNW4,P20112,K7GND9,A3EX84,F1SUB2,F1S5Z7,D0G7G0,A0A0B8RVW2,K9IVG8,A0A0B8RZA3,F1S034,I3LK71,F1SC80,F1RGP1,F1SS24
GO:0016053	organic acid biosynthetic process	biological_process	17	109	0.0976675	F1RPB0,F1RRY6,D0G6Y0,F1SEN2,F1RL80,A5GFY8,F1SL74,F1SAB6,F1SR72,F1RKS7,F1S596,F1RF77,F1SSS0,F1SN47,F1SLQ6,A0A0B8RZS8,P00506
GO:0046394	carboxylic acid biosynthetic process	biological_process	17	109	0.0976675	F1RPB0,F1RRY6,D0G6Y0,F1SEN2,F1RL80,A5GFY8,F1SL74,F1SAB6,F1SR72,F1RKS7,F1S596,F1RF77,F1SSS0,F1SN47,F1SLQ6,A0A0B8RZS8,P00506
GO:0043409	negative regulation of MAPKKK cascade	biological_process	6	29	0.0981644	Q29243,A0A0B8RZA3,M3V836,A0A0B8RVQ8,F1SB42,B8XH67
GO:0000056	ribosomal small subunit export from nucleus	biological_process	2	5	0.0997293	A0A0B8RTE8,F1RFQ7
GO:0001659	temperature homeostasis	biological_process	2	5	0.0997293	A0A0B8RTA8,E7CR03
GO:0001678	cellular glucose homeostasis	biological_process	2	5	0.0997293	F1SUF2,Q1W674
GO:0001709	cell fate determination	biological_process	2	5	0.0997293	Q8WNW4,Q007T2
GO:0001886	endothelial cell morphogenesis	biological_process	2	5	0.0997293	I3LA84,A0A0B8RZN4
GO:0002448	mast cell mediated immunity	biological_process	2	5	0.0997293	F1SI24,A0A0B8RVQ8
GO:0002532	production of molecular mediator of acute inflammatory response	biological_process	2	5	0.0997293	F1SI24,A0A0B8RVQ8
GO:0006563	L-serine metabolic process	biological_process	2	5	0.0997293	F1SL74,A5GFY8
GO:0006564	L-serine biosynthetic process	biological_process	2	5	0.0997293	F1SL74,A5GFY8
GO:0006987	activation of signaling protein activity involved in unfolded protein response	biological_process	2	5	0.0997293	F1RS36,A5GFS8
GO:0009052	pentose-phosphate shunt, non-oxidative branch	biological_process	2	5	0.0997293	F1RYY6,A8U4R4
GO:0010310	regulation of hydrogen peroxide metabolic process	biological_process	2	5	0.0997293	E7CR03,P62895
GO:0010596	negative regulation of endothelial cell migration	biological_process	2	5	0.0997293	K7GQK6,F1SS26
GO:0014067	negative regulation of phosphoinositide 3-kinase cascade	biological_process	2	5	0.0997293	B6EAV5,B8XH67
GO:0014733	regulation of skeletal muscle adaptation	biological_process	2	5	0.0997293	I3LSG1,P11607
GO:0018149	peptide cross-linking	biological_process	2	5	0.0997293	F1SS24,F1SS26
GO:0019563	glycerol catabolic process	biological_process	2	5	0.0997293	D0G7F6,M3TYQ8
GO:0019605	butyrate metabolic process	biological_process	2	5	0.0997293	F1S3I9,A5GFY8
GO:0020027	hemoglobin metabolic process	biological_process	2	5	0.0997293	F1S8P9,A0A0B8RVQ8
GO:0021879	forebrain neuron differentiation	biological_process	2	5	0.0997293	F1SSH8,F1SM00
GO:0030500	regulation of bone mineralization	biological_process	2	5	0.0997293	A8U4R4,F1SGY1
GO:0030901	midbrain development	biological_process	2	5	0.0997293	F1S6E8,F1SAA9
GO:0031109	microtubule polymerization or depolymerization	biological_process	2	5	0.0997293	F1RIT1,Q6DUB7
GO:0032925	regulation of activin receptor signaling pathway	biological_process	2	5	0.0997293	F1SH78,K7GQK6
GO:0034122	negative regulation of toll-like receptor signaling pathway	biological_process	2	5	0.0997293	F1SBF8,A0A0B8RVQ8
GO:0035112	genitalia morphogenesis	biological_process	2	5	0.0997293	F1SC80,Q8WNW4
GO:0040036	regulation of fibroblast growth factor receptor signaling pathway	biological_process	2	5	0.0997293	Q8WNW4,F1SS26
GO:0042760	very-long-chain fatty acid catabolic process	biological_process	2	5	0.0997293	A0A0B8RTA8,A0A0B8RZS8
GO:0043277	apoptotic cell clearance	biological_process	2	5	0.0997293	K9IVL7,F1SS26
GO:0043303	mast cell degranulation	biological_process	2	5	0.0997293	F1SI24,A0A0B8RVQ8
GO:0043604	amide biosynthetic process	biological_process	2	5	0.0997293	F1SBJ7,F1SSS0
GO:0043651	linoleic acid metabolic process	biological_process	2	5	0.0997293	F1RKS7,F1RSZ3
GO:0045005	maintenance of fidelity during DNA-dependent DNA replication	biological_process	2	5	0.0997293	I3L813,F1RH32
GO:0045932	negative regulation of muscle contraction	biological_process	2	5	0.0997293	I7HD36,P11607
GO:0045939	negative regulation of steroid metabolic process	biological_process	2	5	0.0997293	I7HD36,F1SM21
GO:0046885	regulation of hormone biosynthetic process	biological_process	2	5	0.0997293	I7HD36,P04175
GO:0048333	mesodermal cell differentiation	biological_process	2	5	0.0997293	F1RVE7,K7GPD4
GO:0048385	regulation of retinoic acid receptor signaling pathway	biological_process	2	5	0.0997293	I3L897,P28491
GO:0048532	anatomical structure arrangement	biological_process	2	5	0.0997293	F1RS36,A0A0B8RS61
GO:0051593	response to folic acid	biological_process	2	5	0.0997293	F1RGJ3,I3LII3
GO:0055015	ventricular cardiac muscle cell development	biological_process	2	5	0.0997293	F1SSA6,Q3ZD69
GO:0060444	branching involved in mammary gland duct morphogenesis	biological_process	2	5	0.0997293	I3LQN4,F1SID1
GO:0060603	mammary gland duct morphogenesis	biological_process	2	5	0.0997293	I3LQN4,F1SID1
GO:0060706	cell differentiation involved in embryonic placenta development	biological_process	2	5	0.0997293	F1SGG2,F1S0J8
GO:0060788	ectodermal placode formation	biological_process	2	5	0.0997293	Q8WNW4,Q007T2
GO:0060789	hair follicle placode formation	biological_process	2	5	0.0997293	Q8WNW4,Q007T2
GO:0070167	regulation of biomineral formation	biological_process	2	5	0.0997293	A8U4R4,F1SGY1
GO:0070509	calcium ion import	biological_process	2	5	0.0997293	F1RIT1,F1S073
GO:0043524	negative regulation of neuron apoptosis	biological_process	7	36	0.100948	A0A0B8RSP0,K9IVL7,F1S418,F1RQU2,F1RST0,F1SB60,P08059
GO:0006998	nuclear envelope organization	biological_process	8	43	0.101518	I3LBE6,Q3ZD69,F1RVX6,A0A0B8RTE8,F1SIF8,F1RU33,F1SPG4,F1SN95
GO:0070585	protein localization in mitochondrion	biological_process	8	43	0.101518	F1RGJ3,Q27HK4,I3LC09,F1S6Q1,F1SIE0,Q6QRN9,F1RM44,I3LVG4
GO:0022603	regulation of anatomical structure morphogenesis	biological_process	25	172	0.101697	A5A758,F1SAR6,Q8WNW4,F1SID1,F1RPN9,F1SB42,G9F6X9,I3LQN4,P20112,K7GND9,A3EX84,F1SH25,F1SQK1,G9BFT9,Q29243,F1SSA6,C4MXZ1,F1RTN3,F2Z5B6,F1SS26,B8XH67,I3LSG1,F1S8P9,F1SS24,Q007T2
GO:0001558	regulation of cell growth	biological_process	12	72	0.102302	A0A0B8RSY9,F2Z5I5,F1S6Q1,E3W6T5,F4ZS18,F1SID1,D7RK08,F1SIF2,A0A0B8RZA3,F1RMA3,K7GMM3,Q007T2
GO:0030100	regulation of endocytosis	biological_process	12	72	0.102302	C4MXZ1,F1RVE7,F1S073,I3LQS0,A0A0B8S0C5,F1S9Q3,F1S596,F1S8P9,P28491,A3EX84,F1SH25,F1SGY1
GO:0051028	mRNA transport	biological_process	13	80	0.106775	F1RVX6,M3UZ37,F1SQ44,F1SJQ4,F1SPG4,B9TSQ2,I3LBE6,F2Z5B4,A0A0B8RTE8,I3LAE9,F1SIF8,F1SN95,A0A0B8RZH0
GO:0021761	limbic system development	biological_process	5	23	0.106829	F1SSH8,F1RFQ7,I3LQS0,A0A0B8RS61,M3TYK5
GO:0031100	organ regeneration	biological_process	5	23	0.106829	A6M928,A0A0B8RZA3,M3V836,H6WKX8,F1RJ25
GO:0050906	detection of stimulus involved in sensory perception	biological_process	5	23	0.106829	K9IVL7,F1S663,I3L6U9,A0A0E3M2Q4,F1SC80
GO:0009615	response to virus	biological_process	10	58	0.108401	G9BFT9,A0A0B8RSY9,Q6DUB7,P61288,F1RU33,F4ZS18,K9IVG8,F1RZH4,F1RPW9,A0A023VTS2
GO:0042063	gliogenesis	biological_process	10	58	0.108401	Q29243,M3V836,Q8WNW4,A0A0B8RVQ8,I3LII3,F1SGD7,A5GFY8,F1SS24,F1SQK1,E7CR03
GO:0031326	regulation of cellular biosynthetic process	biological_process	113	911	0.109152	I3L897,F1RIU3,A0A0B8RSY9,D0G0C9,F1SGH5,A0A0B8RVM5,I3LJ02,K7GRL4,F1RPN9,F1SB42,K7GQK6,M3TYK5,I3LQN4,F1SLR5,F1SGT3,I3LP02,F1SU97,A8U4R4,I3LJR4,F1RVX6,F1SJY6,F1S7W0,F1SQ44,I3LCN6,F1SS26,F1RST0,F1RFQ7,A0A0B8RTE0,F1SMB2,P04175,F1RX64,F2Z5I5,F1SDI3,F1S8L9,Q8WNW4,F1SQN1,A0A0B8RTY4,F1SJ69,A0A0B8RS61,F1RMA3,F1SS19,F2Z5N0,F1RQY4,I3LND7,I3LRH2,P62895,F1S1B7,F1SB63,F1RQI7,A0A0B8RTA8,I3LHY0,B8XH67,B9TSQ2,I3LS…
GO:0016458	gene silencing	biological_process	14	88	0.110456	F1RVX6,M3UZ37,I3L5X7,F1SDI3,F1SPG4,F1S084,I3LBE6,A0A0B8RTE8,F1RFQ7,F1SIF8,F1SN95,F1RQY4,I3LS00,I3LJR4
GO:0051241	negative regulation of multicellular organismal process	biological_process	12	73	0.110695	A5A758,F1SLC4,Q06AS8,A0A0B8RSP0,M3V836,C4MXZ1,F1SS26,I7HD36,P11607,F1SC80,A0A0D5BWD2,Q06AS6
GO:0001763	morphogenesis of a branching structure	biological_process	6	30	0.111726	I3LQN4,Q29243,A0A0B8RZN4,Q8WNW4,F1SID1,B6E241
GO:0021700	developmental maturation	biological_process	6	30	0.111726	Q29243,F1SAF0,A0A0B8S099,F1SU97,Q8WNW4,K9IVP3
GO:0043066	negative regulation of apoptosis	biological_process	30	214	0.11222	F1RGJ3,A0A0B8RTB9,D0G0C6,Q32YV9,F1SJ69,I3LQN4,F1SGG1,F2Z5N0,F1S9Q3,P08059,I3LUP6,E7CR03,I3LRH2,F1SLC4,A0A0B8RSP0,K9IVL7,F1RZQ6,F1S1B7,F1SB60,F1RKW8,F1RL38,I3LQS0,F1RIE2,F1S418,F1RQU2,F1RST0,A0A0B8RZA3,A0A0B8RZN7,F1SS24,Q29092
GO:0016125	sterol metabolic process	biological_process	8	44	0.112612	K9IVL7,A0A0B8RVH1,A0A0B8S073,F1RV70,D0G6X4,I3LP02,F1S6E8,E7CXS1
GO:0030522	intracellular receptor-mediated signaling pathway	biological_process	8	44	0.112612	K7GRL4,Q8WNW4,F1SID1,A0A0B8S0C5,A0A0B8RZA3,F1RFQ7,P28491,E7CR03
GO:0045926	negative regulation of growth	biological_process	8	44	0.112612	A0A0B8RSP0,A0A0B8RSY9,F1S6Q1,F4ZS18,F1SID1,F1SIF2,F1RMA3,A0A0B8RZA3
GO:0009889	regulation of biosynthetic process	biological_process	114	921	0.112699	I3L897,F1RIU3,A0A0B8RSY9,D0G0C9,F1SGH5,A0A0B8RVM5,I3LJ02,K7GRL4,F1RPN9,F1SB42,K7GQK6,M3TYK5,I3LQN4,F1SLR5,F1SGT3,I3LP02,F1SU97,A8U4R4,I3LJR4,F1RVX6,F1SJY6,F1S7W0,F1SQ44,I3LCN6,F1SS26,F1RST0,F1RFQ7,A0A0B8RTE0,F1SMB2,P04175,F1RX64,F2Z5I5,F1SDI3,F1S8L9,Q8WNW4,F1SQN1,A0A0B8RTY4,F1SJ69,A0A0B8RS61,F1RMA3,F1SS19,F2Z5N0,F1RQY4,I3LND7,I3LRH2,P62895,F1S1B7,F1SB63,F1RQI7,A0A0B8RTA8,I3LHY0,B8XH67,B9TSQ2,I3LS…
GO:0032944	regulation of mononuclear cell proliferation	biological_process	7	37	0.113162	F1S8H8,F1RV23,E3W6T5,A3EX84,Q8WNW4,K7GN83,A0A0B8RVQ8
GO:0050670	regulation of lymphocyte proliferation	biological_process	7	37	0.113162	F1S8H8,F1RV23,E3W6T5,A3EX84,Q8WNW4,K7GN83,A0A0B8RVQ8
GO:0006007	glucose catabolic process	biological_process	4	17	0.114273	F1SSH8,F1RYY6,D0G7F6,A8U4R4
GO:0006800	oxygen and reactive oxygen species metabolic process	biological_process	4	17	0.114273	Q007T6,F1S418,F1SB60,Q6PWT7
GO:0031294	lymphocyte costimulation	biological_process	4	17	0.114273	F1SKM9,A0A0B8RVQ8,B6E241,Q007T2
GO:0031295	T cell costimulation	biological_process	4	17	0.114273	F1SKM9,A0A0B8RVQ8,B6E241,Q007T2
GO:0032963	collagen metabolic process	biological_process	4	17	0.114273	F1SRS2,I3LQ84,B2CNZ7,F1SUM3
GO:0033205	cytokinesis during cell cycle	biological_process	4	17	0.114273	F1SSA6,Q6DUB7,K9IWG6,K9IVP3
GO:0045761	regulation of adenylate cyclase activity	biological_process	4	17	0.114273	Q06AS8,F1SU97,Q06AS6,B8XH67
GO:0046686	response to cadmium ion	biological_process	4	17	0.114273	F1SB60,I3L813,P20112,Q8WNW4
GO:0050679	positive regulation of epithelial cell proliferation	biological_process	4	17	0.114273	F1S663,Q1EG87,Q8WNW4,Q007T2
GO:0031047	gene silencing by RNA	biological_process	11	66	0.114543	F1RVX6,M3UZ37,I3L5X7,F1SPG4,I3LBE6,A0A0B8RTE8,F1RFQ7,F1SIF8,F1SN95,I3LS00,I3LJR4
GO:0033036	macromolecule localization	biological_process	94	750	0.11474	A0A0B8RSC2,I3LS12,F1S2Q3,F1SB42,I3LQN4,E1CAJ5,Q684M6,A0A0B8S0C5,I3LP02,C6K7I0,Q6QRN9,I3LVG4,Q29243,K9IVL7,F1RVX6,F1RVE7,F1SQ44,F1SSN5,F1RFQ7,I3LAE9,I3LC09,F1S441,P62831,F1RZ28,F2Z4Z1,F1SPG4,I3LBE6,F1SGG1,F1SI24,B2ZI35,E7EI18,F1S935,F1SB63,F1RQI7,A7YX22,F1RM44,Q29214,B8XH67,F1SPN1,F1SMS8,B9TSQ2,A0A0B8RTE8,P28491,K7GMM3,F1SN95,A0A0B8RZH0,Q29092,F6Q5P0,F1SIH5,A0A0B8RSA9,F1S9Q3,F1RZH4,F1RGJ2,Q8WNW3,E…
GO:0006887	exocytosis	biological_process	13	81	0.114935	F1SLC4,F1SSA6,F1RP57,A0A0B8RVQ8,F1SS26,F1SI24,K9IWI4,A0A0B8S0C5,P20112,F1SU97,I3L955,P26234,F1RS36
GO:0060348	bone development	biological_process	13	81	0.114935	F1S5Z7,F1SMZ6,I3LG73,F1S8L9,I3LJ02,D0G7G0,A0A0B8RVW2,A0A0B8RZA3,K9IVG8,I3LK71,P20112,F1RGP1,F1SS24
GO:0033043	regulation of organelle organization	biological_process	34	247	0.11527	I3L897,F1RIU3,D0G0C9,F1SB42,F1RP17,I3LQN4,Q0Z8U2,I3LCA2,K9IVL7,C4MXZ1,Q6DUB7,F1RIT1,F1RST0,F1S8P9,I3LK71,F1RIP4,Q007T2,D0G0C8,F1S8L9,F1S073,F1SID1,Q8WNW4,F1SJ69,B6E241,F1SQN1,I3LUP6,A0A0D5BWD2,F1SB63,F2Z5B6,K9IWG6,F1SMS8,F1RR78,K7GMM3,A0A0B8RZN4
GO:0060548	negative regulation of cell death	biological_process	33	239	0.115854	D0G0C6,Q32YV9,I3LQN4,F1S9Q3,P08059,E7CR03,F1SLC4,K9IVL7,F1RZQ6,F1SB60,F1RKW8,F1RL38,F1RIE2,F1S418,F1RST0,F1SS24,F1RGJ3,B2CNZ7,A0A0B8RTB9,F1SJ69,F1SGG1,F2Z5N0,I3LUP6,I3LRH2,A0A0B8RSP0,F1S1B7,Q8MIZ3,I3LQS0,F1S710,F1RQU2,A0A0B8RZA3,A0A0B8RZN7,Q29092
GO:0002027	regulation of heart rate	biological_process	3	11	0.116833	F1RIT1,F2Z5B6,P11607
GO:0006098	pentose-phosphate shunt	biological_process	3	11	0.116833	F1RYY6,D0G7F6,A8U4R4
GO:0014073	response to tropane	biological_process	3	11	0.116833	F1RQU2,F1RQZ9,G9F6X9
GO:0015695	organic cation transport	biological_process	3	11	0.116833	F1SDD5,F1S764,F1RZ70
GO:0022408	negative regulation of cell-cell adhesion	biological_process	3	11	0.116833	I3LJ02,I3LBX8,Q8WNW4
GO:0032024	positive regulation of insulin secretion	biological_process	3	11	0.116833	F1SEN2,F1SU78,F1SC80
GO:0032845	negative regulation of homeostatic process	biological_process	3	11	0.116833	I3LK71,F1S8L9,F1SID1
GO:0042044	fluid transport	biological_process	3	11	0.116833	F1RV23,E7EI18,Q32YV9
GO:0042220	response to cocaine	biological_process	3	11	0.116833	F1RQU2,F1RQZ9,G9F6X9
GO:0046209	nitric oxide metabolic process	biological_process	3	11	0.116833	F1SSS0,A0A0B8RTH9,P04175
GO:0048520	positive regulation of behavior	biological_process	3	11	0.116833	F1RIT1,F1SS24,F1SS26
GO:0048565	gut development	biological_process	3	11	0.116833	K7GPD4,I3LD66,Q8WNW4
GO:0050892	intestinal absorption	biological_process	3	11	0.116833	B2ZI35,F1SB42,A0A0B8RTY4
GO:0051181	cofactor transport	biological_process	3	11	0.116833	F1SDD5,F1S764,F1SR85
GO:0051350	negative regulation of lyase activity	biological_process	3	11	0.116833	Q06AS8,F1SU97,Q06AS6
GO:0060026	convergent extension	biological_process	3	11	0.116833	F1SU78,Q8WNW4,F1RRN0
GO:0006915	apoptosis	biological_process	24	167	0.11784	F1SMZ6,Q9MZ16,Q8WNW4,F1SID1,Q3ZD69,F1RMA3,F1SU97,F1SD35,F1S9D1,F1SGY1,P62895,G9BFT9,F1RKM0,F1SB60,I3L6D7,F1RJ25,I3LCN6,A0A0B8RZA3,F1RR78,F1SNQ1,F1S8P9,I3LC09,Q1W674,A0A0B8RZN4
GO:0051129	negative regulation of cellular component organization	biological_process	24	167	0.11784	F1SKM9,F1S073,F1S8L9,F4ZS18,F1SID1,F1S8M9,I3LUP6,A3EX84,F1SQK1,G9BFT9,K9IVL7,A0A0B8RVH1,Q6DUB7,F2Z5B6,Q9MZ15,F1RVE7,K9IWG6,F1SS26,F1RIT1,F1S596,F1RR78,F1S8P9,I3LK71,Q007T2
GO:0043408	regulation of MAPKKK cascade	biological_process	17	112	0.117974	F1RKM0,Q29243,M3V836,F1RVE7,Q8WNW4,A0A0B8RVQ8,F1SB42,B8XH67,F1SBF8,I3LQN4,F1RIT1,A0A0B8RZA3,K7GND9,F1SU97,F1SS24,Q0Z8U2,Q007T2
GO:0060627	regulation of vesicle-mediated transport	biological_process	17	112	0.117974	F1S073,F1SI24,A0A0B8S0C5,F1S9Q3,A3EX84,F1SH25,F1SGY1,C4MXZ1,F1RVE7,A0A0B8RVQ8,I3LQS0,F1SR72,F1S596,F1S8P9,P28491,A0A0B8RTH9,Q007T2
GO:0065009	regulation of molecular function	biological_process	88	700	0.11841	A0A0B8RSY9,I3L5I1,I3LJ02,K7GQK6,M3TYK5,I3LQN4,Q684M6,A0A0B8S0C5,K7GND9,F1SU97,A8U4R4,I3LVG4,F1RKM0,K9IVL7,F1RVE7,F1RKW8,A0A0B8RVQ8,F1SS26,F1S8P9,F1RFQ7,F1SS24,F1RS36,P04175,M3V815,F2Z5I5,A0A0B8RTB9,F1S073,F1SMF6,Q8WNW4,F1SIP0,F1SQN1,B6E241,F1RMA3,F2Z5N0,B2ZI35,F1S8M9,E7EI18,P62895,F1SB63,B8XH67,K7GKY0,F1RQU2,F1RR78,K7GMM3,Q29092,Q06AS6,F4ZS18,Q32YV9,F1SRQ7,F1S9Q3,P08059,Q8WNW3,Q0Z8U2,F1SLC4,F1S5Z…
GO:0016054	organic acid catabolic process	biological_process	18	120	0.1196	F1S3I9,F1S764,F1SEN2,F1RL80,I3LP02,A9X3T3,P41367,F1RW89,K9IW73,F1SDN2,A0A0B8RTA8,F1SSH8,Q6UAQ9,F1SN47,F1RPW8,F1SAF0,A0A0B8RZS8,P00506
GO:0046395	carboxylic acid catabolic process	biological_process	18	120	0.1196	F1S3I9,F1S764,F1SEN2,F1RL80,I3LP02,A9X3T3,P41367,F1RW89,K9IW73,F1SDN2,A0A0B8RTA8,F1SSH8,Q6UAQ9,F1SN47,F1RPW8,F1SAF0,A0A0B8RZS8,P00506
GO:0006403	RNA localization	biological_process	15	97	0.12119	F1RVX6,M3UZ37,F1SQ44,F1SJQ4,F1SPG4,B9TSQ2,I3LBE6,F2Z5B4,F1SIB5,A0A0B8RTE8,I3LAE9,F1RFQ7,F1SIF8,F1SN95,A0A0B8RZH0
GO:0006112	energy reserve metabolic process	biological_process	9	52	0.121566	P41367,F1RZQ6,F2Z565,F1S557,F1RYY6,F1RV23,F1SSS0,Q6QRN9,A8U4R4
GO:0043410	positive regulation of MAPKKK cascade	biological_process	9	52	0.121566	F1RKM0,I3LQN4,F1RIT1,A0A0B8RZA3,F1RVE7,K7GND9,F1SU97,Q8WNW4,Q007T2
GO:0048858	cell projection morphogenesis	biological_process	31	224	0.121944	F1S663,F2Z5I5,F1S8T1,A0A0B8RTB9,F1SMF6,Q32YV9,F1SB42,G9F6X9,K7GQK6,B6E241,A0A0B8RS61,F1RH41,K9IWI4,F1S9Q3,F2Z5N0,F1RGJ2,F1SQK1,I3LIE3,F1SSA6,I3LQ84,Q6DUB7,F1RKW8,F1RVE7,K9IWG6,A0A0B8RVQ8,K9J4S7,F1RQU2,F1RR78,P26234,E7CXS1,Q007T2
GO:0051707	response to other organism	biological_process	21	144	0.12266	I3LI44,A0A0B8RSY9,P61288,I3L813,F4ZS18,F1RZH4,F1SGG2,F1RPW9,P20112,A0A023VTS2,Q6QRN9,G9BFT9,F1SB60,Q6DUB7,A0A0D6A5J1,F1RU33,F1RIT1,F1S418,K9IVG8,F1S596,F1SSS0
GO:0006721	terpenoid metabolic process	biological_process	5	24	0.12319	K9IVL7,F1SVB2,D0G6X4,F1SC80,F1SM21
GO:0007006	mitochondrial membrane organization	biological_process	5	24	0.12319	I3LSM7,I3LC09,F1S6Q1,E7CR03,F1SBU8
GO:0030048	actin filament-based movement	biological_process	5	24	0.12319	I3LIE3,F1SSA6,A0A0B8S0C5,F2Z5B6,F1RQI7
GO:0045165	cell fate commitment	biological_process	5	24	0.12319	F1RVE7,Q8WNW4,F1SID1,F1SM00,Q007T2
GO:0030031	cell projection assembly	biological_process	11	67	0.124031	F1SSA6,F1RVX6,F1RP57,K7GPD4,I3LD66,F1SIP0,F1SB42,B8XH67,I3L955,P26234,F1SGY1
GO:0002791	regulation of peptide secretion	biological_process	8	45	0.124336	F1RZQ6,F1SU78,F2Z565,F1S9A4,F1SEN2,F1RV23,F1SC80,Q6QRN9
GO:0051338	regulation of transferase activity	biological_process	34	249	0.124968	I3LJ02,Q32YV9,K7GQK6,Q684M6,K7GND9,A8U4R4,Q0Z8U2,F1RKM0,K9IVL7,F1RKW8,A0A0B8RVQ8,F1SS26,F1S418,E7CXS1,F1RS36,Q007T2,M3V836,D0G0C8,A0A0B8RTB9,F1SMF6,F1SID1,Q8WNW4,B6E241,F1SQN1,F2Z5N0,F1S6E8,A0A0B8RVH1,F1SB63,K9IWG6,A5GFS8,B8XH67,F1RR78,F1RV23,Q06AS6
GO:0006626	protein targeting to mitochondrion	biological_process	7	38	0.126116	F1RGJ3,Q27HK4,I3LC09,F1S6Q1,Q6QRN9,F1RM44,I3LVG4
GO:0045792	negative regulation of cell size	biological_process	7	38	0.126116	F1SIF2,A0A0B8RZA3,F1RMA3,A0A0B8RSY9,F1S6Q1,F4ZS18,F1SID1
GO:0046034	ATP metabolic process	biological_process	7	38	0.126116	F1SIH5,M3VK21,F1S9Q3,M3VH80,P80021,Q2EN81,F1SAK6
GO:0051289	protein homotetramerization	biological_process	7	38	0.126116	P41367,F1SB60,A0A0B8RVT9,F1SN47,A0A023VTS2,F1SL74,F1RJ25
GO:0001822	kidney development	biological_process	6	31	0.126187	F1SUB2,F1S9Q3,F1S2Q3,Q8WNW4,I3LQS0,Q007T2
GO:0019395	fatty acid oxidation	biological_process	9	53	0.132798	P41367,F1RW89,A0A0B8RTA8,F1SDN2,Q6UAQ9,F1S764,A0A0B8RZS8,A9X3T3,P04175
GO:0034440	lipid oxidation	biological_process	9	53	0.132798	P41367,F1RW89,A0A0B8RTA8,F1SDN2,Q6UAQ9,F1S764,A0A0B8RZS8,A9X3T3,P04175
GO:0043269	regulation of ion transport	biological_process	9	53	0.132798	F1SDD5,F1SID1,A0A0B8RVQ8,K9J4S7,O02670,I7HD36,E7EI18,A0A0B8RZN4,Q06AS6
GO:0031647	regulation of protein stability	biological_process	17	114	0.132819	F1RIU3,D0G0C9,D0G0C8,I3LJ02,F1SID1,F1SQN1,F1RP17,I3LQN4,F1RMA3,Q684M6,F1S9Q3,I3LCA2,F1SB63,I3LFS8,A0A0B8RZA3,P28491,Q007T2
GO:0044255	cellular lipid metabolic process	biological_process	46	350	0.134526	F1S3I9,D0G6Y0,F1S764,F1SVB2,F1RTA1,I3LP02,F1SU97,F1SD35,K9IVL7,F1SSG5,F1SUB2,C4MXZ1,F1RSZ3,F1RW89,F1RV70,F1S596,F1RSY4,D0G6X4,F1SSS0,F1SC80,A0A0B8RTH9,E7CXS1,A0A0B8RZS8,P04175,K7GPJ4,A0A0B8S073,F1SBJ7,F1RPB0,F1SJ69,F1RRY6,F1S6E8,M3TYQ8,A5GFY8,A9X3T3,P41367,A0A0B8RVH1,F1SM21,A5GFS8,F1SDN2,A0A0B8RTA8,Q6UAQ9,F1SAB6,A0A0B8RVL7,F1RKS7,F1SR72,F1SLQ6
GO:0001942	hair follicle development	biological_process	4	18	0.134595	K7GKY0,A5A759,Q8WNW4,Q007T2
GO:0010951	negative regulation of endopeptidase activity	biological_process	4	18	0.134595	K7GKY0,F1S6E8,F1SAA9,F1SUM3
GO:0019935	cyclic-nucleotide-mediated signaling	biological_process	4	18	0.134595	Q06AS8,F1SU97,Q06AS6,B8XH67
GO:0022404	molting cycle process	biological_process	4	18	0.134595	K7GKY0,A5A759,Q8WNW4,Q007T2
GO:0022405	hair cycle process	biological_process	4	18	0.134595	K7GKY0,A5A759,Q8WNW4,Q007T2
GO:0030516	regulation of axon extension	biological_process	4	18	0.134595	F1SS24,F1SH25,F1SQK1,G9F6X9
GO:0033189	response to vitamin A	biological_process	4	18	0.134595	H6WKX8,F1SC80,E3W6T5,D7RK08
GO:0034605	cellular response to heat	biological_process	4	18	0.134595	F1RIT1,F1SC82,A0A0B8RVQ8,F1SS26
GO:0044236	multicellular organismal metabolic process	biological_process	4	18	0.134595	F1SRS2,I3LQ84,B2CNZ7,F1SUM3
GO:0044259	multicellular organismal macromolecule metabolic process	biological_process	4	18	0.134595	F1SRS2,I3LQ84,B2CNZ7,F1SUM3
GO:0045995	regulation of embryonic development	biological_process	4	18	0.134595	Q29243,K7GND9,Q8WNW4,F1RS36
GO:0048678	response to axon injury	biological_process	4	18	0.134595	F1SB60,F1RGJ2,F1SKM9,A0A0B8RVQ8
GO:0051693	actin filament capping	biological_process	4	18	0.134595	F1RR78,F1S8P9,F2Z5B6,K9IWG6
GO:0007010	cytoskeleton organization	biological_process	38	284	0.13579	F1SB42,G9F6X9,F1RRN0,F1RH41,A0A0B8S0C5,F1SGG2,F1RGJ2,Q8WNW3,Q0Z8U2,Q29243,Q6DUB7,F1RVE7,F1S0J8,A5A759,F1RIT1,F1S8P9,F1RFQ7,Q007T2,I3LI44,Q8WNW4,K9IWI4,Q3ZD69,F1SGG1,B2ZI35,I3LIE3,F1SSA6,K9J6M1,F1SU78,F2Z5B6,I3LRK1,A7YX22,B8XH67,I3L7S4,F1SIB5,F1RR78,F1RV23,P28491,Q29092
GO:0012501	programmed cell death	biological_process	25	178	0.135903	F1SMZ6,Q9MZ16,Q8WNW4,F1SID1,Q3ZD69,F1RMA3,F1SU97,F1SD35,F1S9D1,F1SGY1,P62895,G9BFT9,F1RKM0,F1SB60,A0A0B8RT23,I3L6D7,F1RJ25,I3LCN6,A0A0B8RZA3,F1RR78,F1SNQ1,F1S8P9,I3LC09,Q1W674,A0A0B8RZN4
GO:0009987	cellular process	biological_process	419	3677	0.136326	F1RIU3,A0A0B8RSC2,M3VH80,I3LJ02,K7GRL4,F1RPN9,F1SB42,M3TYK5,F1S764,F1RTA1,F1SGT3,M3TYJ4,F1RH32,F1SU97,P00336,Q29243,I3LQ84,F1RSZ3,F1STY1,F1RKU0,F1SQ44,A0A0B8RVQ8,F1S0J8,F1RST0,D0G6X4,F1RFQ7,I3LAE9,F1RZ28,F1RX64,F2Z5I5,F1SDI3,A0A0B8RTB9,F1SPG4,A1X898,F1RPB0,F1SBU8,F1SI24,F1SUF2,F2Z5N0,E7EI18,F1SQK1,F1SB63,I3LP41,F1SDN2,F1RM44,F1SPN1,F1SAB6,F1RQU2,I3LSG1,A0A0B8RTE8,P50441,K7GMM3,F6Q5P0,F1RWL7,I3LKJ…
GO:0001655	urogenital system development	biological_process	8	46	0.136672	F1SUB2,F1S2Q3,Q8WNW4,I3LQS0,F1S9Q3,F1SC80,F1SU97,Q007T2
GO:0007565	female pregnancy	biological_process	8	46	0.136672	F1RNT9,B2CNZ7,B0LY42,Q1EG87,F1RVE7,E3W6T5,D0G7G0,I3L6D7
GO:0048511	rhythmic process	biological_process	12	76	0.138197	M3V815,F1SUB2,F2Z5I5,A0A0A7HF29,F1S8L9,I3LQS0,F1SID1,A0A0B8RT23,E1CAJ5,A0A0B8RZA3,F1RGJ2,F1RGP1
GO:0000055	ribosomal large subunit export from nucleus	biological_process	2	6	0.13879	A0A0B8RTE8,F1RFQ7
GO:0006544	glycine metabolic process	biological_process	2	6	0.13879	F1SL74,A5GFY8
GO:0006878	cellular copper ion homeostasis	biological_process	2	6	0.13879	C4MXZ1,F1S6E8
GO:0007200	activation of phospholipase C activity by G-protein coupled receptor protein signaling pathway coupled to IP3 second messenger	biological_process	2	6	0.13879	I3L6U9,B8XH67
GO:0009415	response to water	biological_process	2	6	0.13879	F1SGG2,M3TYK5
GO:0009651	response to salt stress	biological_process	2	6	0.13879	F1RIT1,F1RQU2
GO:0009994	oocyte differentiation	biological_process	2	6	0.13879	Q8WNW4,K9IVP3
GO:0010761	fibroblast migration	biological_process	2	6	0.13879	F1SUB2,F1SID1
GO:0015879	carnitine transport	biological_process	2	6	0.13879	F1SDD5,F1S764
GO:0019405	alditol catabolic process	biological_process	2	6	0.13879	D0G7F6,M3TYQ8
GO:0032350	regulation of hormone metabolic process	biological_process	2	6	0.13879	I7HD36,P04175
GO:0034698	response to gonadotropin stimulus	biological_process	2	6	0.13879	F1RVE7,D0G0C6
GO:0042758	long-chain fatty acid catabolic process	biological_process	2	6	0.13879	A0A0B8RTA8,A0A0B8RZS8
GO:0042771	DNA damage response, signal transduction by p53 class mediator resulting in induction of apoptosis	biological_process	2	6	0.13879	I3L897,F1SID1
GO:0043516	regulation of DNA damage response, signal transduction by p53 class mediator	biological_process	2	6	0.13879	A0A0A7HF29,K7GND9
GO:0043552	positive regulation of phosphoinositide 3-kinase activity	biological_process	2	6	0.13879	A0A0B8RVQ8,Q007T2
GO:0045822	negative regulation of heart contraction	biological_process	2	6	0.13879	I7HD36,P11607
GO:0046174	polyol catabolic process	biological_process	2	6	0.13879	D0G7F6,M3TYQ8
GO:0046689	response to mercury ion	biological_process	2	6	0.13879	P50441,B0LY42
GO:0046852	positive regulation of bone remodeling	biological_process	2	6	0.13879	F1SGY1,D7RK08
GO:0048562	embryonic organ morphogenesis	biological_process	2	6	0.13879	F1S663,F1SC80
GO:0048599	oocyte development	biological_process	2	6	0.13879	Q8WNW4,K9IVP3
GO:0051683	establishment of Golgi localization	biological_process	2	6	0.13879	B8XH67,Q007T2
GO:0055012	ventricular cardiac muscle cell differentiation	biological_process	2	6	0.13879	F1SSA6,Q3ZD69
GO:0060317	cardiac epithelial to mesenchymal transition	biological_process	2	6	0.13879	Q8WNW4,F1SQK1
GO:0050863	regulation of T cell activation	biological_process	10	61	0.139278	F1S8H8,F1SKM9,E3W6T5,Q8WNW4,A0A0B8RVQ8,B6E241,F1RST0,F1RV23,A3EX84,Q007T2
GO:0003001	generation of a signal involved in cell-cell signaling	biological_process	7	39	0.139784	F1RIT1,F1SI24,C4MXZ1,F1S9Q3,F1SN47,F1RQI7,A0A0B8RVQ8
GO:0042255	ribosome assembly	biological_process	7	39	0.139784	I3LUP6,I3L8I5,Q2YGT9,F4ZS18,A0A0D5BWD2,F2Z522,F1RZ28
GO:0006775	fat-soluble vitamin metabolic process	biological_process	5	25	0.140633	A0A0B8RSP0,K9IVL7,F1SVB2,F1SC80,F1SM21
GO:0009581	detection of external stimulus	biological_process	5	25	0.140633	K9IVL7,F1S663,I3L6U9,Q8WNW3,F1SC80
GO:0009582	detection of abiotic stimulus	biological_process	5	25	0.140633	K9IVL7,F1S663,I3L6U9,Q8WNW3,F1SC80
GO:0043112	receptor metabolic process	biological_process	5	25	0.140633	A0A0B8RSP0,A0A0E3M2Q4,F1RVE7,F1SB42,B6E241
GO:0009749	response to glucose stimulus	biological_process	6	32	0.141505	F1SL07,I3LQ84,B2CNZ7,F1S9A4,F1SS26,Q007T2
GO:0051384	response to glucocorticoid stimulus	biological_process	6	32	0.141505	P41367,F1S557,P20112,E3W6T5,F1SLQ6,F1SS24
GO:0030097	hemopoiesis	biological_process	20	139	0.142751	F1SKM9,Q8WNW4,F1SID1,F1SJ69,F1RSG8,F1SS19,I3LP02,F1S9D1,F1RQ73,F1SUB2,F1SB60,F1RVE7,D7RK08,F1S418,A0A0B8RZN7,I3LII3,F1S8P9,A5A761,F1S4H0,Q007T2
GO:0007417	central nervous system development	biological_process	36	269	0.143353	G9F6X9,M3TYK5,F1RZH4,F1S9Q3,I3LP02,E7CR03,Q6QRN9,K9IVL7,Q6DUB7,F1SR85,F1SJY6,F1RVE7,A0A0B8RVQ8,F1SSH8,F1SIF2,F1RFQ7,F1SAA9,E7CXS1,F1RS36,Q007T2,F2Z4Z1,F1S663,M3V836,F1SDI3,I3LSI3,Q8WNW4,A0A0B8RS61,F1SEN2,F1S6E8,A5GFY8,F1SQK1,F1SM00,F1SSA6,F1SRE0,I3LQS0,F1SR72
GO:0031579	membrane raft organization	biological_process	3	12	0.143411	K7GMM3,F1S073,I3LFS8
GO:0031581	hemidesmosome assembly	biological_process	3	12	0.143411	F1S663,K7GPD4,I3LD66
GO:0031623	receptor internalization	biological_process	3	12	0.143411	F1RVE7,F1SB42,B6E241
GO:0034644	cellular response to UV	biological_process	3	12	0.143411	I3L813,F1RH32,F1RIP4
GO:0045669	positive regulation of osteoblast differentiation	biological_process	3	12	0.143411	Q3ZD69,Q8WNW4,A8U4R4
GO:0048205	COPI coating of Golgi vesicle	biological_process	3	12	0.143411	C4MXZ1,F1S7E0,F1S2Q3
GO:0050766	positive regulation of phagocytosis	biological_process	3	12	0.143411	F1S9Q3,P28491,F1SGY1
GO:0032101	regulation of response to external stimulus	biological_process	14	92	0.144115	A5A758,I3L897,M3V836,A0A0B8RVQ8,F1S9A4,F1SS26,I3LQN4,F1SBF8,F1RIT1,A0A0B8RZA3,F2Z5N0,F1SS24,F1SGY1,A0A0D5BWD2
GO:0050727	regulation of inflammatory response	biological_process	9	54	0.144553	A5A758,M3V836,A0A0B8RVQ8,I3LQN4,F1SBF8,F1RIT1,F2Z5N0,A0A0B8RZA3,A0A0D5BWD2
GO:0006886	intracellular protein transport	biological_process	52	403	0.147076	A0A0B8RSC2,A0A0B8RSA9,I3LS12,F1S2Q3,I3LQN4,E1CAJ5,Q684M6,F1RZH4,F1S9Q3,C6K7I0,E7CR03,Q6QRN9,Q0Z8U2,I3LVG4,Q29243,F1S5Z7,F1RVX6,A1XQU3,F1S6Q1,F1RVE7,A0A0B8RVW2,F1S754,F1RFQ7,I3LC09,P62831,F1RZ28,F2Z4Z1,F1RGJ3,F1SU12,F1SPG2,F1SID1,F2Z522,I3LBE6,F1SGG1,Q3ZD69,F1RQ91,I3LUP6,E7EI18,F1S935,A0A0B8RVH1,Q27HK4,K9IWG6,F1RQI7,Q29214,F1RM44,F1SMS8,A0A0B8RTE8,P28491,Q2YGT9,F1SN95,F6Q5P0,Q29092
GO:0051641	cellular localization	biological_process	106	864	0.147388	A0A0B8RSC2,,M3VH80,I3LS12,F1S2Q3,F1SB42,I3LQN4,E1CAJ5,F1S764,Q684M6,A0A0B8S0C5,C6K7I0,F1SU97,Q6QRN9,I3LVG4,Q29243,F1RVX6,F1RVE7,F1SQ44,A0A0B8RVQ8,F1SS26,I3LAE9,F1RFQ7,I3LC09,F1SN47,F1S441,F1RS36,P62831,F1RZ28,F2Z4Z1,I3LBE6,F1SGG1,F1SI24,P20112,I3L8I5,E7EI18,F1S935,F1RP57,F1RQI7,A7YX22,Q29214,F1RM44,B8XH67,F1SMS8,B9TSQ2,M3VK21,F1RR78,A0A0B8RTE8,P28491,F1RGP1,F1SN95,Q29092,F6Q5P0,F1SIH5,P80021,A0A0…
GO:0051128	regulation of cellular component organization	biological_process	63	496	0.148015	I3L897,F1RIU3,D0G0C9,F4ZS18,F1SAR6,F1SB42,G9F6X9,F1RRN0,F1RP17,I3LQN4,A0A0B8S0C5,F1S9Q3,F1SGY1,Q0Z8U2,I3LCA2,Q29243,K9IVL7,C4MXZ1,Q6DUB7,Q9MZ15,F1RVE7,A0A0B8RVQ8,F1SS26,F1RIT1,F1RST0,F1S596,F1S8P9,I3LK71,F1SS24,I3LBX8,F1RIP4,Q007T2,F1SKM9,D0G0C8,A0A0B8RVT3,F1S073,F1S8L9,Q8WNW4,F1SID1,F1SQN1,F1SJ69,B6E241,F1S8M9,P20112,I3LUP6,A3EX84,F1SH25,F1SQK1,A0A0D5BWD2,G9BFT9,F1SSA6,A0A0B8RVH1,F1SB63,F1RTN3,F…
GO:0050767	regulation of neurogenesis	biological_process	21	148	0.150146	F2Z4Z1,I3L897,F1SKM9,Q8WNW4,F1RPN9,G9F6X9,F1RRN0,F1RZH4,F1SS19,F1RGJ2,F1SH25,F1SQK1,K9IVL7,F1SRE0,A0A0B8RVH1,F1RVE7,A0A0B8RVQ8,F1RIT1,F1S596,P28491,F1SS24
GO:0002696	positive regulation of leukocyte activation	biological_process	10	62	0.1505	F1S8H8,F1SKM9,E3W6T5,A0A0B8RVQ8,B6E241,F1SS26,F1RST0,K7GN83,Q007T2,F1RQ73
GO:0070482	response to oxygen levels	biological_process	10	62	0.1505	F1SB60,F1SID1,F1RJ25,F1SS26,D7RK08,Q007T6,E1CAJ5,F1RF77,A0A0B8S0C5,Q29092
GO:0045184	establishment of protein localization	biological_process	74	591	0.153828	A0A0B8RSC2,I3LS12,F1S2Q3,I3LQN4,E1CAJ5,Q684M6,A0A0B8S0C5,C6K7I0,Q6QRN9,I3LVG4,Q29243,K9IVL7,F1RVX6,F1RVE7,F1SSN5,F1RFQ7,I3LC09,F1S441,P62831,F1RZ28,F2Z4Z1,F1SPG4,I3LBE6,F1SGG1,F1SI24,B2ZI35,E7EI18,F1S935,F1SB63,F1RQI7,F1RM44,Q29214,F1SPN1,B8XH67,F1SMS8,A0A0B8RTE8,P28491,K7GMM3,F1SN95,Q29092,F6Q5P0,A0A0B8RSA9,F1S9Q3,F1RZH4,Q8WNW3,E7CR03,Q0Z8U2,F1SDD5,F1S5Z7,A1XQU3,F1S6Q1,D7RK08,A0A0B8RVW2,F1S754,E…
GO:0001676	long-chain fatty acid metabolic process	biological_process	7	40	0.154137	F1S3I9,F1SR72,F1RKS7,F1RSZ3,F1SLQ6,A0A0B8RTA8,A0A0B8RZS8
GO:0009142	nucleoside triphosphate biosynthetic process	biological_process	7	40	0.154137	F1SIH5,M3VK21,M3VH80,P80021,Q2EN81,F1SAK6,O19069
GO:0006614	SRP-dependent cotranslational protein targeting to membrane	biological_process	15	101	0.154992	F1SU12,F1SPG2,A1XQU3,A0A0B8RSA9,F2Z522,Q29214,F1S754,F1RZH4,F1RQ91,Q2YGT9,F1S935,Q0Z8U2,F1RZ28,F6Q5P0,P62831
GO:0051604	protein maturation	biological_process	11	70	0.155005	A5A758,A0A0B8RSP0,A0A0B8RVH1,F1SIH5,F1RN68,Q1EG87,F1SUM3,K7GQK6,F1SRS2,P28491,A0A0D5BWD2
GO:0008104	protein localization	biological_process	84	677	0.15551	A0A0B8RSC2,I3LS12,F1S2Q3,F1SB42,I3LQN4,E1CAJ5,Q684M6,A0A0B8S0C5,C6K7I0,Q6QRN9,I3LVG4,Q29243,K9IVL7,F1RVX6,F1RVE7,F1SSN5,F1RFQ7,I3LC09,F1S441,P62831,F1RZ28,F2Z4Z1,F1SPG4,I3LBE6,F1SGG1,F1SI24,B2ZI35,E7EI18,F1S935,F1SB63,F1RQI7,A7YX22,F1RM44,Q29214,F1SPN1,B8XH67,F1SMS8,A0A0B8RTE8,P28491,K7GMM3,F1SN95,Q29092,F6Q5P0,A0A0B8RSA9,F1S9Q3,F1RZH4,F1RGJ2,Q8WNW3,E7CR03,Q0Z8U2,F1SDD5,F1S5Z7,A1XQU3,F1S6Q1,D7RK0…
GO:0003073	regulation of systemic arterial blood pressure	biological_process	4	19	0.156259	E0YLM4,F1SB60,F2Z5B6,B8XH67
GO:0007292	female gamete generation	biological_process	4	19	0.156259	F1SQ44,Q8WNW4,K9IVP3,A0A0B8RS61
GO:0010977	negative regulation of neuron projection development	biological_process	4	19	0.156259	F1RIT1,K9IVL7,F1S596,F1SKM9
GO:0015985	energy coupled proton transport, down electrochemical gradient	biological_process	4	19	0.156259	F1SIH5,P80021,Q2EN81,F1SAK6
GO:0015986	ATP synthesis coupled proton transport	biological_process	4	19	0.156259	F1SIH5,P80021,Q2EN81,F1SAK6
GO:0033120	positive regulation of RNA splicing	biological_process	4	19	0.156259	I3L897,F1S9Q3,I3LQS0,I3LJR4
GO:0035264	multicellular organism growth	biological_process	4	19	0.156259	F1S8P9,A0A0B8RZN4,M3TYQ8,Q007T2
GO:0048025	negative regulation of nuclear mRNA splicing, via spliceosome	biological_process	4	19	0.156259	M3UZ37,F1S9D1,I3LQS0,A0A0D5BWD2
GO:0050686	negative regulation of mRNA processing	biological_process	4	19	0.156259	M3UZ37,F1S9D1,I3LQS0,A0A0D5BWD2
GO:0070372	regulation of ERK1 and ERK2 cascade	biological_process	9	55	0.156816	M3V836,A0A0B8RVQ8,F1SB42,B8XH67,I3LQN4,F1RIT1,A0A0B8RZA3,K7GND9,F1SS24
GO:0000122	negative regulation of transcription from RNA polymerase II promoter	biological_process	22	157	0.157162	I3L897,A0A0B8RSY9,F1SDI3,I3L813,I3LAB2,A0A0A7HF29,Q8WNW4,F1RPN9,F1SB42,F1SJ69,A0A0B8RS61,E7CR03,A0A0D5BWD2,F1SM00,G9BFT9,M3UZ37,I3LQS0,F1SST1,F1RIT1,A0A0B8RZA3,P28491,E7CXS1
GO:0050790	regulation of catalytic activity	biological_process	76	609	0.157351	I3L5I1,I3LJ02,K7GQK6,M3TYK5,Q684M6,K7GND9,F1SU97,A8U4R4,I3LVG4,F1RKM0,K9IVL7,F1RVE7,F1RKW8,A0A0B8RVQ8,F1SS26,F1SS24,F1RS36,P04175,M3V815,F2Z5I5,A0A0B8RTB9,F1S073,F1SMF6,Q8WNW4,F1SIP0,F1SQN1,B6E241,F1RMA3,F2Z5N0,B2ZI35,P62895,F1SB63,B8XH67,K7GKY0,F1RR78,K7GMM3,Q29092,Q06AS6,F4ZS18,Q32YV9,F1SRQ7,F1S9Q3,P08059,Q0Z8U2,F1SLC4,F1SB60,C4MXZ1,F1S5Z7,F1S6Q1,I3LD66,F1SUM3,F1S418,I3LK71,F1SAA9,A0A0B8RTH9,E7…
GO:0009206	purine ribonucleoside triphosphate biosynthetic process	biological_process	6	33	0.157636	F1SIH5,M3VK21,M3VH80,P80021,Q2EN81,F1SAK6
GO:0006979	response to oxidative stress	biological_process	19	133	0.157725	A5A758,M3V836,I3L813,G9F6X8,F1SID1,F1SJ69,P11607,B2MUB6,Q0Z8U2,P62895,G9BFT9,F1SB60,F2Z5B6,F1RW89,A7YX22,F1S418,P50441,I3LII3,F1SLQ6
GO:0043434	response to peptide hormone stimulus	biological_process	29	214	0.157781	F2Z4Z1,M3V836,B2CNZ7,F1RTA3,A0A0B8RTB9,E3W6T5,Q32YV9,B6E241,F2Z5N0,P11607,P20112,E7CR03,G9BFT9,Q29243,F1S5Z7,A0A0D6A5J1,F1RKW8,K9IWG6,F1S710,I3LQS0,A0A0B8RVQ8,F1RIT1,A0A0B8RZA3,P50441,F1RR78,I3LAE9,B0LY42,E7CXS1,Q06AS6
GO:0010926	anatomical structure formation	biological_process	110	902	0.158377	I3L897,B6EAV5,I3LS12,K7GRL4,F1S2Q3,F1RPN9,F1SB42,K7GQK6,A0A0B8S0C5,I3LP02,A0A023VTS2,F1SGY1,I3LJR4,F1SH78,I3LQ84,F1RVX6,F1STY1,F1SJY6,F1RVE7,F1RKW8,K7GPD4,I3LRR4,F1RJ25,F1SS26,F1S0J8,F1SIF2,F1S596,F1S8P9,F1SN47,F1SS24,F1RZ28,I3LI44,F2Z4Z1,F1S073,Q8WNW4,F1SIP0,B6E241,A0A0B8RS61,I3LBE6,F1SI24,B2ZI35,I3L8I5,F1RQY4,I3LND7,F1SQK1,I3L5D5,I3LRH2,F1SPF3,F1SB63,F1RP57,A7YX22,F1S419,F1RHH8,B8XH67,B9TSQ2,F1…
GO:0048514	blood vessel morphogenesis	biological_process	12	78	0.158411	F1SH78,F1SUB2,F1RVE7,F1S073,Q8WNW4,F1SS26,P08059,A0A0B8RZN4,F1SS24,F1SQK1,I3LRH2,Q007T2
GO:0001101	response to acid	biological_process	5	26	0.159082	F1RGJ3,M3V836,I3LII3,D0G0C6,A0A0B8RVQ8
GO:0007044	cell-substrate junction assembly	biological_process	5	26	0.159082	F1S663,K9IWI4,K7GPD4,I3LD66,F1SS24
GO:0048754	branching morphogenesis of a tube	biological_process	5	26	0.159082	I3LQN4,Q29243,A0A0B8RZN4,Q8WNW4,F1SID1
GO:0060326	cell chemotaxis	biological_process	5	26	0.159082	F1RVX6,F1SMF6,A3EX84,D0G7G0,F1SGY1
GO:0030168	platelet activation	biological_process	13	86	0.160962	Q06AS8,I3L6U9,F1RP57,B6E241,F1SS26,K9IWI4,A0A0B8S0C5,P20112,P26234,F1SU97,I3L955,F1RS36,Q06AS6
GO:0006519	cellular amino acid and derivative metabolic process	biological_process	49	381	0.161851	K9IVK6,I3L635,A0A0B8RSA9,D0G0C6,Q32YV9,F1RZH4,I3LP02,Q0Z8U2,F1SUE3,F1SB60,A1XQU3,A0A0D6A5J1,F1RKW8,K9IW73,F1SD97,F1SSH8,F1SN47,F1RPW8,F1SSS0,P00506,P04175,P62831,F1RZ28,M3V836,F1RTA3,A0A0B8RTB9,G9F6X8,A1X898,F2Z522,F1SEN2,F1RL80,F2Z5N0,F1RPW9,Q58D68,F1RQ91,E7EI18,A5GFY8,F1S935,P41367,F1SM21,F1SL74,Q29214,Q29057,P50441,F1RF77,F1SAF0,A0A0B8RZN4,Q2YGT9,F6Q5P0
GO:0050867	positive regulation of cell activation	biological_process	10	63	0.162165	F1S8H8,F1SKM9,E3W6T5,A0A0B8RVQ8,B6E241,F1SS26,F1RST0,K7GN83,Q007T2,F1RQ73
GO:0008361	regulation of cell size	biological_process	14	94	0.162834	A0A0B8RSY9,F2Z5I5,F1RTN3,F1S6Q1,A0A0A7HF29,F4ZS18,F1SID1,F1SB42,B8XH67,F1SIF2,F1RQU2,A0A0B8RZA3,F1RMA3,Q007T2
GO:0010243	response to organic nitrogen	biological_process	8	48	0.163101	M3V836,B2CNZ7,F1RP57,D0G0C6,A0A0B8RVQ8,F1RJ25,G9F6X9,F1SLQ6
GO:0015672	monovalent inorganic cation transport	biological_process	8	48	0.163101	O02670,F1SL07,I7HD36,F1SIH5,P80021,Q2EN81,F1SAK6,B8XH67
GO:0042451	purine nucleoside biosynthetic process	biological_process	8	48	0.163101	F1S586,F1SIH5,M3VK21,M3VH80,P80021,Q2EN81,I3LSI3,F1SAK6
GO:0046129	purine ribonucleoside biosynthetic process	biological_process	8	48	0.163101	F1S586,F1SIH5,M3VK21,M3VH80,P80021,Q2EN81,I3LSI3,F1SAK6
GO:0006629	lipid metabolic process	biological_process	48	373	0.163823	F1S3I9,P80021,D0G6Y0,F1S764,F1SVB2,F1RTA1,I3LP02,F1SU97,F1SD35,K9IVL7,F1SSG5,F1SUB2,C4MXZ1,F1RSZ3,F1RW89,F1RV70,F1S596,F1RSY4,D0G6X4,F1SC80,F1SSS0,A0A0B8RTH9,E7CXS1,A0A0B8RZS8,P04175,K7GPJ4,A0A0B8S073,F1SBJ7,F1RPB0,F1RRY6,F1SJ69,F1S6E8,Q58D68,M3TYQ8,A5GFY8,A9X3T3,P41367,A0A0B8RVH1,F1SM21,A5GFS8,F1SDN2,A0A0B8RTA8,Q6UAQ9,F1SAB6,A0A0B8RVL7,F1RKS7,F1SR72,F1SLQ6
GO:0051960	regulation of nervous system development	biological_process	22	158	0.164527	F2Z4Z1,I3L897,F1SKM9,A0A0B8RVT3,Q8WNW4,F1RPN9,G9F6X9,F1RRN0,F1RZH4,F1SS19,F1RGJ2,F1SH25,F1SQK1,K9IVL7,F1SRE0,A0A0B8RVH1,F1RVE7,A0A0B8RVQ8,F1RIT1,F1S596,P28491,F1SS24
GO:0040008	regulation of growth	biological_process	20	142	0.165519	A0A0B8RSY9,F2Z5I5,E3W6T5,F4ZS18,F1SID1,F1SB42,F1RMA3,A8U4R4,E7CR03,F1SUB2,A0A0B8RSP0,F1S6Q1,F1SB57,D7RK08,F1SIF2,F1RIT1,A0A0B8RZA3,K7GMM3,Q007T2,F1RIP4
GO:0016337	cell-cell adhesion	biological_process	11	71	0.166134	F1RTN3,F1SKM9,F1SJY6,F1RVE7,Q8WNW4,F1RPN9,F1SB42,I3L6D7,K9IWI4,P26234,F1SP42
GO:0010810	regulation of cell-substrate adhesion	biological_process	7	41	0.16914	K9J6K2,F1SKM9,K7GMM3,F1RVE7,D0G7G0,D0G6Y0,F1SS26
GO:0060191	regulation of lipase activity	biological_process	7	41	0.16914	K9IVL7,F1S5Z7,I3L6U9,F1RV23,F1SMF6,P04175,B8XH67
GO:0015674	di-, tri-valent inorganic cation transport	biological_process	9	56	0.169567	F1SIH5,P61288,Q9MZ16,F1S073,D7RK08,F1RIT1,P11607,A5A761,F1SGY1
GO:0051047	positive regulation of secretion	biological_process	9	56	0.169567	F1SU78,C4MXZ1,F1SB42,G9F6X9,F1SR72,F1SEN2,F1SC80,A3EX84,F1SQK1
GO:0060284	regulation of cell development	biological_process	24	175	0.170166	F2Z4Z1,I3L897,F1SKM9,Q8WNW4,F1SID1,F1RPN9,G9F6X9,F1RRN0,F1RZH4,F1SS19,F1RGJ2,F1SH25,F1SQK1,Q29243,K9IVL7,F1SRE0,A0A0B8RVH1,F1RVE7,I3LFS8,A0A0B8RVQ8,F1RIT1,F1S596,P28491,F1SS24
GO:0007165	signal transduction	biological_process	106	871	0.170775	I3L897,A0A0B8RSC2,K7GRL4,F1SB42,G9F6X9,K7GQK6,F1RRN0,A0A0B8S0C5,C6K7I0,A0A023VTS2,K7GND9,F1SU97,K9IVL7,F1SUB2,F1RVX6,F1RSZ3,F1SJY6,F1RVE7,F1RKW8,K7GPD4,A0A0B8RVQ8,F1SS26,F1S0J8,F1SSN5,F1S596,F1RSY4,F1RFQ7,I3LAE9,F1RS36,F2Z4Z1,A9LM01,F1RNT9,A0A0B8RTB9,F1SMF6,F1SPG4,Q8WNW4,F1SIP0,B6E241,A0A0B8RS61,I3LBE6,F1SGG1,F2Z5N0,B2ZI35,P11607,P20112,A0A0B8RVP0,F1SQK1,F1S8H8,A0A0B8RSP0,F1S1B7,I3LKL3,F1RQI7,B8X…
GO:0000281	cytokinesis after mitosis	biological_process	3	13	0.171743	F1SSA6,Q6DUB7,K9IWG6
GO:0001541	ovarian follicle development	biological_process	3	13	0.171743	A0A0B8RZA3,F1RGJ2,I3LQS0
GO:0001837	epithelial to mesenchymal transition	biological_process	3	13	0.171743	K7GLV7,Q8WNW4,F1SQK1
GO:0002793	positive regulation of peptide secretion	biological_process	3	13	0.171743	F1SEN2,F1SU78,F1SC80
GO:0003014	renal system process	biological_process	3	13	0.171743	A0A0B8RSP0,F1RV23,B8XH67
GO:0006740	NADPH regeneration	biological_process	3	13	0.171743	F1RYY6,D0G7F6,A8U4R4
GO:0007007	inner mitochondrial membrane organization	biological_process	3	13	0.171743	I3LSM7,F1S6Q1,F1SBU8
GO:0008645	hexose transport	biological_process	3	13	0.171743	F1S5Z7,F1SUF2,F1SB42
GO:0009913	epidermal cell differentiation	biological_process	3	13	0.171743	A5A759,Q8WNW4,Q007T2
GO:0030183	B cell differentiation	biological_process	3	13	0.171743	F1SKM9,F1RVE7,F1RQ73
GO:0030574	collagen catabolic process	biological_process	3	13	0.171743	F1SRS2,I3LQ84,B2CNZ7
GO:0044243	multicellular organismal catabolic process	biological_process	3	13	0.171743	F1SRS2,I3LQ84,B2CNZ7
GO:0045598	regulation of fat cell differentiation	biological_process	3	13	0.171743	F1S5Z7,F1SB60,F1S9A4
GO:0000184	nuclear-transcribed mRNA catabolic process, nonsense-mediated decay	biological_process	14	95	0.172645	A1XQU3,A0A0B8RSA9,F1SQ44,F2Z522,Q29214,F1RZH4,F1RQ91,Q2YGT9,F1RHR9,F1S935,Q0Z8U2,P62831,F1RZ28,F6Q5P0
GO:0009069	serine family amino acid metabolic process	biological_process	14	95	0.172645	A1XQU3,A0A0B8RSA9,F1SL74,F2Z522,Q29214,F1RZH4,F1RQ91,Q2YGT9,A5GFY8,F1S935,Q0Z8U2,P62831,F1RZ28,F6Q5P0
GO:0006613	cotranslational protein targeting to membrane	biological_process	15	103	0.173609	F1SU12,F1SPG2,A1XQU3,A0A0B8RSA9,F2Z522,Q29214,F1S754,F1RZH4,F1RQ91,Q2YGT9,F1S935,Q0Z8U2,F1RZ28,F6Q5P0,P62831
GO:0007423	sensory organ development	biological_process	15	103	0.173609	F1SSA6,F1S663,C4MXZ1,B6EAV5,F1RQI7,F1RL38,Q8WNW4,I3LQS0,B8XH67,F1RFQ7,F1SC80,P20112,M3TYQ8,E7CR03,Q007T2
GO:0045047	protein targeting to ER	biological_process	15	103	0.173609	F1SU12,F1SPG2,A1XQU3,A0A0B8RSA9,F2Z522,Q29214,F1S754,F1RZH4,F1RQ91,Q2YGT9,F1S935,Q0Z8U2,F1RZ28,F6Q5P0,P62831
GO:0009145	purine nucleoside triphosphate biosynthetic process	biological_process	6	34	0.174526	F1SIH5,M3VK21,M3VH80,P80021,Q2EN81,F1SAK6
GO:0009201	ribonucleoside triphosphate biosynthetic process	biological_process	6	34	0.174526	F1SIH5,M3VK21,M3VH80,P80021,Q2EN81,F1SAK6
GO:0009746	response to hexose stimulus	biological_process	6	34	0.174526	F1SL07,I3LQ84,B2CNZ7,F1S9A4,F1SS26,Q007T2
GO:0009791	post-embryonic development	biological_process	6	34	0.174526	P41367,F1SUB2,H6WKX8,F1SB60,A0A0B8RTY4,A0A0B8RS61
GO:0031960	response to corticosteroid stimulus	biological_process	6	34	0.174526	P41367,F1S557,P20112,E3W6T5,F1SLQ6,F1SS24
GO:0032990	cell part morphogenesis	biological_process	33	250	0.176569	F1S8T1,Q32YV9,F1SB42,G9F6X9,K7GQK6,F1RH41,F1SRQ7,F1S9Q3,F1RGJ2,I3LQ84,Q6DUB7,F1RKW8,F1RVE7,A0A0B8RVQ8,E7CXS1,Q007T2,F1S663,F2Z5I5,A0A0B8RTB9,F1SMF6,A0A0B8RS61,B6E241,K9IWI4,F2Z5N0,F1SQK1,I3LIE3,F1SSA6,I3LRK1,K9IWG6,K9J4S7,F1RQU2,F1RR78,P26234
GO:0006271	DNA strand elongation during DNA replication	biological_process	5	27	0.178451	F1SPF3,I3L813,M3TYJ4,F1RH32,F1RSE7
GO:0042752	regulation of circadian rhythm	biological_process	5	27	0.178451	F1RMA3,I3L6U9,F1RN28,F1SID1,F1SJ69
GO:0006412	translation	biological_process	38	292	0.178767	I3LKJ6,M3VH80,I3L635,A0A0B8RSA9,F1RYY8,F1RWJ0,F1SHD6,F1RSG8,F1RZH4,F1RQZ9,Q6QRN9,Q0Z8U2,F1SUE3,F1RZQ6,A1XQU3,F1RMQ4,F1SD97,F1S754,F1RFX9,P62831,F1RZ28,F2Z565,F1SPG2,F1SU12,F2Z522,C8C420,F1RPW9,F1RQ91,B2MUB6,I3L8I5,I3LND7,F1S935,Q29214,M3VK21,I3LII3,Q2YGT9,I3LS00,F6Q5P0
GO:0009790	embryonic development	biological_process	38	292	0.178767	A0A0B8RSY9,P80021,F1RZH4,F1SGG2,Q6QRN9,I3LJR4,Q1EG87,F1RVE7,K7GPD4,A0A0B8RT23,F1S0J8,I3LA84,F1S596,F1S034,F1S8P9,F1SC80,Q007T2,F1S663,F1SDI3,A0A0A7HF29,Q8WNW4,A0A0B8RS61,F1SJ69,B6E241,E7EI18,A5GFY8,A0A0B8RVP0,F1SSA6,F1SU78,F1S1B7,F2Z5B6,F1RQI7,B8XH67,I3LSG1,F1SNQ1,F1RV23,F1SAF0,A0A0B8S099
GO:0001936	regulation of endothelial cell proliferation	biological_process	4	20	0.179112	G9BFT9,P80021,P20112,F1SS26
GO:0008156	negative regulation of DNA replication	biological_process	4	20	0.179112	I3LK71,F1S8L9,I3LJ02,F1SID1
GO:0009584	detection of visible light	biological_process	4	20	0.179112	K9IVL7,F1S663,I3L6U9,F1SC80
GO:0022602	ovulation cycle process	biological_process	4	20	0.179112	F1SUB2,A0A0B8RZA3,F1RGJ2,I3LQS0
GO:0031058	positive regulation of histone modification	biological_process	4	20	0.179112	I3L897,Q8WNW4,F1SID1,F1RIP4
GO:0032092	positive regulation of protein binding	biological_process	4	20	0.179112	F1RQU2,F1S8P9,F1RFQ7,I3L7S4
GO:0033555	multicellular organismal response to stress	biological_process	4	20	0.179112	F1SKM9,Q9MZ16,F1SE26,F1SS26
GO:0050908	detection of light stimulus involved in visual perception	biological_process	4	20	0.179112	K9IVL7,F1S663,I3L6U9,F1SC80
GO:0050962	detection of light stimulus involved in sensory perception	biological_process	4	20	0.179112	K9IVL7,F1S663,I3L6U9,F1SC80
GO:0051339	regulation of lyase activity	biological_process	4	20	0.179112	Q06AS8,F1SU97,Q06AS6,B8XH67
GO:0042391	regulation of membrane potential	biological_process	12	80	0.180048	I3LIE3,Q29243,F1SIH5,I3L6U9,F1SB60,B6EAV5,I3LRK1,K9J4S7,I7HD36,F1S418,F1RH41,F1SAF0
GO:0051247	positive regulation of protein metabolic process	biological_process	31	234	0.180244	I3L897,F1RX64,F2Z5I5,F1S073,F4ZS18,Q8WNW4,F1SID1,K7GQK6,B6E241,M3TYK5,F1S9Q3,I3LP02,F1RQ91,I3LUP6,K7GND9,A0A0D5BWD2,Q0Z8U2,A0A0B8RVH1,I3L5X7,F1S6Q1,F1RVE7,F1SJQ4,A0A0B8RVQ8,F1SS26,B9TSQ2,F1RIT1,A0A0B8RZA3,F1RS36,I3LS00,Q007T2,F1RIP4
GO:0001708	cell fate specification	biological_process	2	7	0.180423	F1RVE7,Q8WNW4
GO:0006108	malate metabolic process	biological_process	2	7	0.180423	I3LP41,F1RPN9
GO:0007084	mitotic nuclear envelope reassembly	biological_process	2	7	0.180423	Q3ZD69,F1RU33
GO:0007213	muscarinic acetylcholine receptor signaling pathway	biological_process	2	7	0.180423	I3L6U9,Q06AS6
GO:0008589	regulation of smoothened signaling pathway	biological_process	2	7	0.180423	F1RGJ2,P04175
GO:0010389	regulation of G2/M transition of mitotic cell cycle	biological_process	2	7	0.180423	F1S2Y5,F1SJ69
GO:0015804	neutral amino acid transport	biological_process	2	7	0.180423	F1RM08,K9IVK6
GO:0015838	betaine transport	biological_process	2	7	0.180423	F1SDD5,F1S764
GO:0016339	calcium-dependent cell-cell adhesion	biological_process	2	7	0.180423	F1SP42,F1RPN9
GO:0019511	peptidyl-proline hydroxylation	biological_process	2	7	0.180423	G9F6X8,A1X898
GO:0021670	lateral ventricle development	biological_process	2	7	0.180423	F1SSA6,F1SAA9
GO:0021801	cerebral cortex radial glia guided migration	biological_process	2	7	0.180423	Q8WNW4,F1SQK1
GO:0030225	macrophage differentiation	biological_process	2	7	0.180423	I3LP02,Q007T2
GO:0031112	positive regulation of microtubule polymerization or depolymerization	biological_process	2	7	0.180423	F1RIT1,Q0Z8U2
GO:0031424	keratinization	biological_process	2	7	0.180423	A5A759,Q007T2
GO:0032928	regulation of superoxide release	biological_process	2	7	0.180423	F1S1B7,M3V836
GO:0033627	cell adhesion mediated by integrin	biological_process	2	7	0.180423	F1RVE7,I3LD66
GO:0040020	regulation of meiosis	biological_process	2	7	0.180423	P28491,F1RV23
GO:0043551	regulation of phosphoinositide 3-kinase activity	biological_process	2	7	0.180423	A0A0B8RVQ8,Q007T2
GO:0045445	myoblast differentiation	biological_process	2	7	0.180423	F1SKM9,Q8WNW4
GO:0045576	mast cell activation	biological_process	2	7	0.180423	F1SI24,A0A0B8RVQ8
GO:0045670	regulation of osteoclast differentiation	biological_process	2	7	0.180423	Q8WNW4,F1SEQ7
GO:0045930	negative regulation of mitotic cell cycle	biological_process	2	7	0.180423	Q8WNW4,B8XH67
GO:0046060	dATP metabolic process	biological_process	2	7	0.180423	A0A023VTS2,I3LSI3
GO:0050433	regulation of catecholamine secretion	biological_process	2	7	0.180423	F1SLQ6,F1SQK1
GO:0050819	negative regulation of coagulation	biological_process	2	7	0.180423	A5A758,F1SLC4
GO:0051055	negative regulation of lipid biosynthetic process	biological_process	2	7	0.180423	I7HD36,A0A0B8RTA8
GO:0051645	Golgi localization	biological_process	2	7	0.180423	B8XH67,Q007T2
GO:0051954	positive regulation of amine transport	biological_process	2	7	0.180423	A3EX84,F1SQK1
GO:0055070	copper ion homeostasis	biological_process	2	7	0.180423	C4MXZ1,F1S6E8
GO:0060765	regulation of androgen receptor signaling pathway	biological_process	2	7	0.180423	A0A0B8RZA3,A0A0A7HF29
GO:0048534	hemopoietic or lymphoid organ development	biological_process	21	152	0.18083	F1SKM9,Q8WNW4,F1SID1,F1SJ69,F1RSG8,F1SS19,I3LP02,F1S9D1,F1RQ73,F1SUB2,F1SB60,F1RVE7,I3LQS0,D7RK08,F1S418,F1S8P9,A0A0B8RZN7,I3LII3,A5A761,F1S4H0,Q007T2
GO:0022411	cellular component disassembly	biological_process	42	326	0.18158	A0A0B8RSA9,F1RWJ0,F1RZH4,K7GND9,Q0Z8U2,I3LJR4,F1RKM0,I3LQ84,Q6DUB7,F1RVX6,A1XQU3,F1SQ44,D0G7G0,F1RMQ4,F1S8P9,I3LAE9,E7CXS1,P62831,F1RZ28,F1S663,B2CNZ7,F1SPG4,F2Z522,Q8WNW4,I3LBE6,Q3ZD69,F1RQ91,F1RQY4,F1S935,P62895,F1SM00,F1RU33,Q29214,I3L6D7,A0A0B8RTE8,F1RR78,F1SNQ1,B0LY42,F1SIF8,Q2YGT9,F1SN95,F6Q5P0
GO:0002694	regulation of leukocyte activation	biological_process	13	88	0.181694	F1S8H8,F1SKM9,E3W6T5,Q8WNW4,A0A0B8RVQ8,B6E241,F1SS26,F1RST0,F1RV23,A3EX84,K7GN83,F1RQ73,Q007T2
GO:0048584	positive regulation of response to stimulus	biological_process	26	193	0.181963	A5A758,I3L897,F1SIH5,B2CNZ7,I3L813,A0A0B8RTB9,A0A0A7HF29,Q32YV9,K7GQK6,F1SJ69,F1SBF8,F2Z5N0,F1S9Q3,A0A0D5BWD2,Q6QRN9,Q0Z8U2,F1RKM0,A0A0B8RSP0,F1RKW8,A0A0B8RVQ8,F1SS26,F1RIT1,A0A0B8RZA3,F1SS24,Q007T2,Q29092
GO:0019932	second-messenger-mediated signaling	biological_process	9	57	0.182786	Q06AS8,F1SU78,I3L6U9,F1SB42,B8XH67,B6E241,F1S596,F1SU97,Q06AS6
GO:0051222	positive regulation of protein transport	biological_process	9	57	0.182786	K9IVL7,F1RX64,C4MXZ1,F1SB42,F1RQU2,F1SR72,F1SC80,Q8WNW3,A0A0B8S099
GO:0031328	positive regulation of cellular biosynthetic process	biological_process	48	377	0.184094	I3L897,F1RIU3,D0G0C9,F1S8T1,F4ZS18,K7GRL4,F1RPN9,F1RP17,F1RSG8,I3LP02,E7CR03,I3LJR4,I3LCA2,F1SB60,F1RVX6,F1S7W0,F1SJQ4,I3LD66,F1SS26,F1RST0,F1RFQ7,P04175,Q007T2,D0G0C8,I3L813,A0A0A7HF29,Q8WNW4,F1SQN1,F1RRY6,F1SJ69,F1RQ91,I3LUP6,F1RQY4,A0A0D5BWD2,F1SM00,I3LRH2,G9BFT9,F1SRE0,F1S1B7,F1SB63,I3L5X7,F1RQI7,F1S710,B9TSQ2,F1RQU2,A0A0B8RZA3,P28491,I3LS00
GO:0050796	regulation of insulin secretion	biological_process	7	42	0.184754	F1RZQ6,F1SEN2,F1SU78,F2Z565,F1RV23,F1SC80,Q6QRN9
GO:0007154	cell communication	biological_process	117	971	0.186392	I3L897,A0A0B8RSC2,K7GRL4,F1SB42,G9F6X9,K7GQK6,F1RRN0,A0A0B8S0C5,C6K7I0,A0A023VTS2,K7GND9,F1SU97,K9IVL7,F1SUB2,F1RVX6,F1RSZ3,F1SJY6,F1RVE7,F1RKW8,K7GPD4,A0A0B8RVQ8,F1SE26,F1SS26,F1S0J8,F1SSN5,F1S596,F1RSY4,F1RFQ7,I3LAE9,F1SN47,F1RS36,F2Z4Z1,A9LM01,F1RNT9,A0A0B8RTB9,F1SMF6,F1SPG4,Q8WNW4,F1SIP0,B6E241,A0A0B8RS61,I3LBE6,F1SGG1,F1SI24,F2Z5N0,B2ZI35,P11607,P20112,A0A0B8RVP0,F1SQK1,F1S8H8,A0A0B8RSP0,F1S…
GO:0009891	positive regulation of biosynthetic process	biological_process	49	386	0.186958	I3L897,F1RIU3,D0G0C9,F1S8T1,F4ZS18,K7GRL4,F1RPN9,F1RP17,F1RSG8,I3LP02,E7CR03,I3LJR4,I3LCA2,F1SB60,F1RVX6,F1S7W0,F1SJQ4,I3LD66,F1SS26,F1RST0,F1RFQ7,P04175,Q007T2,D0G0C8,I3L813,A0A0A7HF29,Q8WNW4,F1SQN1,F1RRY6,F1SJ69,F1RQ91,I3LUP6,F1RQY4,A0A0D5BWD2,F1SM00,I3LRH2,G9BFT9,F1SRE0,F1S1B7,F1SB63,I3L5X7,F1RQI7,F1S710,I3LQS0,B9TSQ2,F1RQU2,A0A0B8RZA3,P28491,I3LS00
GO:0006753	nucleoside phosphate metabolic process	biological_process	22	161	0.187726	F1SIH5,M3VH80,P80021,I3LSI3,F1RYY6,F1S9Q3,A0A023VTS2,M3TYQ8,O19069,A8U4R4,P00336,Q06AS8,F1S8H8,F1RKU0,Q2EN81,D0G7F6,Q1G1L0,K9IW73,F1SAK6,I3LP41,F1SSH8,M3VK21
GO:0009117	nucleotide metabolic process	biological_process	22	161	0.187726	F1SIH5,M3VH80,P80021,I3LSI3,F1RYY6,F1S9Q3,A0A023VTS2,M3TYQ8,O19069,A8U4R4,P00336,Q06AS8,F1S8H8,F1RKU0,Q2EN81,D0G7F6,Q1G1L0,K9IW73,F1SAK6,I3LP41,F1SSH8,M3VK21
GO:0008202	steroid metabolic process	biological_process	11	73	0.189523	K9IVL7,A0A0B8RVH1,F1SUB2,A0A0B8S073,F1RV70,D0G6Y0,F1RTA1,F1S6E8,D0G6X4,I3LP02,E7CXS1
GO:0016259	selenocysteine metabolic process	biological_process	12	81	0.191372	A1XQU3,A0A0B8RSA9,F2Z522,Q29214,F1RZH4,F1RQ91,Q2YGT9,F1S935,Q0Z8U2,F1RZ28,F6Q5P0,P62831
GO:0051249	regulation of lymphocyte activation	biological_process	12	81	0.191372	F1S8H8,F1SKM9,E3W6T5,Q8WNW4,A0A0B8RVQ8,B6E241,F1RST0,F1RV23,A3EX84,K7GN83,F1RQ73,Q007T2
GO:0006633	fatty acid biosynthetic process	biological_process	8	50	0.191699	F1RPB0,F1RRY6,D0G6Y0,F1SAB6,F1RKS7,F1SR72, the list	15 of 4031 in alIG,tr|F1SLQ6|F1SLQ6_PGO:0007281	germ cell development	8	50	0.191699	F1SB63|F1SB63_PIG,F1S0R7|F1S0R7_PIG,S0R7_PIG,tr|Q8WNW4|Q8WNW4_PIG,tr|K7GQK6|K7GQK6_PIG,tr|K9IVP3|K9IVP3_PIG,tr|F1RFQ7|F1RFQ7_PIG,tr|A0A0B8S099|A0A0B8S099_PIG,tr|F1SAF0|F1SAF0_PIG
GO:0009205	purine ribonucleoside triphosphate metabolic process	biological_process	8	50	0.191699	Q06AS8,F1SIH5,M3VK21,F1S9Q3,M3VH80,P80021,Q2EN81,F1SAK6
GO:0022617	extracellular matrix disassembly	biological_process	6	35	0.192119	F1S663,I3LQ84,B2CNZ7,B0LY42,K7GND9,D0G7G0
GO:0034284	response to monosaccharide stimulus	biological_process	6	35	0.192119	F1SL07,I3LQ84,B2CNZ7,F1S9A4,F1SS26,Q007T2
GO:0050865	regulation of cell activation	biological_process	13	89	0.192523	F1S8H8,F1SKM9,E3W6T5,Q8WNW4,A0A0B8RVQ8,B6E241,F1SS26,F1RST0,F1RV23,A3EX84,K7GN83,F1RQ73,Q007T2
GO:0034641	cellular nitrogen compound metabolic process	biological_process	27	203	0.194677	F1S586,F1SK95,F1SIH5,M3VH80,P80021,F1SBJ7,I3LSI3,F1SEN2,F1RL80,I3LP02,A5GFY8,P41367,F1S8H8,F1SR85,Q2EN81,K9IW73,F1SL74,F1SAK6,F1SSH8,M3VK21,F1RF77,F1SAF0,F1SSS0,F1RPW8,F1SN47,P00506,P04175
GO:0051347	positive regulation of transferase activity	biological_process	25	187	0.198533	D0G0C8,A0A0B8RTB9,F1SMF6,Q8WNW4,Q32YV9,F1SQN1,B6E241,F2Z5N0,K7GND9,A8U4R4,Q0Z8U2,F1RKM0,K9IVL7,F1SB63,F1RKW8,K9IWG6,A0A0B8RVQ8,A5GFS8,F1SS26,F1RR78,F1RV23,E7CXS1,F1RS36,Q007T2,Q06AS6
GO:0019432	triglyceride biosynthetic process	biological_process	5	28	0.198651	K7GPJ4,F1S3I9,F1SR72,F1RSZ3,D0G6Y0
GO:0042129	regulation of T cell proliferation	biological_process	5	28	0.198651	F1S8H8,F1RV23,E3W6T5,A3EX84,Q8WNW4
GO:0048167	regulation of synaptic plasticity	biological_process	5	28	0.198651	F2Z4Z1,F1RNT9,C4MXZ1,F1S8T1,F1RQI7
GO:0051053	negative regulation of DNA metabolic process	biological_process	5	28	0.198651	I3LK71,F1S8L9,I3LJ02,F1SID1,Q0Z8U2
GO:0051592	response to calcium ion	biological_process	5	28	0.198651	M3VK21,M3VH80,P20112,E7EI18,F1SS26
GO:0051262	protein tetramerization	biological_process	10	66	0.199658	P41367,F1SRE0,F1SB60,A0A0B8RVT9,F1S073,F1SL74,F1RJ25,K7GMM3,A0A023VTS2,F1SN47
GO:0043280	positive regulation of caspase activity	biological_process	7	43	0.200939	G9BFT9,F1SMZ6,F1S6Q1,F4ZS18,F1SU97,F1SID1,P62895
GO:0065003	macromolecular complex assembly	biological_process	75	611	0.201183	I3L897,B6EAV5,I3LS12,K7GRL4,F1S2Q3,F1RPN9,K7GQK6,I3LP02,A0A023VTS2,I3LJR4,I3LQ84,F1STY1,F1RKW8,I3LRR4,F1RJ25,F1SIF2,F1S596,F1SN47,F1RZ28,I3LI44,F2Z4Z1,F1S073,Q8WNW4,F1SIP0,A0A0B8RS61,B6E241,I3LBE6,F1SI24,I3L8I5,I3LND7,F1RQY4,I3L5D5,F1SPF3,F1SB63,A7YX22,F1S419,F1RHH8,B8XH67,B9TSQ2,F1SL07,F1SAB6,F1SR72,I3LSG1,P28491,K7GMM3,F1RWL7,F1SIH5,F1RYA4,A0A0B8RVT9,F4ZS18,Q32YV9,A5A8V8,F1RGJ2,P08059,Q8WNW3,F1…
GO:0006536	glutamate metabolic process	biological_process	3	14	0.201484	F1SEN2,F1SN47,P00506
GO:0008643	carbohydrate transport	biological_process	3	14	0.201484	F1S5Z7,F1SUF2,F1SB42
GO:0014066	regulation of phosphoinositide 3-kinase cascade	biological_process	3	14	0.201484	F1SBF8,B6EAV5,B8XH67
GO:0015749	monosaccharide transport	biological_process	3	14	0.201484	F1S5Z7,F1SUF2,F1SB42
GO:0015833	peptide transport	biological_process	3	14	0.201484	F1RIT1,F1SPG2,B8XH67
GO:0033144	negative regulation of steroid hormone receptor signaling pathway	biological_process	3	14	0.201484	I3LQN4,A0A0B8RZA3,P28491
GO:0034121	regulation of toll-like receptor signaling pathway	biological_process	3	14	0.201484	F1SBF8,I3LFS8,A0A0B8RVQ8
GO:0043967	histone H4 acetylation	biological_process	3	14	0.201484	F1S034,F1S084,F1RIP4
GO:0046879	hormone secretion	biological_process	3	14	0.201484	F1RIT1,F1SI24,A0A0B8RVQ8
GO:0051180	vitamin transport	biological_process	3	14	0.201484	F1SDD5,F1S764,F1SC80
GO:0001523	retinoid metabolic process	biological_process	4	21	0.202995	K9IVL7,F1SVB2,F1SC80,F1SM21
GO:0006984	ER-nuclear signaling pathway	biological_process	4	21	0.202995	Q3ZD69,P11607,F1RS36,A5GFS8
GO:0009583	detection of light stimulus	biological_process	4	21	0.202995	K9IVL7,F1S663,I3L6U9,F1SC80
GO:0014031	mesenchymal cell development	biological_process	4	21	0.202995	I3LI44,K7GLV7,Q8WNW4,F1SQK1
GO:0019320	hexose catabolic process	biological_process	4	21	0.202995	F1SSH8,F1RYY6,D0G7F6,A8U4R4
GO:0030865	cortical cytoskeleton organization	biological_process	4	21	0.202995	F1RIT1,K9IWI4,P28491,F1SB42
GO:0031279	regulation of cyclase activity	biological_process	4	21	0.202995	Q06AS8,F1SU97,Q06AS6,B8XH67
GO:0033539	fatty acid beta-oxidation using acyl-CoA dehydrogenase	biological_process	4	21	0.202995	P41367,Q6UAQ9,F1RW89,A0A0B8RTA8
GO:0042303	molting cycle	biological_process	4	21	0.202995	K7GKY0,A5A759,Q8WNW4,Q007T2
GO:0042633	hair cycle	biological_process	4	21	0.202995	K7GKY0,A5A759,Q8WNW4,Q007T2
GO:0048730	epidermis morphogenesis	biological_process	4	21	0.202995	A5A759,I3LA84,Q8WNW4,Q007T2
GO:0048762	mesenchymal cell differentiation	biological_process	4	21	0.202995	I3LI44,K7GLV7,Q8WNW4,F1SQK1
GO:0050764	regulation of phagocytosis	biological_process	4	21	0.202995	F1S596,F1S9Q3,P28491,F1SGY1
GO:0002520	immune system development	biological_process	22	163	0.204076	F1SKM9,Q8WNW4,F1SID1,F1SJ69,F1RSG8,F1SS19,I3LP02,F1S9D1,F1RQ73,F1SUB2,F1SRE0,F1SB60,F1RVE7,I3LQS0,D7RK08,F1S418,F1S8P9,A0A0B8RZN7,I3LII3,A5A761,F1S4H0,Q007T2
GO:0006635	fatty acid beta-oxidation	biological_process	8	51	0.206737	P41367,F1RW89,A0A0B8RTA8,F1SDN2,Q6UAQ9,F1S764,A0A0B8RZS8,A9X3T3
GO:0009199	ribonucleoside triphosphate metabolic process	biological_process	8	51	0.206737	Q06AS8,F1SIH5,M3VK21,F1S9Q3,M3VH80,P80021,Q2EN81,F1SAK6
GO:0042455	ribonucleoside biosynthetic process	biological_process	8	51	0.206737	F1S586,F1SIH5,M3VK21,M3VH80,P80021,Q2EN81,I3LSI3,F1SAK6
GO:0032270	positive regulation of cellular protein metabolic process	biological_process	28	213	0.207204	I3L897,F1RX64,F1S073,F4ZS18,Q8WNW4,F1SID1,K7GQK6,B6E241,M3TYK5,F1S9Q3,I3LP02,F1RQ91,I3LUP6,K7GND9,A0A0D5BWD2,Q0Z8U2,I3L5X7,F1RVE7,F1SJQ4,A0A0B8RVQ8,F1SS26,B9TSQ2,F1RIT1,A0A0B8RZA3,F1RS36,I3LS00,Q007T2,F1RIP4
GO:0034754	cellular hormone metabolic process	biological_process	6	36	0.210353	F1SUB2,F1SVB2,F1SC80,F1SM21,F1RV70,D0G6Y0
GO:0044093	positive regulation of molecular function	biological_process	59	476	0.212265	A0A0B8RSY9,F4ZS18,Q32YV9,I3LQN4,F1SRQ7,A0A0B8S0C5,F1S9Q3,Q8WNW3,K7GND9,F1SU97,A8U4R4,Q0Z8U2,F1RKM0,K9IVL7,C4MXZ1,F1S6Q1,F1RVE7,F1RKW8,I3LD66,A0A0B8RVQ8,F1SS26,F1S418,F1S8P9,F1RFQ7,F1SS24,F1RS36,E7CXS1,P04175,Q007T2,I3L6U9,F1SMZ6,D0G0C8,I3L813,A0A0B8RVT3,A0A0B8RTB9,F1S073,F1SMF6,Q8WNW4,F1SID1,F1SQN1,B6E241,F2Z5N0,B2ZI35,I3LUP6,P62895,G9BFT9,K9J6M1,F1SB63,F2Z5B6,K9IWG6,A5GFS8,I3L7S4,B8XH67,F1RQU2,F…
GO:0007611	learning or memory	biological_process	7	44	0.217649	F1SEN2,F1RVE7,Q9MZ16,P08059,F1SLQ6,E7CXS1,F1SE26
GO:0009743	response to carbohydrate stimulus	biological_process	7	44	0.217649	F1SL07,I3LQ84,B2CNZ7,A0A0B8RVQ8,F1S9A4,F1SS26,Q007T2
GO:0001775	cell activation	biological_process	23	173	0.218805	I3L6U9,F1SKM9,F1SU12,Q8WNW4,F1RPN9,B6E241,F1SI24,K9IWI4,A0A0B8S0C5,P20112,F1SU97,F1RQ73,Q06AS8,F1RP57,F1RVE7,A0A0B8RVQ8,F1SS26,A5A759,P26234,I3L955,F1SS24,F1RS36,Q06AS6
GO:0002230	positive regulation of defense response to virus by host	biological_process	5	29	0.219585	I3LBE6,F1S8H8,F1S9D1,F1SID1,F1SJ69
GO:0022616	DNA strand elongation	biological_process	5	29	0.219585	F1SPF3,I3L813,M3TYJ4,F1RH32,F1RSE7
GO:0048839	inner ear development	biological_process	5	29	0.219585	B6EAV5,P20112,F1RQI7,F1RL38,B8XH67
GO:0034613	cellular protein localization	biological_process	56	452	0.221028	A0A0B8RSC2,A0A0B8RSA9,I3LS12,F1S2Q3,I3LQN4,E1CAJ5,Q684M6,F1RZH4,F1S9Q3,F1RGJ2,C6K7I0,E7CR03,Q6QRN9,Q0Z8U2,I3LVG4,Q29243,F1S5Z7,F1RVX6,A1XQU3,F1S6Q1,F1RVE7,A0A0B8RVW2,F1S754,F1RFQ7,I3LC09,P62831,F1RZ28,F2Z4Z1,F1RGJ3,F1SU12,F1SPG2,F1SIE0,F1SID1,F2Z522,I3LBE6,F1SGG1,Q3ZD69,F1RQ91,I3LUP6,E7EI18,F1S935,A0A0B8RVH1,Q27HK4,K9IWG6,A7YX22,F1RQI7,Q29214,F1RM44,F1SMS8,A0A0B8RTE8,P28491,P26234,Q2YGT9,F1SN95,Q…
GO:0006338	chromatin remodeling	biological_process	8	52	0.222223	F1SLR5,F1SDI3,I3LK71,A0A0B8RVM5,I3LUP6,A0A0B8RT23,F1RIP4,F1SM00
GO:0001662	behavioral fear response	biological_process	2	8	0.223563	Q9MZ16,F1SE26
GO:0001836	release of cytochrome c from mitochondria	biological_process	2	8	0.223563	F1SB60,I3LC09
GO:0002028	regulation of sodium ion transport	biological_process	2	8	0.223563	I7HD36,E7EI18
GO:0002209	behavioral defense response	biological_process	2	8	0.223563	Q9MZ16,F1SE26
GO:0002687	positive regulation of leukocyte migration	biological_process	2	8	0.223563	F1RIT1,F1SS26
GO:0002762	negative regulation of myeloid leukocyte differentiation	biological_process	2	8	0.223563	Q8WNW4,A0A0B8RVQ8
GO:0003044	regulation of systemic arterial blood pressure mediated by a chemical signal	biological_process	2	8	0.223563	F1SB60,F2Z5B6
GO:0006122	mitochondrial electron transport, ubiquinol to cytochrome c	biological_process	2	8	0.223563	F1S3W0,P62895
GO:0006814	sodium ion transport	biological_process	2	8	0.223563	F1SL07,B8XH67
GO:0007270	nerve-nerve synaptic transmission	biological_process	2	8	0.223563	Q9MZ16,F1SE26
GO:0009215	purine deoxyribonucleoside triphosphate metabolic process	biological_process	2	8	0.223563	A0A023VTS2,I3LSI3
GO:0010559	regulation of glycoprotein biosynthetic process	biological_process	2	8	0.223563	F1S1B7,I3LP02
GO:0010667	negative regulation of cardiac muscle cell apoptosis	biological_process	2	8	0.223563	F1RZQ6,F1S9Q3
GO:0014047	glutamate secretion	biological_process	2	8	0.223563	F1SN47,F1RQI7
GO:0015909	long-chain fatty acid transport	biological_process	2	8	0.223563	F1S764,A0A0B8RZS8
GO:0016973	poly(A)+ mRNA export from nucleus	biological_process	2	8	0.223563	I3LBE6,F1SJQ4
GO:0018208	peptidyl-proline modification	biological_process	2	8	0.223563	G9F6X8,A1X898
GO:0030150	protein import into mitochondrial matrix	biological_process	2	8	0.223563	I3LC09,F1RM44
GO:0030509	BMP signaling pathway	biological_process	2	8	0.223563	Q8WNW4,A0A0B8RS61
GO:0031050	dsRNA fragmentation	biological_process	2	8	0.223563	M3UZ37,I3L5X7
GO:0031663	lipopolysaccharide-mediated signaling pathway	biological_process	2	8	0.223563	G9BFT9,A0A0B8RVQ8
GO:0033160	positive regulation of protein import into nucleus, translocation	biological_process	2	8	0.223563	F1RQU2,F1RX64
GO:0035196	gene silencing by miRNA, production of miRNAs	biological_process	2	8	0.223563	M3UZ37,I3L5X7
GO:0042572	retinol metabolic process	biological_process	2	8	0.223563	F1SVB2,F1SC80
GO:0042596	fear response	biological_process	2	8	0.223563	Q9MZ16,F1SE26
GO:0042996	regulation of Golgi to plasma membrane protein transport	biological_process	2	8	0.223563	F1SR72,A0A0B8RTH9
GO:0045429	positive regulation of nitric oxide biosynthetic process	biological_process	2	8	0.223563	F1RQU2,F1SB60
GO:0045665	negative regulation of neuron differentiation	biological_process	2	8	0.223563	P28491,F1RVE7
GO:0048147	negative regulation of fibroblast proliferation	biological_process	2	8	0.223563	M3V836,F1SB60
GO:0050858	negative regulation of antigen receptor-mediated signaling pathway	biological_process	2	8	0.223563	A3EX84,F1SB42
GO:0050860	negative regulation of T cell receptor signaling pathway	biological_process	2	8	0.223563	A3EX84,F1SB42
GO:0051353	positive regulation of oxidoreductase activity	biological_process	2	8	0.223563	Q6PWT7,P04175
GO:0060393	regulation of pathway-restricted SMAD protein phosphorylation	biological_process	2	8	0.223563	F1RX64,K7GQK6
GO:0051251	positive regulation of lymphocyte activation	biological_process	9	60	0.225003	F1S8H8,F1SKM9,E3W6T5,A0A0B8RVQ8,B6E241,F1RST0,K7GN83,Q007T2,F1RQ73
GO:0070727	cellular macromolecule localization	biological_process	56	453	0.226422	A0A0B8RSC2,A0A0B8RSA9,I3LS12,F1S2Q3,I3LQN4,E1CAJ5,Q684M6,F1RZH4,F1S9Q3,F1RGJ2,C6K7I0,E7CR03,Q6QRN9,Q0Z8U2,I3LVG4,Q29243,F1S5Z7,F1RVX6,A1XQU3,F1S6Q1,F1RVE7,A0A0B8RVW2,F1S754,F1RFQ7,I3LC09,P62831,F1RZ28,F2Z4Z1,F1RGJ3,F1SU12,F1SPG2,F1SIE0,F1SID1,F2Z522,I3LBE6,F1SGG1,Q3ZD69,F1RQ91,I3LUP6,E7EI18,F1S935,A0A0B8RVH1,Q27HK4,K9IWG6,A7YX22,F1RQI7,Q29214,F1RM44,F1SMS8,A0A0B8RTE8,P28491,P26234,Q2YGT9,F1SN95,Q…
GO:0007009	plasma membrane organization	biological_process	4	22	0.227746	F1SSA6,F1SC82,P11607,F1SGY1
GO:0016101	diterpenoid metabolic process	biological_process	4	22	0.227746	K9IVL7,F1SVB2,F1SC80,F1SM21
GO:0030835	negative regulation of actin filament depolymerization	biological_process	4	22	0.227746	F1RR78,F1S8P9,F2Z5B6,K9IWG6
GO:0042698	ovulation cycle	biological_process	4	22	0.227746	F1SUB2,A0A0B8RZA3,F1RGJ2,I3LQS0
GO:0044275	cellular carbohydrate catabolic process	biological_process	4	22	0.227746	F1S557,F1SSS0,D0G7F6,M3TYQ8
GO:0048259	regulation of receptor-mediated endocytosis	biological_process	4	22	0.227746	C4MXZ1,F1S073,F1SH25,I3LQS0
GO:0070668	positive regulation of mast cell proliferation	biological_process	4	22	0.227746	F1S8H8,E3W6T5,K7GN83,A0A0B8RVQ8
GO:0046718	entry of virus into host cell	biological_process	6	37	0.229165	Q29243,F1RQU2,B2CNZ7,B2ZI35,F1RVE7,D7RK08
GO:0010557	positive regulation of macromolecule biosynthetic process	biological_process	45	360	0.232001	I3L897,F1RIU3,D0G0C9,F1S8T1,F4ZS18,K7GRL4,F1RPN9,F1RP17,F1RSG8,I3LP02,E7CR03,I3LJR4,I3LCA2,F1RVX6,F1SJQ4,I3LD66,F1SS26,F1RST0,F1RFQ7,Q007T2,D0G0C8,I3L813,A0A0A7HF29,Q8WNW4,F1SQN1,F1SJ69,F1RRY6,F1RQ91,I3LUP6,F1RQY4,A0A0D5BWD2,F1SM00,I3LRH2,G9BFT9,F1SRE0,F1S1B7,F1SB63,I3L5X7,F1RQI7,F1S710,I3LQS0,B9TSQ2,A0A0B8RZA3,P28491,I3LS00
GO:0007029	endoplasmic reticulum organization	biological_process	3	15	0.232303	F1SMS8,F1RPY1,A5GFS8
GO:0007259	JAK-STAT cascade	biological_process	3	15	0.232303	G9BFT9,E7CR03,A0A0B8RVQ8
GO:0007566	embryo implantation	biological_process	3	15	0.232303	B0LY42,Q1EG87,D0G7G0
GO:0009409	response to cold	biological_process	3	15	0.232303	P41367,F1SB60,I3L5X7
GO:0033993	response to lipid	biological_process	3	15	0.232303	F1RIT1,F1RSZ3,F1SLQ6
GO:0043603	cellular amide metabolic process	biological_process	3	15	0.232303	F1SAF0,F1SBJ7,F1SSS0
GO:0045070	positive regulation of viral genome replication	biological_process	3	15	0.232303	F1RIE2,F4ZS18,I3LS00
GO:0045428	regulation of nitric oxide biosynthetic process	biological_process	3	15	0.232303	F1RQU2,F1SB60,M3TYK5
GO:0050818	regulation of coagulation	biological_process	3	15	0.232303	A5A758,F1SLC4,F1SGY1
GO:0051591	response to cAMP	biological_process	3	15	0.232303	G9BFT9,B0LY42,P20112
GO:0060338	regulation of type I interferon-mediated signaling pathway	biological_process	3	15	0.232303	G9BFT9,F1RQU2,Q684M6
GO:0070664	negative regulation of leukocyte proliferation	biological_process	3	15	0.232303	M3V836,F1RV23,A0A0B8RVQ8
GO:0044249	cellular biosynthetic process	biological_process	136	1150	0.233645	M3VH80,K9J4P3,K7GRL4,F1RPN9,F1RTA1,F1RH32,M3TYJ4,F1SSG5,F1RSZ3,F1SQ44,A0A0B8RVQ8,I3LCN6,I3LAE9,D0G6X4,F1SN47,P62831,F1RZ28,F2Z4Z1,F1S586,F2Z565,I3LSI3,F1SPG4,F1RPB0,I3LBE6,I3L8I5,F1S935,F1SPF3,F1SDN2,F1SAB6,I3LSG1,P50441,A0A0B8RTE8,P28491,F6Q5P0,I3LKJ6,F1SIH5,P80021,F1RYY8,D0G6Y0,F1RWJ0,F1RZH4,P08059,O19069,F1SD35,F1SUE3,F1RZQ6,F1SB60,F1SR85,A0A0D6A5J1,F1S754,F1SSS0,F1RJI1,E7CXS1,A0A0B8RZS8,F1SU1…
GO:0006955	immune response	biological_process	29	225	0.23467	A5A758,F1SKM9,F1SU12,A0A0B8RVT3,F4ZS18,Q8WNW4,K7GQK6,B6E241,F1SI24,F1SS19,C5H0C6,A0A023VTS2,P08059,A3EX84,A0A0D5BWD2,G9BFT9,F1S8H8,F1SRE0,Q1EG87,K9IWG6,F1SL74,A0A0B8RVQ8,F1SS26,A0A0E3M2Q4,F1S596,F1RR78,F1RV23,K7GN83,Q007T2
GO:0050870	positive regulation of T cell activation	biological_process	7	45	0.234839	F1S8H8,F1RST0,F1SKM9,E3W6T5,A0A0B8RVQ8,B6E241,Q007T2
GO:0000375	RNA splicing, via transesterification reactions	biological_process	23	175	0.235949	M3V815,F1RX64,F1RN28,F1S8L9,F1SNQ9,K7GQK6,A5A8V8,F1RWS8,F1RQZ9,I3LJR4,A0A0B8RTV6,F1S4Y9,Q8MIZ3,F1S419,F1RHH8,I3LDL8,F1RU38,B9TSQ2,F2Z5B4,F1SA50,I3LAE9,I3LK71,I3LS00
GO:0010952	positive regulation of peptidase activity	biological_process	8	53	0.238121	G9BFT9,F1SMZ6,F1S6Q1,F4ZS18,F1SID1,F1SU97,F1SS24,P62895
GO:0032271	regulation of protein polymerization	biological_process	8	53	0.238121	Q6DUB7,F2Z5B6,Q9MZ15,K9IWG6,B6E241,F1RR78,F1S8P9,Q0Z8U2
GO:0046883	regulation of hormone secretion	biological_process	8	53	0.238121	F1RZQ6,F1SU78,F2Z565,F1S9A4,F1SEN2,F1RV23,F1SC80,Q6QRN9
GO:0008219	cell death	biological_process	25	192	0.238706	F1SMZ6,Q9MZ16,Q8WNW4,F1SID1,Q3ZD69,F1RMA3,F1SU97,F1SD35,F1S9D1,F1SGY1,P62895,G9BFT9,F1RKM0,F1SB60,A0A0B8RT23,I3L6D7,F1RJ25,I3LCN6,A0A0B8RZA3,F1RR78,F1SNQ1,F1S8P9,I3LC09,Q1W674,A0A0B8RZN4
GO:0034404	nucleobase, nucleoside and nucleotide biosynthetic process	biological_process	9	61	0.23984	F1S586,F1SIH5,M3VH80,P80021,Q2EN81,I3LSI3,F1SAK6,M3VK21,F1SSS0
GO:0034654	nucleobase, nucleoside, nucleotide and nucleic acid biosynthetic process	biological_process	9	61	0.23984	F1S586,F1SIH5,M3VH80,P80021,Q2EN81,I3LSI3,F1SAK6,M3VK21,F1SSS0
GO:0050877	neurological system process	biological_process	32	251	0.240323	E0YLM4,B6EAV5,F1RH41,F1S9Q3,P08059,Q29243,K9IVL7,F1SB60,C4MXZ1,F1RVE7,F1SE26,A0A0E3M2Q4,F1SN47,F1SC80,E7CXS1,Q007T2,F1S663,I3L6U9,Q9MZ16,A0A0B8RVT3,Q8WNW4,O02670,F1SI24,F1SEN2,F1S6E8,I3LIE3,F1SSA6,I3LRK1,F1RQI7,B8XH67,F1SNQ1,F1SLQ6
GO:0030258	lipid modification	biological_process	11	77	0.24038	P41367,F1RW89,A0A0B8RTA8,F1SDN2,A0A0B8RVL7,Q6UAQ9,F1S764,I3LP02,A0A0B8RZS8,A9X3T3,P04175
GO:0006919	activation of caspase activity	biological_process	5	30	0.241157	G9BFT9,F1SMZ6,F1SU97,F1SID1,P62895
GO:0007162	negative regulation of cell adhesion	biological_process	5	30	0.241157	F1SKM9,I3LJ02,I3LBX8,Q8WNW4,F1SS26
GO:0030512	negative regulation of transforming growth factor beta receptor signaling pathway	biological_process	5	30	0.241157	K7GKY0,F1SH78,F1SAA9,F1RS36,A0A0B8RVW2
GO:0046460	neutral lipid biosynthetic process	biological_process	5	30	0.241157	K7GPJ4,F1S3I9,F1SR72,F1RSZ3,D0G6Y0
GO:0046463	acylglycerol biosynthetic process	biological_process	5	30	0.241157	K7GPJ4,F1S3I9,F1SR72,F1RSZ3,D0G6Y0
GO:0048660	regulation of smooth muscle cell proliferation	biological_process	5	30	0.241157	G9BFT9,F1SRE0,F1SS19,F1RP57,Q8WNW4
GO:0050708	regulation of protein secretion	biological_process	5	30	0.241157	C4MXZ1,F1SC80,F1SID1,A0A0B8RVQ8,F1SB42
GO:0002376	immune system process	biological_process	71	585	0.241464	A5A758,K7GQK6,E1CAJ5,I3LP02,A0A023VTS2,K7GND9,F1S9D1,F1SGY1,F1SUB2,F1RVX6,F1RVE7,F1RKW8,D0G7G0,A0A0B8RVQ8,F1SS26,F1S596,F1S8P9,F1S441,F1S4H0,I3LBX8,F1RNT9,A0A0B8RTB9,F1SMF6,Q8WNW4,F1SJ69,B6E241,F1SI24,F2Z5N0,F1SS19,B2ZI35,F1S8H8,A0A0B8RSP0,F1RR78,P28491,K7GN83,Q29092,F1SIH5,K9IVK6,F4ZS18,Q32YV9,F1SBF8,F1RSG8,P08059,F1SB60,C4MXZ1,Q1EG87,I3LD66,D7RK08,A0A0B8RVW2,F1S418,A0A0E3M2Q4,A5A761,Q007T2,B2CN…
GO:0046907	intracellular transport	biological_process	85	707	0.244652	A0A0B8RSC2,,M3VH80,I3LS12,F1S2Q3,I3LQN4,E1CAJ5,F1S764,Q684M6,A0A0B8S0C5,C6K7I0,Q6QRN9,I3LVG4,Q29243,F1RVX6,F1RVE7,F1SQ44,F1RFQ7,I3LAE9,I3LC09,P62831,F1RZ28,F2Z4Z1,I3LBE6,F1SGG1,F1SI24,I3L8I5,E7EI18,F1S935,F1RQI7,F1RM44,Q29214,F1SMS8,B9TSQ2,M3VK21,A0A0B8RTE8,F1RR78,P28491,F1RGP1,F1SN95,Q29092,F6Q5P0,F1SIH5,P80021,A0A0B8RSA9,F1S9Q3,F1RZH4,E7CR03,Q0Z8U2,C4MXZ1,F1S5Z7,A1XQU3,Q2EN81,F1S6Q1,F1SJQ4,A0A0…
GO:0002682	regulation of immune system process	biological_process	41	328	0.245093	A5A758,F1SIH5,Q32YV9,F1SB42,K7GQK6,F1SBF8,I3LQN4,F1S9Q3,A0A023VTS2,F1S9D1,F1SGY1,C4MXZ1,F1RKW8,F1RVE7,A0A0B8RVQ8,F1SS26,F1RIT1,F1RST0,F1SC80,Q007T2,F1SKM9,B2CNZ7,A0A0B8RTB9,E3W6T5,F1SID1,Q8WNW4,F1SJ69,B6E241,I3LBE6,F2Z5N0,A3EX84,A0A0D5BWD2,F1RQ73,F1S8H8,A0A0B8RSP0,I3LFS8,A0A0B8RZA3,F1RV23,K7GN83,F1SEQ7,Q29092
GO:0007286	spermatid development	biological_process	6	38	0.248486	F1SB63,F1RFQ7,F1SAF0,A0A0B8S099,F1S0R7,K7GQK6
GO:0019059	initiation of viral infection	biological_process	6	38	0.248486	Q29243,F1RQU2,B2CNZ7,B2ZI35,F1RVE7,D7RK08
GO:0030260	entry into host cell	biological_process	6	38	0.248486	Q29243,F1RQU2,B2CNZ7,B2ZI35,F1RVE7,D7RK08
GO:0044409	entry into host	biological_process	6	38	0.248486	Q29243,F1RQU2,B2CNZ7,B2ZI35,F1RVE7,D7RK08
GO:0051806	entry into cell of other organism during symbiotic interaction	biological_process	6	38	0.248486	Q29243,F1RQU2,B2CNZ7,B2ZI35,F1RVE7,D7RK08
GO:0051828	entry into other organism during symbiotic interaction	biological_process	6	38	0.248486	Q29243,F1RQU2,B2CNZ7,B2ZI35,F1RVE7,D7RK08
GO:0052126	movement in host environment	biological_process	6	38	0.248486	Q29243,F1RQU2,B2CNZ7,B2ZI35,F1RVE7,D7RK08
GO:0052192	movement in environment of other organism during symbiotic interaction	biological_process	6	38	0.248486	Q29243,F1RQU2,B2CNZ7,B2ZI35,F1RVE7,D7RK08
GO:0007178	transmembrane receptor protein serine/threonine kinase signaling pathway	biological_process	7	46	0.252458	F1RNT9,B2ZI35,F1RVE7,K9IWG6,Q8WNW4,F1SID1,A0A0B8RS61
GO:0031099	regeneration	biological_process	7	46	0.252458	A6M928,A0A0B8RZA3,M3V836,H6WKX8,P50441,F1RGJ2,F1RJ25
GO:0002761	regulation of myeloid leukocyte differentiation	biological_process	4	23	0.253203	Q8WNW4,F1S9D1,A0A0B8RVQ8,F1SEQ7
GO:0006865	amino acid transport	biological_process	4	23	0.253203	F1RM08,F1SDD5,F1S764,K9IVK6
GO:0007498	mesoderm development	biological_process	4	23	0.253203	F1RV23,A0A0B8S099,F1RVE7,K7GPD4
GO:0030837	negative regulation of actin filament polymerization	biological_process	4	23	0.253203	F1RR78,F1S8P9,F2Z5B6,K9IWG6
GO:0032680	regulation of tumor necrosis factor production	biological_process	4	23	0.253203	M3V836,I3LAB2,I3LRH2,F1SS26
GO:0045069	regulation of viral genome replication	biological_process	4	23	0.253203	F1RIE2,A0A0A7HF29,F4ZS18,I3LS00
GO:0070665	positive regulation of leukocyte proliferation	biological_process	4	23	0.253203	F1S8H8,E3W6T5,K7GN83,A0A0B8RVQ8
GO:0009416	response to light stimulus	biological_process	11	78	0.253837	K9IVL7,F1S663,I3L6U9,I3L813,F1RVE7,F1SID1,D0G0C6,F1RMA3,F1RH32,F1SC80,F1RIP4
GO:0009163	nucleoside biosynthetic process	biological_process	8	54	0.254394	F1S586,F1SIH5,M3VK21,M3VH80,P80021,Q2EN81,I3LSI3,F1SAK6
GO:0050769	positive regulation of neurogenesis	biological_process	8	54	0.254394	I3L897,F1SRE0,Q8WNW4,A0A0B8RVQ8,F1SS19,F1SQK1,F1SH25,F1SS24
GO:0016265	death	biological_process	25	194	0.25572	F1SMZ6,Q9MZ16,Q8WNW4,F1SID1,Q3ZD69,F1RMA3,F1SU97,F1SD35,F1S9D1,F1SGY1,P62895,G9BFT9,F1RKM0,F1SB60,A0A0B8RT23,I3L6D7,F1RJ25,I3LCN6,A0A0B8RZA3,F1RR78,F1SNQ1,F1S8P9,I3LC09,Q1W674,A0A0B8RZN4
GO:0019219	regulation of nucleobase, nucleoside, nucleotide and nucleic acid metabolic process	biological_process	103	867	0.258824	I3L897,F1RIU3,F1S8Y5,A0A0B8RSY9,D0G0C9,A0A0B8RVM5,I3LJ02,K7GRL4,F1RPN9,F1SB42,K7GQK6,M3TYK5,I3LQN4,F1SLR5,C6K7I0,F1SU97,F1S9D1,A8U4R4,I3LJR4,F1RVX6,F1SJY6,F1RKW8,F1S7W0,F1SQ44,I3LCN6,F1SS26,F1RST0,F1RFQ7,A0A0B8RTE0,F1RX64,F2Z5I5,F1SDI3,A0A0B8RTB9,F1S8L9,Q8WNW4,F1SQN1,F1SJ69,A0A0B8RS61,F1RMA3,F1SS19,F2Z5N0,E7EI18,F1RQY4,I3L5D5,I3LRH2,F1S1B7,F1SB63,F1RQI7,I3LHY0,B8XH67,B9TSQ2,I3LSG1,P28491,F1RGP1,Q…
GO:0044238	primary metabolic process	biological_process	293	2553	0.26006	F1RIU3,M3VH80,I3LJ02,K7GRL4,F1RPN9,F1S764,F1RTA1,F1RH32,M3TYJ4,F1SU97,P00336,Q29243,F1RSZ3,F1RKU0,F1SQ44,A0A0B8RVQ8,F1RST0,D0G6X4,F1RFQ7,I3LAE9,F1RZ28,F1RX64,F2Z5I5,F1SDI3,A0A0B8RTB9,F1SPG4,F1RPB0,A1X898,F2Z5N0,F1SUF2,E7EI18,F1SB63,I3LP41,F1SDN2,F1RM44,F1SPN1,F1SAB6,F1RQU2,I3LSG1,A0A0B8RTE8,P50441,F6Q5P0,I3LKJ6,F1SIH5,K9IVK6,F1RN68,P80021,F1RYY8,F1S0R7,F4ZS18,Q32YV9,D0G0C6,A5A8V8,F1RP17,F1S9Q3,P0…
GO:0051336	regulation of hydrolase activity	biological_process	40	322	0.262059	I3L5I1,F4ZS18,F1SRQ7,P08059,K7GND9,F1SU97,Q0Z8U2,K9IVL7,F1S5Z7,F1S6Q1,F1RVE7,I3LD66,A0A0B8RVQ8,F1SUM3,F1SS26,F1S418,F1SAA9,F1SS24,F1RS36,P04175,F2Z5I5,I3L6U9,F1SMZ6,I3L813,F1SMF6,F1SNQ9,F1SID1,F1S6E8,B2ZI35,I3LUP6,P62895,G9BFT9,K9J6M1,F2Z5B6,A5GFS8,B8XH67,K7GKY0,K7GMM3,F1RV23,Q29092
GO:0006720	isoprenoid metabolic process	biological_process	5	31	0.263267	K9IVL7,F1SVB2,D0G6X4,F1SC80,F1SM21
GO:0040014	regulation of multicellular organism growth	biological_process	5	31	0.263267	F1RIT1,A0A0B8RSP0,F1SUB2,E7CR03,F1SB42
GO:0045597	positive regulation of cell differentiation	biological_process	17	128	0.263429	I3L897,Q8WNW4,F1RPN9,Q3ZD69,F1SS19,F1RGJ2,F1SH25,F1SQK1,A8U4R4,F1S9D1,F1RQ73,F1S8H8,F1SRE0,A0A0B8RVQ8,F1SS24,Q007T2,P04175
GO:0006739	NADP metabolic process	biological_process	3	16	0.263889	F1RYY6,D0G7F6,A8U4R4
GO:0007603	phototransduction, visible light	biological_process	3	16	0.263889	K9IVL7,I3L6U9,F1SC80
GO:0022029	telencephalon cell migration	biological_process	3	16	0.263889	F1SSH8,Q8WNW4,F1SQK1
GO:0035195	gene silencing by miRNA	biological_process	3	16	0.263889	M3UZ37,I3L5X7,F1RFQ7
GO:0040023	establishment of nucleus localization	biological_process	3	16	0.263889	F1SSA6,B8XH67,Q007T2
GO:0042476	odontogenesis	biological_process	3	16	0.263889	F1RGJ2,B0LY42,Q8WNW4
GO:0046688	response to copper ion	biological_process	3	16	0.263889	P41367,Q007T6,D7RK08
GO:0046887	positive regulation of hormone secretion	biological_process	3	16	0.263889	F1SEN2,F1SU78,F1SC80
GO:0050731	positive regulation of peptidyl-tyrosine phosphorylation	biological_process	3	16	0.263889	F1RVE7,K7GND9,A0A0B8RVQ8
GO:0051149	positive regulation of muscle cell differentiation	biological_process	3	16	0.263889	F1RGJ2,Q8WNW4,Q007T2
GO:0000463	maturation of LSU-rRNA from tricistronic rRNA transcript (SSU-rRNA, 5.8S rRNA, LSU-rRNA)	biological_process	2	9	0.267351	F1RSM4,A0A0B8RSA9
GO:0001754	eye photoreceptor cell differentiation	biological_process	2	9	0.267351	E7CR03,Q007T2
GO:0002026	regulation of the force of heart contraction	biological_process	2	9	0.267351	I7HD36,P11607
GO:0007435	salivary gland morphogenesis	biological_process	2	9	0.267351	Q29243,Q007T2
GO:0007617	mating behavior	biological_process	2	9	0.267351	F1S6E8,Q1EG87
GO:0008625	induction of apoptosis via death domain receptors	biological_process	2	9	0.267351	F1S5Z7,F4ZS18
GO:0009067	aspartate family amino acid biosynthetic process	biological_process	2	9	0.267351	F1RF77,P00506
GO:0009151	purine deoxyribonucleotide metabolic process	biological_process	2	9	0.267351	A0A023VTS2,I3LSI3
GO:0009437	carnitine metabolic process	biological_process	2	9	0.267351	P41367,P04175
GO:0009593	detection of chemical stimulus	biological_process	2	9	0.267351	A0A0E3M2Q4,F1SB60
GO:0009649	entrainment of circadian clock	biological_process	2	9	0.267351	I3L6U9,F1SID1
GO:0009953	dorsal/ventral pattern formation	biological_process	2	9	0.267351	E7EI18,Q8WNW4
GO:0010288	response to lead ion	biological_process	2	9	0.267351	F1SK95,P20112
GO:0010470	regulation of gastrulation	biological_process	2	9	0.267351	Q29243,K7GND9
GO:0010762	regulation of fibroblast migration	biological_process	2	9	0.267351	A8U4R4,F1SS26
GO:0016575	histone deacetylation	biological_process	2	9	0.267351	A0A0B8RZA3,F1SJ69
GO:0019322	pentose biosynthetic process	biological_process	2	9	0.267351	F1RYY6,A8U4R4
GO:0021799	cerebral cortex radially oriented cell migration	biological_process	2	9	0.267351	Q8WNW4,F1SQK1
GO:0021872	generation of neurons in the forebrain	biological_process	2	9	0.267351	F1SSH8,F1SM00
GO:0030888	regulation of B cell proliferation	biological_process	2	9	0.267351	K7GN83,A0A0B8RVQ8
GO:0031468	nuclear envelope reassembly	biological_process	2	9	0.267351	Q3ZD69,F1RU33
GO:0032368	regulation of lipid transport	biological_process	2	9	0.267351	K9IVL7,F1SS26
GO:0032728	positive regulation of interferon-beta production	biological_process	2	9	0.267351	I3LAB2,F4ZS18
GO:0034629	cellular protein complex localization	biological_process	2	9	0.267351	F1RFQ7,F1SB42
GO:0042407	cristae formation	biological_process	2	9	0.267351	I3LSM7,F1SBU8
GO:0043535	regulation of blood vessel endothelial cell migration	biological_process	2	9	0.267351	K7GQK6,F1SS26
GO:0043550	regulation of lipid kinase activity	biological_process	2	9	0.267351	A0A0B8RVQ8,Q007T2
GO:0045933	positive regulation of muscle contraction	biological_process	2	9	0.267351	I7HD36,F1SLQ6
GO:0046006	regulation of activated T cell proliferation	biological_process	2	9	0.267351	F1RV23,E3W6T5
GO:0046459	short-chain fatty acid metabolic process	biological_process	2	9	0.267351	F1S3I9,A5GFY8
GO:0050856	regulation of T cell receptor signaling pathway	biological_process	2	9	0.267351	A3EX84,F1SB42
GO:0050891	multicellular organismal water homeostasis	biological_process	2	9	0.267351	F1RIT1,F1RV23
GO:0051571	positive regulation of histone H3-K4 methylation	biological_process	2	9	0.267351	I3L897,Q8WNW4
GO:0060070	Wnt receptor signaling pathway through beta-catenin	biological_process	2	9	0.267351	F1RRN0,Q007T2
GO:0060443	mammary gland morphogenesis	biological_process	2	9	0.267351	I3LQN4,F1SID1
GO:0051171	regulation of nitrogen compound metabolic process	biological_process	104	878	0.268919	I3L897,F1RIU3,F1S8Y5,A0A0B8RSY9,D0G0C9,A0A0B8RVM5,I3LJ02,K7GRL4,F1RPN9,F1SB42,K7GQK6,M3TYK5,I3LQN4,F1SLR5,C6K7I0,F1SU97,F1S9D1,A8U4R4,I3LJR4,F1RVX6,F1SJY6,F1RKW8,F1S7W0,F1SQ44,I3LCN6,F1SS26,F1RST0,F1RFQ7,A0A0B8RTE0,F1RX64,F2Z5I5,F1SDI3,A0A0B8RTB9,F1S8L9,Q8WNW4,F1SQN1,F1SJ69,A0A0B8RS61,F1RMA3,F1SS19,F2Z5N0,E7EI18,F1RQY4,I3L5D5,I3LRH2,F1S1B7,F1SB63,F1RQI7,I3LHY0,B8XH67,B9TSQ2,I3LSG1,F1RQU2,P28491,F…
GO:0001654	eye development	biological_process	10	71	0.269261	F1SSA6,F1S663,C4MXZ1,Q8WNW4,I3LQS0,F1RFQ7,F1SC80,M3TYQ8,E7CR03,Q007T2
GO:0010257	NADH dehydrogenase complex assembly	biological_process	7	47	0.270458	F1SL07,F1SIF2,F1RWL7,F1SAB6,F1STY1,F1S6Q1,I3LRR4
GO:0010827	regulation of glucose transport	biological_process	7	47	0.270458	I3LBE6,F1RVX6,A0A0B8RTE8,F1SIF8,Q1W674,F1SPG4,F1SN95
GO:0032981	mitochondrial respiratory chain complex I assembly	biological_process	7	47	0.270458	F1SL07,F1SIF2,F1RWL7,F1SAB6,F1STY1,F1S6Q1,I3LRR4
GO:0009063	cellular amino acid catabolic process	biological_process	9	63	0.270485	K9IW73,F1SSH8,F1SEN2,F1RL80,I3LP02,F1RPW8,F1SN47,F1SAF0,P00506
GO:0002684	positive regulation of immune system process	biological_process	26	205	0.278044	A5A758,F1SIH5,F1SKM9,B2CNZ7,A0A0B8RTB9,E3W6T5,Q32YV9,K7GQK6,B6E241,F1SJ69,F1SBF8,F2Z5N0,F1S9Q3,A0A0D5BWD2,F1RQ73,F1S8H8,A0A0B8RSP0,F1RKW8,A0A0B8RVQ8,F1SS26,F1RIT1,F1RST0,A0A0B8RZA3,K7GN83,Q29092,Q007T2
GO:0015031	protein transport	biological_process	68	566	0.278133	A0A0B8RSC2,I3LS12,F1S2Q3,I3LQN4,E1CAJ5,Q684M6,A0A0B8S0C5,C6K7I0,Q6QRN9,I3LVG4,Q29243,K9IVL7,F1RVX6,F1RVE7,F1SSN5,F1RFQ7,I3LC09,F1S441,P62831,F1RZ28,F2Z4Z1,F1SPG4,I3LBE6,F1SGG1,F1SI24,E7EI18,F1S935,F1SB63,F1RQI7,F1RM44,Q29214,F1SPN1,F1SMS8,A0A0B8RTE8,P28491,F1SN95,Q29092,F6Q5P0,A0A0B8RSA9,F1S9Q3,F1RZH4,E7CR03,Q0Z8U2,F1S5Z7,A1XQU3,F1S6Q1,D7RK08,A0A0B8RVW2,F1S754,E7CXS1,F1RGJ3,F1SPG2,F1SU12,F2Z522,F…
GO:0007269	neurotransmitter secretion	biological_process	4	24	0.279205	F1SI24,C4MXZ1,F1S9Q3,F1SN47
GO:0021762	substantia nigra development	biological_process	4	24	0.279205	F1SIF2,F1SEN2,F1RS36,Q007T2
GO:0032922	circadian regulation of gene expression	biological_process	4	24	0.279205	F1RGP1,F1S8L9,F1SID1,A0A0B8RT23
GO:0042273	ribosomal large subunit biogenesis	biological_process	4	24	0.279205	A1XQU3,I3L8I5,Q2YGT9,F2Z522
GO:0048592	eye morphogenesis	biological_process	4	24	0.279205	F1SC80,Q8WNW4,E7CR03,Q007T2
GO:0000956	nuclear-transcribed mRNA catabolic process	biological_process	17	130	0.285266	A0A0B8RSA9,F2Z522,A5A8V8,F1RZH4,F1RQ91,F1S935,Q0Z8U2,A1XQU3,F1SQ44,Q8MIZ3,Q29214,A6M928,F1RHR9,Q2YGT9,F6Q5P0,F1RZ28,P62831
GO:0000377	RNA splicing, via transesterification reactions with bulged adenosine as nucleophile	biological_process	22	172	0.285352	M3V815,F1RX64,F1RN28,F1S8L9,K7GQK6,A5A8V8,F1RWS8,F1RQZ9,I3LJR4,A0A0B8RTV6,F1S4Y9,Q8MIZ3,F1S419,F1RHH8,I3LDL8,F1RU38,B9TSQ2,F2Z5B4,F1SA50,I3LAE9,I3LK71,I3LS00
GO:0000398	nuclear mRNA splicing, via spliceosome	biological_process	22	172	0.285352	M3V815,F1RX64,F1RN28,F1S8L9,K7GQK6,A5A8V8,F1RWS8,F1RQZ9,I3LJR4,A0A0B8RTV6,F1S4Y9,Q8MIZ3,F1S419,F1RHH8,I3LDL8,F1RU38,B9TSQ2,F2Z5B4,F1SA50,I3LAE9,I3LK71,I3LS00
GO:0000038	very-long-chain fatty acid metabolic process	biological_process	5	32	0.285815	F1S3I9,F1RKS7,F1SLQ6,A0A0B8RTA8,A0A0B8RZS8
GO:0021987	cerebral cortex development	biological_process	5	32	0.285815	K9IVL7,Q8WNW4,I3LQS0,E7CXS1,F1SQK1
GO:0043044	ATP-dependent chromatin remodeling	biological_process	5	32	0.285815	F1SLR5,F1SDI3,I3LK71,I3LUP6,F1SM00
GO:0050691	regulation of defense response to virus by host	biological_process	5	32	0.285815	I3LBE6,F1S8H8,F1S9D1,F1SID1,F1SJ69
GO:0030099	myeloid cell differentiation	biological_process	9	64	0.286232	F1SID1,D7RK08,F1S418,F1RSG8,I3LP02,F1S8P9,A5A761,F1S9D1,Q007T2
GO:0009062	fatty acid catabolic process	biological_process	8	56	0.287908	P41367,F1RW89,A0A0B8RTA8,F1SDN2,Q6UAQ9,F1S764,A0A0B8RZS8,A9X3T3
GO:0009266	response to temperature stimulus	biological_process	8	56	0.287908	P41367,F1RIT1,F1SC82,F1SB60,I3L5X7,F1RP05,A0A0B8RVQ8,F1SS26
GO:0048515	spermatid differentiation	biological_process	6	40	0.288388	F1SB63,F1RFQ7,F1SAF0,A0A0B8S099,F1S0R7,K7GQK6
GO:0048863	stem cell differentiation	biological_process	7	48	0.288787	F1SS19,P61288,F1RKW8,K7GRL4,Q8WNW4,E7CR03,I3LJR4
GO:0055086	nucleobase, nucleoside and nucleotide metabolic process	biological_process	25	198	0.291165	F1S586,F1SIH5,M3VH80,P80021,I3LSI3,F1RYY6,F1S9Q3,A0A023VTS2,M3TYQ8,E7EI18,O19069,A8U4R4,P00336,Q06AS8,F1S8H8,F1RKU0,Q2EN81,D0G7F6,Q1G1L0,K9IW73,F1SAK6,I3LP41,F1SSH8,M3VK21,F1SSS0
GO:0010467	gene expression	biological_process	105	892	0.292976	A5A758,I3L897,M3VH80,M3UYX0,K7GRL4,F1RPN9,K7GQK6,F1RQZ9,Q6QRN9,I3LJR4,F1RVX6,F1SQ44,A0A0B8RT23,F1RMQ4,F1SD97,F1SGM8,F1SA50,F1RFQ7,I3LAE9,F1SN47,P62831,F1RZ28,F2Z4Z1,F1S586,M3V815,F1RX64,F2Z565,F1S8L9,F1SPG4,A0A0B8RS61,I3LBE6,F1RMA3,F1RWS8,I3L8I5,E7EI18,F1S935,F1RQY4,I3LND7,A0A0B8RTV6,A0A0B8RSP0,F1S419,Q29214,F1RHH8,B9TSQ2,I3LSG1,M3VK21,A0A0B8RTE8,P28491,F1SN95,F6Q5P0,I3LKJ6,F1SIH5,F1RN68,I3L635,F…
GO:0009914	hormone transport	biological_process	3	17	0.295949	F1RIT1,F1SI24,A0A0B8RVQ8
GO:0016441	posttranscriptional gene silencing	biological_process	3	17	0.295949	M3UZ37,I3L5X7,F1RFQ7
GO:0021885	forebrain cell migration	biological_process	3	17	0.295949	F1SSH8,Q8WNW4,F1SQK1
GO:0030148	sphingolipid biosynthetic process	biological_process	3	17	0.295949	F1SUB2,F1SBJ7,A5GFS8
GO:0033692	cellular polysaccharide biosynthetic process	biological_process	3	17	0.295949	P41367,F1SSG5,F1S557
GO:0035194	posttranscriptional gene silencing by RNA	biological_process	3	17	0.295949	M3UZ37,I3L5X7,F1RFQ7
GO:0045103	intermediate filament-based process	biological_process	3	17	0.295949	A5A759,F1SGG1,A7YX22
GO:0045104	intermediate filament cytoskeleton organization	biological_process	3	17	0.295949	A5A759,F1SGG1,A7YX22
GO:0045766	positive regulation of angiogenesis	biological_process	3	17	0.295949	F1S8P9,A3EX84,F1SS26
GO:0046467	membrane lipid biosynthetic process	biological_process	3	17	0.295949	F1SUB2,F1SBJ7,A5GFS8
GO:0007276	gamete generation	biological_process	17	131	0.296407	B2CNZ7,F1S0R7,Q8WNW4,K7GQK6,K9IVP3,A0A0B8RS61,M3TYK5,I3LRH2,F1SUB2,F1SB63,H6WKX8,F1SQ44,F1RVE7,F1RFQ7,P28491,F1SAF0,A0A0B8S099
GO:0045596	negative regulation of cell differentiation	biological_process	14	106	0.297419	A0A0B8RVH1,F1S5Z7,F1SB60,P61288,F1RVE7,K7GRL4,Q8WNW4,A0A0B8RVQ8,F1S9A4,F1RGJ2,P28491,F1SQK1,E7CR03,I3LJR4
GO:0051240	positive regulation of multicellular organismal process	biological_process	19	148	0.298395	I3LAB2,A0A0B8RVT3,F4ZS18,Q8WNW4,F1SID1,F1SB42,I7HD36,F1SS19,P11607,F1SGY1,I3LRH2,F1SRE0,F2Z5B6,D7RK08,K9J4S7,F1SS26,F1RIT1,F1SSS0,F1SLQ6
GO:0007005	mitochondrion organization	biological_process	31	250	0.298814	I3LKJ6,F1RWL7,F1RGJ3,I3L635,F1SBU8,F1RWJ0,I3LQN4,I3LSM7,F1RH41,F1SRQ7,F1RMA3,E7CR03,Q6QRN9,I3LVG4,I3LIE3,F1RZQ6,F1STY1,F1SB60,Q27HK4,I3LRK1,F1S6Q1,I3LRR4,F1RM44,F1RMQ4,F1SAB6,F1SIF2,F1SL07,F1S418,A0A0B8RZA3,I3LC09,Q1W674
GO:0019216	regulation of lipid metabolic process	biological_process	9	65	0.302218	A0A0D6A5J1,F1SM21,A0A0B8RTA8,A0A0B8RVQ8,F1S9A4,I7HD36,F1SU97,Q007T2,P04175
GO:0032504	multicellular organism reproduction	biological_process	9	65	0.302218	F1SUB2,Q1EG87,F1RVE7,I3LQS0,I3L6D7,F1RL80,A0A0B8RZA3,F1RGJ2,Q1W674
GO:0048609	reproductive process in a multicellular organism	biological_process	9	65	0.302218	F1SUB2,Q1EG87,F1RVE7,I3LQS0,I3L6D7,F1RL80,A0A0B8RZA3,F1RGJ2,Q1W674
GO:0016192	vesicle-mediated transport	biological_process	51	423	0.304262	A0A0B8RSC2,,I3LS12,F1S2Q3,F1SB42,G9F6X9,A0A0B8S0C5,F1S9Q3,F1SU97,F1SLC4,K9IVL7,F1S5Z7,H6WKX8,C4MXZ1,Q1EG87,F1RVE7,A0A0B8RVQ8,F1SS26,D7RK08,F1RST0,A0A0E3M2Q4,F1S441,F1RS36,E7CXS1,Q007T2,K9IWD4,F1S073,Q8WNW4,B6E241,K9IVP3,F1SGG1,F1SI24,K9IWI4,F1S8M9,P20112,I3LRH2,Q06AS8,F1SSA6,A0A0B8RVH1,F1S7E0,F1RP57,K9IWG6,F1RQI7,F1SMS8,F1RR78,P28491,K7GMM3,P26234,I3L955,F1RPY1,Q29092
GO:0007612	learning	biological_process	4	25	0.3056	F1RVE7,Q9MZ16,F1SLQ6,F1SE26
GO:0008637	apoptotic mitochondrial changes	biological_process	4	25	0.3056	F1RMA3,F1SB60,I3LC09,Q1W674
GO:0019217	regulation of fatty acid metabolic process	biological_process	4	25	0.3056	A0A0D6A5J1,F1SM21,A0A0B8RTA8,F1S9A4
GO:0021539	subthalamus development	biological_process	4	25	0.3056	F1SIF2,F1SEN2,F1RS36,Q007T2
GO:0031532	actin cytoskeleton reorganization	biological_process	4	25	0.3056	F1RIT1,F1RR78,F1SB42,F1RRN0
GO:0044264	cellular polysaccharide metabolic process	biological_process	4	25	0.3056	P41367,F1SSG5,F1S557,F1SSS0
GO:0051048	negative regulation of secretion	biological_process	4	25	0.3056	Q06AS8,F1SLQ6,F1SID1,F1S9A4
GO:0007623	circadian rhythm	biological_process	7	49	0.307395	M3V815,E1CAJ5,A0A0A7HF29,F1RGP1,F1S8L9,F1SID1,A0A0B8RT23
GO:0045137	development of primary sexual characteristics	biological_process	7	49	0.307395	F1SUB2,A0A0B8RZA3,F1RGJ2,F1SC80,F1SP42,Q8WNW4,I3LQS0
GO:0051493	regulation of cytoskeleton organization	biological_process	17	132	0.307682	Q8WNW4,F1SB42,B6E241,I3LUP6,Q0Z8U2,K9IVL7,Q6DUB7,C4MXZ1,F2Z5B6,K9IWG6,F1RIT1,F1RST0,F1RR78,K7GMM3,F1S8P9,A0A0B8RZN4,Q007T2
GO:0006937	regulation of muscle contraction	biological_process	5	33	0.308705	I7HD36,F2Z5B6,P11607,F1SLQ6,I3L7S4
GO:0016055	Wnt receptor signaling pathway	biological_process	5	33	0.308705	F1RIE2,F4ZS18,F1RRN0,B8XH67,Q007T2
GO:0017157	regulation of exocytosis	biological_process	5	33	0.308705	F1SI24,C4MXZ1,F1SH25,A0A0B8RVQ8,Q007T2
GO:0030518	steroid hormone receptor signaling pathway	biological_process	5	33	0.308705	A0A0B8RZA3,P28491,F1RFQ7,K7GRL4,Q8WNW4
GO:0045017	glycerolipid biosynthetic process	biological_process	5	33	0.308705	K7GPJ4,F1S3I9,F1SR72,F1RSZ3,D0G6Y0
GO:0046504	glycerol ether biosynthetic process	biological_process	5	33	0.308705	K7GPJ4,F1S3I9,F1SR72,F1RSZ3,D0G6Y0
GO:0048015	phosphoinositide-mediated signaling	biological_process	5	33	0.308705	F1S596,I3L6U9,F1SB42,B8XH67,B6E241
GO:0070666	regulation of mast cell proliferation	biological_process	5	33	0.308705	F1S8H8,F1RV23,E3W6T5,K7GN83,A0A0B8RVQ8
GO:0031345	negative regulation of cell projection organization	biological_process	6	41	0.30883	F1RIT1,K9IVL7,F1S596,F1SKM9,F1RVE7,F1SQK1
GO:0032496	response to lipopolysaccharide	biological_process	6	41	0.30883	F1RIT1,F1S418,F1SB60,A0A0D6A5J1,P20112,F1SSS0
GO:0034097	response to cytokine stimulus	biological_process	6	41	0.30883	F1RZQ6,F1SU12,B2CNZ7,P20112,F1SL74,Q8WNW4
GO:0031401	positive regulation of protein modification process	biological_process	14	107	0.309975	I3L897,F1RX64,F1RVE7,F1S073,Q8WNW4,F1SID1,A0A0B8RVQ8,K7GQK6,M3TYK5,A0A0B8RZA3,K7GND9,F1RS36,Q007T2,F1RIP4
GO:0000423	macromitophagy	biological_process	2	10	0.3111	Q9MZ16,F1RM44
GO:0000470	maturation of LSU-rRNA	biological_process	2	10	0.3111	F1RSM4,A0A0B8RSA9
GO:0001667	ameboidal cell migration	biological_process	2	10	0.3111	F1SUB2,F1SID1
GO:0005980	glycogen catabolic process	biological_process	2	10	0.3111	F1S557,F1SSS0
GO:0006110	regulation of glycolysis	biological_process	2	10	0.3111	F1S8Y5,E7CR03
GO:0006475	internal protein amino acid acetylation	biological_process	2	10	0.3111	I3LP41,P04175
GO:0006509	membrane protein ectodomain proteolysis	biological_process	2	10	0.3111	Q29243,A0A0B8RVT9
GO:0007431	salivary gland development	biological_process	2	10	0.3111	Q29243,Q007T2
GO:0008210	estrogen metabolic process	biological_process	2	10	0.3111	F1SUB2,D0G6Y0
GO:0008624	induction of apoptosis by extracellular signals	biological_process	2	10	0.3111	F1S5Z7,F4ZS18
GO:0009251	glucan catabolic process	biological_process	2	10	0.3111	F1S557,F1SSS0
GO:0009306	protein secretion	biological_process	2	10	0.3111	F1SAD9,F1S441
GO:0010664	negative regulation of striated muscle cell apoptosis	biological_process	2	10	0.3111	F1RZQ6,F1S9Q3
GO:0021680	cerebellar Purkinje cell layer development	biological_process	2	10	0.3111	F1SSA6,F1RS36
GO:0030177	positive regulation of Wnt receptor signaling pathway	biological_process	2	10	0.3111	F2Z5I5,K7GQK6
GO:0030511	positive regulation of transforming growth factor beta receptor signaling pathway	biological_process	2	10	0.3111	I3L897,F1SS26
GO:0031503	protein complex localization	biological_process	2	10	0.3111	F1RFQ7,F1SB42
GO:0033574	response to testosterone stimulus	biological_process	2	10	0.3111	P28491,F1SS26
GO:0034498	early endosome to Golgi transport	biological_process	2	10	0.3111	F1SMS8,I3LS12
GO:0042491	auditory receptor cell differentiation	biological_process	2	10	0.3111	F1RQI7,B8XH67
GO:0043330	response to exogenous dsRNA	biological_process	2	10	0.3111	G9BFT9,K9IVG8
GO:0043903	regulation of symbiosis, encompassing mutualism through parasitism	biological_process	2	10	0.3111	F1SKM9,G9F6X8
GO:0044246	regulation of multicellular organismal metabolic process	biological_process	2	10	0.3111	F1RIT1,F1RVE7
GO:0044247	cellular polysaccharide catabolic process	biological_process	2	10	0.3111	F1S557,F1SSS0
GO:0046530	photoreceptor cell differentiation	biological_process	2	10	0.3111	E7CR03,Q007T2
GO:0046596	regulation of virion penetration into host cell	biological_process	2	10	0.3111	F1SKM9,G9F6X8
GO:0048806	genitalia development	biological_process	2	10	0.3111	F1SC80,Q8WNW4
GO:0051086	chaperone mediated protein folding independent of cofactor	biological_process	2	10	0.3111	F1RIU3,D0G0C8
GO:0051560	mitochondrial calcium ion homeostasis	biological_process	2	10	0.3111	I3LSM7,F1SU78
GO:0055013	cardiac muscle cell development	biological_process	2	10	0.3111	F1SSA6,Q3ZD69
GO:0070208	protein heterotrimerization	biological_process	2	10	0.3111	I3LQ84,I3L6U9
GO:0006612	protein targeting to membrane	biological_process	16	124	0.312528	F1SU12,F1SPG2,A0A0B8RSA9,F2Z522,F1RZH4,F1RQ91,F1S935,Q0Z8U2,A1XQU3,F1S6Q1,Q29214,F1S754,Q2YGT9,P62831,F6Q5P0,F1RZ28
GO:0032844	regulation of homeostatic process	biological_process	13	99	0.314717	I3LCA2,F1RIU3,D0G0C9,F1SB63,D0G0C8,F1S8L9,Q8WNW4,F1SID1,A0A0B8RVQ8,F1SQN1,D7RK08,F1RP17,I3LK71
GO:0006520	cellular amino acid metabolic process	biological_process	31	252	0.315375	K9IVK6,I3L635,A0A0B8RSA9,F1RTA3,F2Z522,D0G0C6,F1SEN2,F1RL80,F1RZH4,I3LP02,F1RQ91,A5GFY8,F1S935,Q0Z8U2,F1SUE3,A1XQU3,K9IW73,F1SL74,Q29214,F1SD97,F1SSH8,F1RF77,F1SAF0,F1SN47,F1RPW8,F1SSS0,Q2YGT9,P00506,P62831,F6Q5P0,F1RZ28
GO:0044106	cellular amine metabolic process	biological_process	31	252	0.315375	K9IVK6,I3L635,A0A0B8RSA9,F1RTA3,F2Z522,D0G0C6,F1SEN2,F1RL80,F1RZH4,I3LP02,F1RQ91,A5GFY8,F1S935,Q0Z8U2,F1SUE3,A1XQU3,K9IW73,F1SL74,Q29214,F1SD97,F1SSH8,F1RF77,F1SAF0,F1SN47,F1RPW8,F1SSS0,Q2YGT9,P00506,P62831,F6Q5P0,F1RZ28
GO:0043549	regulation of kinase activity	biological_process	29	235	0.316701	M3V836,A0A0B8RTB9,F1SMF6,I3LJ02,Q32YV9,K7GQK6,B6E241,Q684M6,F2Z5N0,F1S6E8,K7GND9,A8U4R4,Q0Z8U2,F1RKM0,K9IVL7,A0A0B8RVH1,F1RKW8,K9IWG6,A0A0B8RVQ8,A5GFS8,F1SS26,B8XH67,F1S418,F1RR78,F1RV23,E7CXS1,F1RS36,Q007T2,Q06AS6
GO:0006997	nucleus organization	biological_process	12	91	0.319573	F1RVX6,F1S8T1,F1RU33,F1SPG4,F1SID1,I3LBE6,Q3ZD69,A0A0B8RTE8,F1SIF8,F1SN95,F1S9D1,P62895
GO:0010720	positive regulation of cell development	biological_process	8	58	0.322451	I3L897,F1SRE0,Q8WNW4,A0A0B8RVQ8,F1SS19,F1SQK1,F1SH25,F1SS24
GO:0051272	positive regulation of cell motion	biological_process	11	83	0.324541	A0A0B8RTV6,Q6DUB7,F1RVE7,A0A0B8RVQ8,F1SS26,F1RIT1,A0A0B8S0C5,P20112,I3LBX8,A8U4R4,F1RS36
GO:0043543	protein amino acid acylation	biological_process	7	50	0.326229	F1S034,F1SDI3,A0A0B8RVP0,I3LP41,F1S084,P04175,F1RIP4
GO:0070507	regulation of microtubule cytoskeleton organization	biological_process	7	50	0.326229	F1RIT1,F1RST0,Q6DUB7,I3LUP6,Q8WNW4,Q0Z8U2,Q007T2
GO:0007202	activation of phospholipase C activity	biological_process	3	18	0.32822	I3L6U9,F1RV23,B8XH67
GO:0010594	regulation of endothelial cell migration	biological_process	3	18	0.32822	P20112,K7GQK6,F1SS26
GO:0010863	positive regulation of phospholipase C activity	biological_process	3	18	0.32822	I3L6U9,F1RV23,B8XH67
GO:0016358	dendrite development	biological_process	3	18	0.32822	F1RVE7,F1RQI7,E7CXS1
GO:0022898	regulation of transmembrane transporter activity	biological_process	3	18	0.32822	A0A0B8S0C5,E7EI18,B8XH67
GO:0030521	androgen receptor signaling pathway	biological_process	3	18	0.32822	F1RFQ7,K7GRL4,Q8WNW4
GO:0032409	regulation of transporter activity	biological_process	3	18	0.32822	A0A0B8S0C5,E7EI18,B8XH67
GO:0032412	regulation of ion transmembrane transporter activity	biological_process	3	18	0.32822	A0A0B8S0C5,E7EI18,B8XH67
GO:0051647	nucleus localization	biological_process	3	18	0.32822	F1SSA6,B8XH67,Q007T2
GO:0090004	positive regulation of establishment of protein localization to plasma membrane	biological_process	3	18	0.32822	F1RVE7,F1SB42,K9J4S7
GO:0045787	positive regulation of cell cycle	biological_process	6	42	0.32951	F1RKM0,I3LQN4,F1RZH4,P28491,D0G0C6,F1SJ69
GO:0001508	regulation of action potential	biological_process	5	34	0.331839	I3LIE3,Q29243,F1RH41,I3L6U9,I3LRK1
GO:0019827	stem cell maintenance	biological_process	5	34	0.331839	P61288,K7GRL4,Q8WNW4,E7CR03,I3LJR4
GO:0021536	diencephalon development	biological_process	5	34	0.331839	F1SIF2,F1SSH8,F1SEN2,F1RS36,Q007T2
GO:0043583	ear development	biological_process	5	34	0.331839	B6EAV5,P20112,F1RQI7,F1RL38,B8XH67
GO:0032103	positive regulation of response to external stimulus	biological_process	4	26	0.332239	F1RIT1,I3L897,F1SS24,F1SS26
GO:0033143	regulation of steroid hormone receptor signaling pathway	biological_process	4	26	0.332239	I3LQN4,A0A0B8RZA3,P28491,A0A0A7HF29
GO:0050768	negative regulation of neurogenesis	biological_process	4	26	0.332239	A0A0B8RVH1,F1RGJ2,Q8WNW4,F1SQK1
GO:0042327	positive regulation of phosphorylation	biological_process	9	67	0.33478	F1RX64,F1RVE7,F1S073,I3LD66,A0A0B8RVQ8,K7GQK6,M3TYK5,K7GND9,Q007T2
GO:0051091	positive regulation of transcription factor activity	biological_process	9	67	0.33478	I3LQN4,F1S418,F2Z5N0,A0A0B8RVT3,Q8WNW3,I3LUP6,Q8WNW4,A8U4R4,Q0Z8U2
GO:0051173	positive regulation of nitrogen compound metabolic process	biological_process	44	367	0.336294	I3L897,F1RIU3,D0G0C9,F1S8T1,F4ZS18,K7GRL4,F1RPN9,F1RP17,F1RSG8,F1S9Q3,E7CR03,Q0Z8U2,I3LJR4,I3LCA2,F1SB60,F1RVX6,F1S7W0,I3LD66,F1RST0,F1RFQ7,Q007T2,D0G0C8,I3L813,A0A0A7HF29,F1SID1,Q8WNW4,F1SQN1,F1SJ69,F1RRY6,F1RQY4,F1SM00,I3LRH2,G9BFT9,F1SRE0,F1S1B7,F1SB63,F1RQI7,F1S710,I3LQS0,B9TSQ2,F1RQU2,A0A0B8RZA3,P28491,I3LS00
GO:0034961	cellular biopolymer biosynthetic process	biological_process	70	594	0.3379	I3L897,M3VH80,F1S557,K7GRL4,F1RPN9,F1RQZ9,F1RH32,M3TYJ4,Q6QRN9,I3LJR4,F1SSG5,F1RVX6,F1SQ44,A0A0B8RT23,I3LCN6,F1RMQ4,F1SD97,I3LAE9,F1SN47,P62831,F1RZ28,F2Z4Z1,F2Z565,F1SPG4,A0A0B8RS61,F1SJ69,I3LBE6,I3L8I5,F1S935,I3LND7,F1RQY4,F1SPF3,Q29214,I3LSG1,M3VK21,A0A0B8RTE8,F1SN95,F6Q5P0,I3LKJ6,A0A0B8RSA9,I3L635,F1RYY8,F1RWJ0,F1SHD6,F1SRQ7,F1RSG8,F1RZH4,P08059,Q0Z8U2,F1SUE3,F1RZQ6,A1XQU3,F1S754,F1RFX9,F1SPG…
GO:0016485	protein processing	biological_process	8	59	0.340007	A5A758,A0A0B8RSP0,F1SIH5,F1RN68,Q1EG87,K7GQK6,F1SRS2,A0A0D5BWD2
GO:0033209	tumor necrosis factor-mediated signaling pathway	biological_process	8	59	0.340007	G9BFT9,F1SGG1,F1SGG2,F2Z5N0,F1RSY4,F1RKW8,A0A0B8RTB9,Q32YV9
GO:0042325	regulation of phosphorylation	biological_process	38	316	0.344237	I3LJ02,Q32YV9,K7GQK6,M3TYK5,Q684M6,K7GND9,A8U4R4,Q0Z8U2,F1RKM0,K9IVL7,F1RKW8,F1RVE7,I3LD66,A0A0B8RVQ8,F1SS26,F1S418,E7CXS1,F1RS36,Q007T2,F1RX64,M3V836,A0A0B8RTB9,F1SMF6,F1S073,F1SID1,B6E241,F2Z5N0,F1S6E8,I3LUP6,A0A0B8RVH1,F1SPF3,K9IWG6,A5GFS8,B8XH67,K7GKY0,F1RR78,F1RV23,Q06AS6
GO:0045859	regulation of protein kinase activity	biological_process	27	221	0.34515	M3V836,A0A0B8RTB9,F1SMF6,I3LJ02,Q32YV9,K7GQK6,B6E241,Q684M6,F2Z5N0,F1S6E8,A8U4R4,Q0Z8U2,F1RKM0,K9IVL7,A0A0B8RVH1,F1RKW8,K9IWG6,A0A0B8RVQ8,A5GFS8,F1SS26,B8XH67,F1RR78,F1RV23,E7CXS1,F1RS36,Q007T2,Q06AS6
GO:0009152	purine ribonucleotide biosynthetic process	biological_process	7	51	0.345239	F1SIH5,M3VK21,M3VH80,P80021,Q2EN81,I3LSI3,F1SAK6
GO:0043254	regulation of protein complex assembly	biological_process	12	93	0.347553	A0A0B8RVH1,Q6DUB7,F2Z5B6,Q9MZ15,K9IWG6,F4ZS18,B6E241,F1S9Q3,F1RR78,F1S8P9,Q0Z8U2,Q007T2
GO:0031325	positive regulation of cellular metabolic process	biological_process	65	552	0.348396	I3L897,F1RIU3,D0G0C9,F1S8T1,F4ZS18,K7GRL4,F1RPN9,K7GQK6,F1RP17,M3TYK5,F1RSG8,F1S9Q3,I3LP02,K7GND9,E7CR03,Q0Z8U2,I3LJR4,I3LCA2,F1SB60,F1RVX6,F1RVE7,F1S7W0,F1SJQ4,I3LD66,A0A0B8RVQ8,F1SS26,F1RIT1,F1RST0,F1RFQ7,F1RS36,P04175,F1RIP4,Q007T2,F1RX64,M3V836,D0G0C8,I3L813,A0A0A7HF29,F1S073,Q8WNW4,F1SID1,F1SQN1,F1RRY6,F1SJ69,B6E241,F1RQ91,I3LUP6,A0A0D5BWD2,F1RQY4,I3LRH2,F1SM00,G9BFT9,F1SRE0,F1S1B7,F1SB63,I3…
GO:0009893	positive regulation of metabolic process	biological_process	74	631	0.349181	I3L897,F1RIU3,D0G0C9,K7GRL4,F1RPN9,F1SB42,K7GQK6,M3TYK5,I3LP02,K7GND9,I3LJR4,F1RVX6,F1RVE7,F1S7W0,A0A0B8RVQ8,F1SS26,F1RST0,F1RFQ7,F1SS24,F1RS36,P04175,F1RIP4,F1RX64,F2Z5I5,F1S073,F1S8L9,Q8WNW4,F1SQN1,F1SJ69,B6E241,F1RQY4,I3LRH2,F1S1B7,F1SB63,F1RTN3,F1RQI7,B9TSQ2,F1RQU2,P28491,F1RGP1,F1S8T1,F4ZS18,F1RP17,F1RSG8,F1S9Q3,E7CR03,Q0Z8U2,I3LCA2,F1SB60,F1S6Q1,I3LD66,F1SJQ4,F1RIT1,Q007T2,M3V836,D0G0C8,I3L…
GO:0043009	chordate embryonic development	biological_process	23	187	0.349211	A0A0B8RSY9,F1SDI3,A0A0A7HF29,Q8WNW4,B6E241,F1SJ69,A0A0B8RS61,F1RZH4,F1SGG2,A0A0B8RVP0,A5GFY8,F1SSA6,F1SU78,F2Z5B6,F1RVE7,Q1EG87,F1S0J8,I3LA84,F1S596,F1SNQ1,F1S8P9,F1SC80,A0A0B8S099
GO:0001894	tissue homeostasis	biological_process	6	43	0.350359	A5A758,A0A0E3M2Q4,F1S8P9,F1RVE7,F1SC80,Q8WNW4
GO:0002237	response to molecule of bacterial origin	biological_process	6	43	0.350359	F1RIT1,F1S418,F1SB60,A0A0D6A5J1,P20112,F1SSS0
GO:0006261	DNA-dependent DNA replication	biological_process	6	43	0.350359	F1SPF3,I3L813,M3TYJ4,F1RH32,F1RSE7,I3LCN6
GO:0006473	protein amino acid acetylation	biological_process	6	43	0.350359	F1S034,F1SDI3,I3LP41,F1S084,P04175,F1RIP4
GO:0055088	lipid homeostasis	biological_process	6	43	0.350359	P41367,Q6UAQ9,I3LP02,F1RH32,A0A0B8RTA8,F1RPB0
GO:0006402	mRNA catabolic process	biological_process	17	136	0.353912	A0A0B8RSA9,F2Z522,A5A8V8,F1RZH4,F1RQ91,F1S935,Q0Z8U2,A1XQU3,F1SQ44,Q8MIZ3,Q29214,A6M928,F1RHR9,Q2YGT9,F6Q5P0,F1RZ28,P62831
GO:0000002	mitochondrial genome maintenance	biological_process	2	11	0.354271	F1RZQ6,F1RMQ4
GO:0001516	prostaglandin biosynthetic process	biological_process	2	11	0.354271	F1SLQ6,F1RRY6
GO:0001895	retina homeostasis	biological_process	2	11	0.354271	A5A758,A0A0E3M2Q4
GO:0002090	regulation of receptor internalization	biological_process	2	11	0.354271	C4MXZ1,F1S073
GO:0006577	betaine metabolic process	biological_process	2	11	0.354271	P41367,P04175
GO:0006940	regulation of smooth muscle contraction	biological_process	2	11	0.354271	F1SLQ6,I3L7S4
GO:0007097	nuclear migration	biological_process	2	11	0.354271	F1SSA6,Q007T2
GO:0007618	mating	biological_process	2	11	0.354271	F1S6E8,Q1EG87
GO:0007632	visual behavior	biological_process	2	11	0.354271	F1S663,F1RVE7
GO:0009070	serine family amino acid biosynthetic process	biological_process	2	11	0.354271	F1SL74,A5GFY8
GO:0009200	deoxyribonucleoside triphosphate metabolic process	biological_process	2	11	0.354271	A0A023VTS2,I3LSI3
GO:0010595	positive regulation of endothelial cell migration	biological_process	2	11	0.354271	P20112,F1SS26
GO:0010656	negative regulation of muscle cell apoptosis	biological_process	2	11	0.354271	F1RZQ6,F1S9Q3
GO:0010876	lipid localization	biological_process	2	11	0.354271	F1SIH5,I3LP02
GO:0021575	hindbrain morphogenesis	biological_process	2	11	0.354271	F1RS36,A0A0B8RS61
GO:0021587	cerebellum morphogenesis	biological_process	2	11	0.354271	F1RS36,A0A0B8RS61
GO:0030032	lamellipodium assembly	biological_process	2	11	0.354271	F1RVX6,P26234
GO:0030033	microvillus assembly	biological_process	2	11	0.354271	F1SB42,B8XH67
GO:0030104	water homeostasis	biological_process	2	11	0.354271	F1RIT1,F1RV23
GO:0032469	endoplasmic reticulum calcium ion homeostasis	biological_process	2	11	0.354271	P11607,F1SID1
GO:0033158	regulation of protein import into nucleus, translocation	biological_process	2	11	0.354271	F1RQU2,F1RX64
GO:0045739	positive regulation of DNA repair	biological_process	2	11	0.354271	I3L813,Q0Z8U2
GO:0046457	prostanoid biosynthetic process	biological_process	2	11	0.354271	F1SLQ6,F1RRY6
GO:0048260	positive regulation of receptor-mediated endocytosis	biological_process	2	11	0.354271	F1SH25,I3LQS0
GO:0050707	regulation of cytokine secretion	biological_process	2	11	0.354271	F1SID1,A0A0B8RVQ8
GO:0051004	regulation of lipoprotein lipase activity	biological_process	2	11	0.354271	F1S5Z7,F1SMF6
GO:0055093	response to hyperoxia	biological_process	2	11	0.354271	E1CAJ5,F1SB60
GO:0060135	maternal process involved in female pregnancy	biological_process	2	11	0.354271	F1RVE7,I3L6D7
GO:0060333	interferon-gamma-mediated signaling pathway	biological_process	2	11	0.354271	K7GND9,F1SID1
GO:0006818	hydrogen transport	biological_process	5	35	0.355125	I7HD36,F1SIH5,P80021,Q2EN81,F1SAK6
GO:0009411	response to UV	biological_process	5	35	0.355125	F1RMA3,I3L813,F1RH32,F1SID1,F1RIP4
GO:0015992	proton transport	biological_process	5	35	0.355125	I7HD36,F1SIH5,P80021,Q2EN81,F1SAK6
GO:0048864	stem cell development	biological_process	5	35	0.355125	P61288,K7GRL4,Q8WNW4,E7CR03,I3LJR4
GO:0010741	negative regulation of protein kinase cascade	biological_process	8	60	0.3577	G9BFT9,Q29243,M3V836,B6EAV5,A0A0B8RVQ8,F1SB42,B8XH67,A0A0B8RZA3
GO:0034599	cellular response to oxidative stress	biological_process	8	60	0.3577	F2Z5B6,I3L813,F1SID1,F1SJ69,F1S418,B2MUB6,P11607,Q0Z8U2
GO:0006836	neurotransmitter transport	biological_process	4	27	0.358985	F1SI24,C4MXZ1,F1S9Q3,F1SN47
GO:0010517	regulation of phospholipase activity	biological_process	4	27	0.358985	K9IVL7,I3L6U9,F1RV23,B8XH67
GO:0032784	regulation of RNA elongation	biological_process	4	27	0.358985	B9TSQ2,F1RSG8,F1RMA3,K7GQK6
GO:0042769	DNA damage response, detection of DNA damage	biological_process	4	27	0.358985	F1RIE2,I3L813,F1RH32,Q0Z8U2
GO:0051147	regulation of muscle cell differentiation	biological_process	4	27	0.358985	F1RGJ2,I3LFS8,Q8WNW4,Q007T2
GO:0019222	regulation of metabolic process	biological_process	169	1472	0.359392	F1RIU3,D0G0C9,I3L5I1,I3LJ02,K7GRL4,F1RPN9,F1SB42,M3TYK5,F1RGI7,F1SGT3,K7GND9,F1SU97,F1S9D1,Q9MZ15,F1SQ44,A0A0B8RVQ8,I3LCN6,F1RST0,F1RFQ7,F1RIP4,F1RX64,F2Z5I5,F1SDI3,A0A0B8RTB9,F1S073,F1SMF6,F1SPG4,Q8WNW4,I3LBE6,F2Z5N0,E7EI18,I3LRH2,F1SPF3,F1SB63,F1RQI7,A0A0B8RTA8,B9TSQ2,K7GKY0,I3LSG1,F1RQU2,A0A0B8RTE8,P28491,A0A0B8S099,F1RGP1,A0A0B8RZH0,Q29092,F6Q5P0,I3LAB2,F4ZS18,Q32YV9,A5A8V8,F1RP17,F1S9Q3,F1S5…
GO:0001892	embryonic placenta development	biological_process	3	19	0.360463	F1SGG2,B6E241,F1S0J8
GO:0002573	myeloid leukocyte differentiation	biological_process	3	19	0.360463	I3LP02,Q007T2,D7RK08
GO:0007602	phototransduction	biological_process	3	19	0.360463	K9IVL7,I3L6U9,F1SC80
GO:0008630	DNA damage response, signal transduction resulting in induction of apoptosis	biological_process	3	19	0.360463	I3L897,F1SB60,F1SID1
GO:0032768	regulation of monooxygenase activity	biological_process	3	19	0.360463	A0A0B8RTH9,P04175,M3TYK5
GO:0051881	regulation of mitochondrial membrane potential	biological_process	3	19	0.360463	F1S418,F1SIH5,F1SB60
GO:0001568	blood vessel development	biological_process	12	94	0.361709	F1SH78,F1SUB2,F1RVE7,F1S073,Q8WNW4,F1SS26,P08059,A0A0B8RZN4,F1SS24,F1SQK1,I3LRH2,Q007T2
[truncated: 941 more rows]
