# Supplementary material for: iTRAQ-based Proteomic Analysis of Porcine Kidney Epithelial PK15 cells Infected with Pseudorabies virus
Source: Sci Rep. 2017 Apr 4;7:45922. doi: 10.1038/srep45922 (PMC5379687; doi:10.1038/srep45922)
Supplement: Supplementary File 5 [file srep45922-s6.xls]

## Sheet: KEGG pathways
#Pathway	Sample1 (398)	Sample2 (3365)	Pvalue	Pathway ID	Proteins
Citrate cycle (TCA cycle)	17	29	1.69547e-09	ko00020	C5I4T6, A0A0B8RTY4, F1SRC5, F1SSH8, P33198, A0A0B8RT86, I3LCI2, F1SMB2, I3LP41, F1SAF0, A0A0B8S099, K9IW73, F1SGH5, F1RKU0, I3LDC1, Q1G1L0, O19069
Microbial metabolism in diverse environments	34	144	3.8289e-05	ko01120	A0A0B8RSY9, F1SUF2, A8U4R4, C5I4T6, A0A0B8RTY4, F1SRC5, F1SSH8, P00506, P33198, D0G0C6, F1SL74, I3LP02, D0G7F6, I3LCI2, A5GFY8, F1SMB2, I3LP41, P08059, F1SDN2, F1SAF0, F1SN47, A0A0B8S099, Q1W674, F1S0R7, P00336, F1S8Y5, K9IW73, F1SGH5, F1RKU0, F1RJ25, F1SLR6, F1RYY6, Q1G1L0, O19069
Biosynthesis of secondary metabolites	40	190	0.000129554	ko01110	A0A0B8RSY9, F1SUF2, A8U4R4, C5I4T6, A0A0B8RTY4, F1SRC5, F1SSH8, P00506, P33198, D0G0C6, P41367, A0A0B8RT86, F1SL74, I3LP02, D0G7F6, I3LCI2, F1SMB2, I3LP41, P08059, F1SDN2, F1SAF0, I3LSI3, A0A0B8S099, Q1W674, P00336, F1S8Y5, F1S8H8, K9IW73, F1SGH5, F1SK95, F1RKU0, F1SAS3, F1RJ25, D0G6X4, I3LDC1, F1RYY6, F1RL80, Q1G1L0, O19069, F1RZK5
Parkinson's disease	24	94	0.000152034	ko05012	P80021, A0A0B8RT86, F2Z565, Q9MZ16, B2MUB6, Q9MZ15, F1SL07, F1SIP0, F1SIF2, F1SE26, Q2EN81, I3LDC1, P62895, I3LRR4, F1RWL7, F1RYY8, Q6QRN9, I3LCI0, F1SAB6, F1S6Q1, F1RZQ6, F1RNZ1, F1S3W0, F1STY1
ECM-receptor interaction	13	37	0.000179412	ko04512	F1SS24, F1S663, K7GPD4, F1RVE7, F1SS26, F1SBU8, K7GND9, P20112, F1SMF6, Q29243, D0G7G0, I3LD66, I3LQ84
Arrhythmogenic right ventricular cardiomyopathy (ARVC)	13	39	0.00032734	ko05412	A0A0B8S0C5, Q3ZD69, F1RGJ2, K7GPD4, K9J6K2, Q8WNW4, Q8WNW3, F1RVE7, I3L6D7, F1SBU8, F1SMF6, Q29243, I3LD66
Proximal tubule bicarbonate reclamation	6	12	0.00130455	ko04964	I7HD36, F1SEN2, C5I4T6, F1SN47, F1RFX9, F1RUN7
Glycolysis / Gluconeogenesis	13	45	0.00151047	ko00010	A0A0B8RSY9, F1SUF2, C5I4T6, D0G7F6, I3LCI2, F1SMB2, P08059, F1SAF0, Q1W674, P00336, F1S8Y5, F1SGH5, F1RJ25
Calcium signaling pathway	12	42	0.00252889	ko04020	P11607, F2Z565, Q9MZ16, M3TYK5, B2MUB6, Q9MZ15, F1SE26, K7GN83, I3L6U9, F1RYY8, Q6QRN9, F1RZQ6
Huntington's disease	26	130	0.00423964	ko05016	P80021, A0A0B8RT86, F2Z565, Q9MZ16, B2MUB6, Q9MZ15, F1SL07, F1SIF2, F1SE26, Q2EN81, I3LDC1, P62895, I3LRR4, F1RWL7, F1SB60, I3LJR4, F1RYY8, Q6QRN9, I3LCI0, F1SAB6, F1S6Q1, F1RZQ6, F1RNZ1, F1SJ69, F1S3W0, F1STY1
Hematopoietic cell lineage	5	11	0.00567935	ko04640	D7RK08, F1SBU8, K7GND9, F1SMF6, I3LD66
Nitrogen metabolism	4	8	0.00913996	ko00910	F1SEN2, F1SSS0, D0G0C6, F1SN47
Dilated cardiomyopathy	9	32	0.00960212	ko05414	Q3ZD69, K7GPD4, K9J6K2, F1RVE7, F2Z5B6, F1SBU8, F1SMF6, Q29243, I3LD66
Hypertrophic cardiomyopathy (HCM)	9	32	0.00960212	ko05410	Q3ZD69, K7GPD4, K9J6K2, F1RVE7, F2Z5B6, F1SBU8, F1SMF6, Q29243, I3LD66
Starch and sucrose metabolism	6	20	0.0240114	ko00500	F1SUF2, A0A0D6A5J1, P08059, Q1W674, F1S557, F1SM21
ABC transporters	5	15	0.0247387	ko02010	F1RTA1, F1SR85, A0A0B8RZS8, I3L955, F1RP57
Protein processing in endoplasmic reticulum	21	117	0.0311221	ko04141	Q29092, F1RS36, E1CAJ5, G9F6X8, K9J4P3, F1SAD9, K9IWD4, I3LNH3, F1S9Q3, P28491, F1RQU2, F1SSN5, F1SPG2, F1RST0, F1S441, F1SPP8, B6CVD6, F1S596, F1SU12, F1SMS8, F1RP05
Pyruvate metabolism	9	39	0.0344352	ko00620	C5I4T6, I3LP02, I3LCI2, F1SMB2, I3LP41, F1SAF0, F1RPN9, P00336, F1SGH5
Bile secretion	6	22	0.0377303	ko04976	I7HD36, F1RTA1, E7CXS1, I3L955, F1RP57, F1RUN7
D-Glutamine and D-glutamate metabolism	2	3	0.0385877	ko00471	F1SEN2, F1SN47
Circadian rhythm - plant	2	3	0.0385877	ko04712	F2Z5I5, K7GQK6
Malaria	3	7	0.0399219	ko05144	F1SS26, A0A0B8RVH1, K9IVL7
DNA replication	6	23	0.0461422	ko03030	F1SPF3, F1RSE7, M3TYJ4, I3L813, F1RH32, F1SRQ7
Leukocyte transendothelial migration	12	61	0.0501827	ko04670	A0A0B8S0C5, P26234, F1RGJ2, F1RTN3, Q8WNW4, F1SJY6, F1RVE7, Q06AS8, F1SB42, Q06AS6, Q007T2, B2ZI35
Carbon fixation in photosynthetic organisms	5	18	0.0524841	ko00710	A8U4R4, P00506, D0G7F6, I3LP41, F1RJ25
Alzheimer's disease	18	103	0.0551216	ko05010	P80021, P11607, A0A0B8RT86, F1SL07, A0A0B8RVH1, F1SIF2, Q2EN81, K9IVL7, I3LDC1, P62895, I3LRR4, F1RWL7, I3LCI0, F1SAB6, F1S6Q1, F1RNZ1, F1S3W0, F1STY1
Antigen processing and presentation	7	30	0.0559839	ko04612	E1CAJ5, F1S9Q3, P28491, F1RQU2, F1S441, B2CNZ7, A0A0B8RSP0
Reductive carboxylate cycle (CO2 fixation)	3	8	0.0583911	ko00720	A0A0B8RTY4, F1SRC5, P33198
Oxidative phosphorylation	16	92	0.0705174	ko00190	P80021, A0A0B8RT86, F1SL07, F1SIF2, Q2EN81, F1SUE3, I3LDC1, I3LRR4, F1RWL7, F1SAK6, I3LCI0, F1SAB6, F1S6Q1, F1RNZ1, F1S3W0, F1STY1
Butirosin and neomycin biosynthesis	2	4	0.0711802	ko00524	F1SUF2, Q1W674
Viral myocarditis	7	32	0.0754658	ko05416	F1SSA6, K9J6K2, I3LRK1, I3LIE3, P62895, F1RH41, Q29243
Alanine, aspartate and glutamate metabolism	5	20	0.0781045	ko00250	F1SEN2, F1SSS0, P00506, D0G0C6, F1SN47
Toxoplasmosis	10	52	0.0797401	ko05145	F1S663, F1S9Q3, G9BFT9, F1RVE7, Q06AS8, E7CR03, Q06AS6, P62895, E7CXS1, I3LD66
Metabolic pathways	83	613	0.0848415	ko01100	A0A0B8RSY9, F1SEN2, I3LNH3, F1SUF2, F1SSS0, A8U4R4, C5I4T6, P80021, A0A0B8RTY4, F1SRC5, F1SSH8, P00506, P33198, F1SPG2, D0G0C6, P41367, A0A0B8RT86, A1X898, F1RSZ3, F1SL74, I3LP02, D0G7F6, A0A0B8RTA8, A0A0D6A5J1, I3LCI2, A5GFY8, F1SMB2, I3LP41, P08059, F1SDN2, F1SAF0, F1SN47, I3LSI3, A0A0B8S099, Q1W674, F1SR72, P00336, F1S8Y5, F1S557, F1S8H8, F1RPB0, K9IW73, F1SGH5, F1SK95, F1SL07, F1RKU0, F1SAS3,…
Two-component system	2	5	0.109517	ko02020	I3LP02, F1RPN9
Glyoxylate and dicarboxylate metabolism	4	16	0.111097	ko00630	A0A0B8RTY4, F1SRC5, I3LP41, A0A0B8S099
Biosynthesis of ansamycins	1	1	0.118276	ko01051	A8U4R4
Pancreatic secretion	6	29	0.119289	ko04972	I7HD36, P11607, M3TYK5, K7GN83, F1SRS2, F1RUN7
Fatty acid metabolism	8	43	0.127741	ko00071	P41367, F1RSZ3, I3LP02, A0A0B8RTA8, F1SDN2, F1SR72, F1S764, A9X3T3
Spliceosome	22	145	0.127857	ko03040	F1RHH8, F1SA50, F1S9Q3, F1RQZ9, F1S8L9, I3LQS0, I3LUR1, A0A0A7HF29, B9TSQ2, F1RU38, I3LB64, F2Z5B4, F1S9D1, I3LK71, F1RWS8, F1S419, F1S6R5, I3L897, I3LDL8, I3LAE9, F1SQ44, A5A8V8
Cell cycle	9	50	0.12887	ko04110	F1SPF3, F1RSE7, M3TYJ4, I3L813, F1SIH5, A5A761, F2Z4Z1, I3LG73, F1SNQ9
Valine, leucine and isoleucine biosynthesis	3	11	0.131949	ko00290	I3LCI2, F1SGH5, F1RL80
Protein digestion and absorption	4	18	0.155248	ko04974	I7HD36, F1SRS2, F1RM08, I3LQ84
Tight junction	14	89	0.160535	ko04530	A0A0B8S0C5, F1RGJ2, F1SSA6, Q8WNW4, Q06AS8, F2Z5I5, I3LRK1, Q06AS6, I3LIE3, Q007T2, K7GQK6, F1RH41, B2ZI35, F1SNQ1
Retinol metabolism	3	12	0.16126	ko00830	A0A0D6A5J1, F1SM21, F1SVB2
Carbohydrate digestion and absorption	3	12	0.16126	ko04973	I7HD36, F1SUF2, Q1W674
Steroid hormone biosynthesis	3	12	0.16126	ko00140	A0A0D6A5J1, D0G6Y0, F1SM21
Methane metabolism	4	19	0.179426	ko00680	A0A0B8RSY9, F1SL74, A5GFY8, F1S8Y5
Pathways in cancer	16	107	0.19067	ko05200	F1SS24, Q29092, F1S663, F1RGJ2, F1RQU2, Q8WNW4, G9BFT9, Q8WNW3, F1RVE7, E7CR03, P62895, F1SID1, F1SBU8, Q007T2, B6E241, I3LD66
Polycyclic aromatic hydrocarbon degradation	2	7	0.196537	ko00624	F1S0R7, F1SLR6
Non-homologous end-joining	2	7	0.196537	ko03450	F1SS19, F1SRE0
Glycine, serine and threonine metabolism	4	20	0.204757	ko00260	F1SL74, A5GFY8, F1SAF0, P50441
Phenylalanine, tyrosine and tryptophan biosynthesis	1	2	0.222594	ko00400	P00506
Indole alkaloid biosynthesis	1	2	0.222594	ko00901	F1SAS3
Intestinal immune network for IgA production	1	2	0.222594	ko04672	A0A0E3M2Q4
Basal cell carcinoma	1	2	0.222594	ko05217	Q8WNW4
Novobiocin biosynthesis	1	2	0.222594	ko00401	P00506
Adherens junction	9	57	0.226034	ko04520	A0A0B8S0C5, P26234, F1RGJ2, Q8WNW4, F1SJY6, F2Z5I5, Q007T2, K7GQK6, F1SNQ1
Metabolism of xenobiotics by cytochrome P450	4	21	0.231047	ko00980	A0A0D6A5J1, Q29057, M3V836, F1SM21
Drug metabolism - cytochrome P450	4	21	0.231047	ko00982	A0A0D6A5J1, Q29057, M3V836, F1SM21
Cell adhesion molecules (CAMs)	4	21	0.231047	ko04514	A0A0B8RVW2, F1RVE7, B2ZI35, I3LD66
Focal adhesion	16	113	0.25667	ko04510	F1SS24, K9IWI4, A0A0B8S0C5, P26234, F1S663, K7GPD4, Q8WNW4, F1RVE7, F1SS26, F1SBU8, Q007T2, B6E241, F1SMF6, D0G7G0, I3LD66, I3LQ84
Other types of O-glycan biosynthesis	3	15	0.257931	ko00514	A0A0D6A5J1, I3LA84, F1SM21
Acute myeloid leukemia	4	22	0.258105	ko05221	Q8WNW3, E7CR03, F1SID1, B6E241
Gastric acid secretion	4	22	0.258105	ko04971	I7HD36, Q06AS8, F1SB42, Q06AS6
PPAR signaling pathway	7	45	0.278444	ko03320	C5I4T6, P41367, F1RSZ3, F1SR72, F1S764, F1SNA8, F1RKS7
Streptomycin biosynthesis	2	9	0.289004	ko00521	F1SUF2, Q1W674
Terpenoid backbone biosynthesis	2	9	0.289004	ko00900	I3LP02, D0G6X4
Arginine and proline metabolism	6	38	0.289636	ko00330	F1SEN2, F1SSS0, P00506, A1X898, F1SN47, P50441
Sphingolipid metabolism	3	16	0.291815	ko00600	F1SBJ7, F1RSY4, F1SUB2
Nicotinate and nicotinamide metabolism	3	16	0.291815	ko00760	F1S8H8, K7GN83, F1RZK5
Neuroactive ligand-receptor interaction	1	3	0.314598	ko04080	F1SRS2
Isoquinoline alkaloid biosynthesis	1	3	0.314598	ko00950	P00506
Ribosome	12	86	0.315039	ko03010	F1RQ91, Q0Z8U2, Q29214, Q2YGT9, A0A0B8RSA9, F2Z522, F1RZ28, F6Q5P0, P62831, F1S935, A1XQU3, F1RZH4
Cell cycle - yeast	7	47	0.317847	ko04111	F1SPF3, F1RSE7, M3TYJ4, F1SIH5, A5A761, I3LG73, F1SNQ9
Cardiac muscle contraction	5	32	0.325895	ko04260	I7HD36, F2Z5B6, I3LCI0, F1RNZ1, F1S3W0
Porphyrin and chlorophyll metabolism	3	17	0.325973	ko00860	A0A0D6A5J1, F1SK95, F1SM21
Biosynthesis of unsaturated fatty acids	3	17	0.325973	ko01040	D0G6Y0, F1S3I9, F1RKS7
Mismatch repair	3	17	0.325973	ko03430	I3L813, F1RH32, F1SRQ7
Plant-pathogen interaction	2	10	0.335063	ko04626	Q29092, F1RQU2
Ascorbate and aldarate metabolism	2	10	0.335063	ko00053	A0A0D6A5J1, F1SM21
Olfactory transduction	2	10	0.335063	ko04740	M3VK21, M3VH80
Pentose phosphate pathway	4	25	0.342043	ko00030	A8U4R4, P08059, F1RJ25, F1RYY6
Adipocytokine signaling pathway	4	25	0.342043	ko04920	C5I4T6, F1RSZ3, F1SR72, E7CR03
Axon guidance	5	33	0.350529	ko04360	G9F6X9, F1RVE7, Q06AS8, Q06AS6, Q007T2
Progesterone-mediated oocyte maturation	5	33	0.350529	ko04914	F1RQU2, Q06AS8, F1SIH5, A5A761, Q06AS6
Small cell lung cancer	6	41	0.35536	ko05222	F1SS24, F1S663, F1RVE7, P62895, F1SBU8, I3LD66
Endometrial cancer	3	18	0.360118	ko05213	F1RGJ2, Q8WNW4, B6E241
Jak-STAT signaling pathway	3	18	0.360118	ko04630	G9BFT9, E7CR03, B6E241
Arachidonic acid metabolism	2	11	0.3802	ko00590	F1SLQ6, F1RRY6
Tyrosine metabolism	3	19	0.393998	ko00350	P00506, F1S0R7, F1SLR6
Cyanoamino acid metabolism	1	4	0.395737	ko00460	F1SL74
Long-term depression	4	27	0.398617	ko04730	Q06AS8, A0A0B8RVQ8, Q06AS6, I3L6U9
Pentose and glucuronate interconversions	2	12	0.423988	ko00040	A0A0D6A5J1, F1SM21
Lysine degradation	5	36	0.424582	ko00310	F1SSH8, I3LP02, F1RF77, I3LA84, K9IW73
Prostate cancer	4	28	0.426642	ko05215	Q29092, F1RQU2, Q8WNW4, B6E241
Fructose and mannose metabolism	4	28	0.426642	ko00051	F1SUF2, D0G7F6, Q1W674, F1RJ25
Amyotrophic lateral sclerosis (ALS)	3	20	0.427393	ko05014	P62895, Q6PWT7, F1RM44
Butanoate metabolism	4	29	0.454323	ko00650	I3LP02, I3LCI2, F1RPB0, F1SGH5
Selenoamino acid metabolism	3	21	0.460117	ko00450	F1S0R7, E7EI18, F1SLR6
Melanogenesis	3	21	0.460117	ko04916	Q8WNW4, Q06AS8, Q06AS6
Type II diabetes mellitus	2	13	0.466115	ko04930	F1SUF2, Q1W674
Tropane, piperidine and pyridine alkaloid biosynthesis	1	5	0.467292	ko00960	P00506
Renin-angiotensin system	1	5	0.467292	ko04614	F1RNT9
Gap junction	5	38	0.473147	ko04540	Q06AS8, Q06AS6, I3L6U9, B6E241, F1SNQ1
Cysteine and methionine metabolism	3	22	0.492014	ko00270	P00506, P00336, E7EI18
Chemokine signaling pathway	7	56	0.499636	ko04062	G9BFT9, Q06AS8, A0A0B8RVQ8, E7CR03, Q06AS6, Q007T2, B6E241
p53 signaling pathway	3	23	0.522954	ko04115	P62895, F1RT47, E3W6T5
alpha-Linolenic acid metabolism	1	6	0.530393	ko00592	F1RKS7
Folate biosynthesis	1	6	0.530393	ko00790	F1RTA3
Cytokine-cytokine receptor interaction	1	6	0.530393	ko04060	A0A0B8RVT3
Peroxisome	7	58	0.538544	ko04146	P33198, F1RSZ3, F1SR72, A0A0B8RZS8, F1SNA8, A9X3T3, F1SB60
Homologous recombination	2	15	0.544581	ko03440	F1RH32, F1SRQ7
N-Glycan biosynthesis	3	24	0.552837	ko00510	I3LNH3, F1SPG2, F1SU12
Amoebiasis	5	42	0.565633	ko05146	F1SS24, A0A0B8S0C5, P26234, F1S663, I3L6U9
Leishmaniasis	2	16	0.58069	ko05140	G9BFT9, F1RVE7
Chagas disease	4	34	0.58421	ko05142	P28491, Q06AS8, Q06AS6, I3L6U9
Primary bile acid biosynthesis	1	7	0.586035	ko00120	F1SNA8
Dorso-ventral axis formation	1	7	0.586035	ko04320	B6E241
Glycosylphosphatidylinositol(GPI)-anchor biosynthesis	1	7	0.586035	ko00563	F1SD35
MAPK signaling pathway - yeast	1	7	0.586035	ko04011	Q007T2
MAPK signaling pathway - fly	1	7	0.586035	ko04013	B6E241
Regulation of actin cytoskeleton	13	113	0.588103	ko04810	F1SS24, A0A0B8S0C5, P26234, F1RTN3, K7GPD4, F1RVE7, K9J6M1, F1SB42, F1SBU8, Q007T2, A0A0B8RVL7, F1SMF6, I3LD66
Propanoate metabolism	4	35	0.607982	ko00640	P41367, I3LP02, P00336, O19069
Salivary secretion	3	26	0.60913	ko04970	I7HD36, M3TYK5, K7GN83
Pancreatic cancer	3	26	0.60913	ko05212	G9BFT9, E7CR03, Q007T2
Protein export	2	17	0.614653	ko03060	F1RS36, F1S754
Histidine metabolism	2	17	0.614653	ko00340	F1S0R7, F1SLR6
Galactose metabolism	2	17	0.614653	ko00052	F1SUF2, Q1W674
Benzoate degradation	2	17	0.614653	ko00362	I3LP02, F1SDN2
Prion diseases	2	17	0.614653	ko05020	F1RS36, F1S663
Pantothenate and CoA biosynthesis	1	8	0.6351	ko00770	F1RL80
Base excision repair	2	18	0.64647	ko03410	I3L813, F1RH32
Aldosterone-regulated sodium reabsorption	2	18	0.64647	ko04960	I7HD36, B6EAV5
Colorectal cancer	2	18	0.64647	ko05210	Q8WNW4, P62895
Ether lipid metabolism	2	18	0.64647	ko00565	Q58D68, F1S034
GnRH signaling pathway	3	28	0.660501	ko04912	Q007T2, I3L6U9, B6E241
Pathogenic Escherichia coli infection	5	47	0.668354	ko05130	I3LRH2, Q8WNW4, F1RVE7, F1SB42, Q007T2
Phenylalanine metabolism	1	9	0.678362	ko00360	P00506
Synthesis and degradation of ketone bodies	1	9	0.678362	ko00072	I3LP02
B cell receptor signaling pathway	3	29	0.68429	ko04662	A0A0B8RVQ8, F1SBF8, B6E241
mRNA surveillance pathway	4	39	0.694358	ko03015	I3LS00, B9TSQ2, F1S9D1, F1SQ44
Meiosis - yeast	4	39	0.694358	ko04113	F1SPF3, F1RSE7, M3TYJ4, A5A761
Nucleotide excision repair	3	30	0.706817	ko03420	F1RIE2, I3L813, F1RH32
Proteasome	4	40	0.713694	ko03050	A0A0B8RTB9, F1RKW8, F2Z5N0, Q32YV9
Fatty acid elongation in mitochondria	1	10	0.716506	ko00062	F1SDN2
Fc epsilon RI signaling pathway	2	21	0.729467	ko04664	A0A0B8RVQ8, B6E241
Vibrio cholerae infection	4	41	0.732121	ko05110	F1SAD9, B6CVD6, C4MXZ1, F1SNQ1
Insulin signaling pathway	6	61	0.744976	ko04910	F1SUF2, C5I4T6, Q1W674, I3LFS8, F1RV23, B6E241
Drug metabolism - other enzymes	2	22	0.753212	ko00983	A0A0D6A5J1, F1SM21
Glycerophospholipid metabolism	2	22	0.753212	ko00564	M3TYQ8, A0A0B8RTH9
RNA transport	14	137	0.762798	ko03013	I3LS00, A6M928, F1SN95, I3LBE6, B9TSQ2, F1SIF8, F1SI55, F1S9D1, F1RFQ7, F1RVX6, F1SPG4, F1S2Q3, A0A0B8RTE8, F1SQ44
Epithelial cell signaling in Helicobacter pylori infection	4	43	0.766282	ko05120	A0A0B8RVQ8, Q007T2, B2ZI35, F1SNQ1
Apoptosis	4	43	0.766282	ko04210	P62895, F1RV23, A0A0B8RVT3, F1SJT1
Valine, leucine and isoleucine degradation	5	53	0.768769	ko00280	P41367, I3LP02, F1SDN2, F1SAF0, F1RL80
Notch signaling pathway	1	12	0.779786	ko04330	I3L897
Amino sugar and nucleotide sugar metabolism	4	44	0.782044	ko00520	F1SUF2, P08059, Q1W674, F1SSG5
Bacterial invasion of epithelial cells	6	65	0.798331	ko05100	F1SS24, P26234, F1RGJ2, Q8WNW4, F1RVE7, Q007T2
Thyroid cancer	1	13	0.805926	ko05216	Q8WNW4
One carbon pool by folate	1	13	0.805926	ko00670	F1SL74
RNA degradation	5	56	0.809493	ko03018	F1RGJ3, A0A0B8RSY9, Q8MIZ3, F1RHR9, A5A8V8
Glutathione metabolism	3	36	0.816735	ko00480	P33198, Q29057, M3V836
Phagosome	7	77	0.822892	ko04145	P28491, K9J6K6, D7RK08, F1RVE7, F1S441, F1SS26, F1SBU8
Inositol phosphate metabolism	2	26	0.831007	ko00562	D0G7F6, A0A0B8RVL7
Renal cell carcinoma	2	28	0.860971	ko05211	Q007T2, B6E241
RNA polymerase	1	16	0.867189	ko03020	I3LJR4
TGF-beta signaling pathway	1	16	0.867189	ko04350	F1SS26
Systemic lupus erythematosus	2	29	0.874058	ko05322	A0A0B8S0C5, F1S1V1
Tryptophan metabolism	2	29	0.874058	ko00380	F1SSH8, I3LP02
Neurotrophin signaling pathway	4	52	0.87957	ko04722	Q007T2, F2Z4Z1, B6E241, F1S5Z7
Wnt signaling pathway	4	52	0.87957	ko04310	Q8WNW4, F2Z5I5, F1S710, K7GQK6
Non-small cell lung cancer	1	18	0.896884	ko05223	B6E241
Hepatitis C	4	54	0.897062	ko05160	G9BFT9, E7CR03, E7CXS1, B6E241
Toll-like receptor signaling pathway	3	43	0.898843	ko04620	G9BFT9, F1S2Q3, D0G7G0
Shigellosis	4	55	0.904942	ko05131	P26234, F1RVE7, Q007T2, K7GND9
Basal transcription factors	1	20	0.919953	ko03022	I3LSG1
Osteoclast differentiation	2	34	0.924029	ko04380	G9BFT9, B6E241
Vascular smooth muscle contraction	2	34	0.924029	ko04270	I3L7S4, I3L6U9
NOD-like receptor signaling pathway	2	34	0.924029	ko04621	Q29092, F1RQU2
Pyrimidine metabolism	4	58	0.925473	ko00240	F1S8H8, F1RH32, I3LJR4, F1RZK5
SNARE interactions in vesicular transport	1	21	0.929477	ko04130	F1SI24
Lysosome	5	71	0.935273	ko04142	H6WKX8, F1SU97, B2CNZ7, A0A0B8RSP0, F1S5Z7
beta-Alanine metabolism	1	22	0.937871	ko00410	P41367
Ubiquitin mediated proteolysis	5	75	0.952731	ko04120	F1RIE2, K7GNJ7, F1SIH5, A5A761, F1SID1
Glioma	1	25	0.957529	ko05214	B6E241
T cell receptor signaling pathway	2	40	0.959414	ko04660	Q007T2, B6E241
Fc gamma R-mediated phagocytosis	2	41	0.963507	ko04666	A0A0B8RVQ8, Q007T2
Natural killer cell mediated cytotoxicity	1	28	0.970978	ko04650	B6E241
VEGF signaling pathway	1	30	0.977489	ko04370	Q007T2
Aminoacyl-tRNA biosynthesis	2	46	0.978696	ko00970	F1SD97, I3L635
RIG-I-like receptor signaling pathway	1	31	0.980175	ko04622	F4ZS18
Phosphatidylinositol signaling system	1	32	0.982542	ko04070	A0A0B8RVL7
Purine metabolism	5	87	0.982553	ko00230	I3LSI3, F1S8H8, F1RH32, I3LJR4, F1RZK5
MAPK signaling pathway	4	75	0.983107	ko04010	F1S9Q3, Q007T2, B6E241, Q6DUB7
Chronic myeloid leukemia	1	33	0.984627	ko05220	B6E241
Oocyte meiosis	2	54	0.991171	ko04114	A5A761, F2Z4Z1
ErbB signaling pathway	1	38	0.991865	ko04012	B6E241
Endocytosis	6	128	0.998626	ko04144	F1S9Q3, K9J6K6, D7RK08, E7CXS1, F1SID1, Q007T2
